# Supplementary material for: A self-supervised domain-general learning framework for human ventral stream representation
Source: Nat Commun. 2022 Jan 25;13:491. doi: 10.1038/s41467-022-28091-4 (PMC8789817; doi:10.1038/s41467-022-28091-4)
Supplement: Supplementary file 4 — Source Data [file 41467_2022_28091_MOESM4_ESM.xlsx]

## Sheet: Figure1
Figure 1B
	dim1	dim2	label	name
	6.14738	-26.8749	0	tench
	6.23613	-17.3253	0	tench
	29.6212	-0.554326	0	tench
	11.0221	-16.3169	0	tench
	6.09035	-22.5441	0	tench
	13.1172	24.5758	0	tench
	2.38472	-11.7733	0	tench
	5.18799	-10.9075	0	tench
	7.6084	-9.05966	0	tench
	11.9037	-13.5881	0	tench
	22.0078	-11.2718	0	tench
	-0.606269	-16.0373	0	tench
	8.06347	-12.509	0	tench
	8.015	-11.1001	0	tench
	5.12418	-10.804	0	tench
	6.80222	-20.5583	0	tench
	6.5253	-21.8622	0	tench
	7.89872	-21.8852	0	tench
	10.4176	-12.9664	0	tench
	-2.49159	-16.0836	0	tench
	29.6843	0.464726	0	tench
	3.42554	-23.8304	0	tench
	7.6814	-19.9823	0	tench
	-1.93405	-10.9967	0	tench
	10.2655	-12.8596	0	tench
	8.26514	-8.03723	0	tench
	13.5189	24.4273	0	tench
	-0.420851	2.99868	0	tench
	-11.7601	-4.91408	0	tench
	-1.00976	-11.7814	0	tench
	7.39426	-23.5287	0	tench
	4.97759	-17.7326	0	tench
	1.46793	-13.532	0	tench
	6.44969	-26.7269	0	tench
	8.57594	-19.227	0	tench
	4.23125	-21.4536	0	tench
	-0.352988	2.99084	0	tench
	6.93448	-16.0669	0	tench
	7.78229	15.0372	0	tench
	5.32884	-14.4452	0	tench
	26.1888	8.04268	0	tench
	-1.20652	-15.8339	0	tench
	-1.18869	-14.4936	0	tench
	1.95921	-20.1873	0	tench
	11.4176	-12.4125	0	tench
	11.065	-16.5488	0	tench
	5.59396	-21.8091	0	tench
	-13.5951	2.22024	0	tench
	7.50682	-8.938	0	tench
	11.1293	-17.8542	0	tench
	2.1094	-5.56478	1	English springer
	-12.5459	-0.416062	1	English springer
	-13.2168	3.32128	1	English springer
	-16.2026	-9.86261	1	English springer
	-14.2212	-9.1743	1	English springer
	-10.3303	7.88816	1	English springer
	3.41147	1.58715	1	English springer
	-8.44098	8.04468	1	English springer
	-7.24164	8.55778	1	English springer
	-10.5805	3.3245	1	English springer
	-13.1142	7.54758	1	English springer
	-5.94676	6.97157	1	English springer
	2.94708	-8.63192	1	English springer
	0.8956	-1.69978	1	English springer
	-0.759262	17.0686	1	English springer
	-12.9375	4.20046	1	English springer
	-19.2444	-10.7352	1	English springer
	-11.3921	5.30594	1	English springer
	-9.08577	4.12562	1	English springer
	-15.1348	5.96211	1	English springer
	-9.52507	16.1198	1	English springer
	-9.76363	-6.85089	1	English springer
	-6.50323	8.41425	1	English springer
	2.68581	-7.67654	1	English springer
	-15.7106	-8.57736	1	English springer
	0.810795	-7.57623	1	English springer
	-0.143442	-7.87497	1	English springer
	-3.15973	19.498	1	English springer
	0.562996	-3.12154	1	English springer
	1.24867	-0.884094	1	English springer
	-9.12177	3.48425	1	English springer
	-9.24812	-13.302	1	English springer
	4.1172	-6.88895	1	English springer
	3.5665	-1.03786	1	English springer
	-26.7427	-2.25139	1	English springer
	2.82861	-6.8983	1	English springer
	-6.85252	13.5218	1	English springer
	-3.53493	8.46657	1	English springer
	-8.94592	5.19594	1	English springer
	-2.4177	-7.34487	1	English springer
	-15.7896	-8.46569	1	English springer
	2.1137	0.131844	1	English springer
	-12.1018	7.24336	1	English springer
	-11.2668	-0.786257	1	English springer
	-10.1363	7.5084	1	English springer
	-10.0273	-0.0942225	1	English springer
	2.33075	0.282182	1	English springer
	-0.418882	-5.24335	1	English springer
	-12.8871	8.8421	1	English springer
	1.26243	-6.10246	1	English springer
	-10.7696	2.05996	2	cassette player
	-4.01192	2.75458	2	cassette player
	18.7593	7.03177	2	cassette player
	-3.77278	-6.44958	2	cassette player
	-2.0476	-8.15975	2	cassette player
	5.56333	8.05787	2	cassette player
	-2.93097	1.95317	2	cassette player
	-2.23911	-2.27627	2	cassette player
	-4.98827	-1.09297	2	cassette player
	-4.39846	-2.17644	2	cassette player
	-2.98365	-4.01914	2	cassette player
	14.8088	-10.1448	2	cassette player
	12.3113	8.65921	2	cassette player
	-7.6073	-6.79864	2	cassette player
	-27.8059	-4.11443	2	cassette player
	-17.3833	5.53463	2	cassette player
	13.986	-8.81899	2	cassette player
	-6.45459	-7.50569	2	cassette player
	-5.6343	-4.69346	2	cassette player
	-5.35139	0.386387	2	cassette player
	-7.08086	-2.87937	2	cassette player
	-4.06771	1.12546	2	cassette player
	-4.19874	-16.9168	2	cassette player
	-2.63232	-4.18873	2	cassette player
	-4.49947	-5.1222	2	cassette player
	8.53091	-1.95478	2	cassette player
	-13.468	20.112	2	cassette player
	-19.3351	10.2474	2	cassette player
	-13.5692	-20.4692	2	cassette player
	-6.1879	11.3859	2	cassette player
	-3.19094	14.8969	2	cassette player
	-11.164	10.5858	2	cassette player
	-16.5901	9.01952	2	cassette player
	12.6376	18.3151	2	cassette player
	20.1064	-19.1621	2	cassette player
	14.6665	-9.57808	2	cassette player
	-7.18725	-3.36742	2	cassette player
	20.55	-1.95149	2	cassette player
	-19.9502	-25.2535	2	cassette player
	9.444	12.0928	2	cassette player
	19.5135	6.80063	2	cassette player
	-7.8969	-0.13133	2	cassette player
	25.7307	-1.53681	2	cassette player
	-6.80399	-0.909845	2	cassette player
	22.5936	9.65033	2	cassette player
	15.255	-11.2066	2	cassette player
	21.2053	17.3102	2	cassette player
	-5.53375	0.729324	2	cassette player
	-18.7192	10.7705	2	cassette player
	3.77307	-27.1032	2	cassette player
	-12.1348	-15.0472	3	chain saw
	-27.0345	-7.13641	3	chain saw
	-9.73097	16.7656	3	chain saw
	-16.0007	12.6367	3	chain saw
	5.83791	-1.56101	3	chain saw
	-12.4134	-18.8324	3	chain saw
	-16.0909	14.7999	3	chain saw
	-18.6201	-8.0148	3	chain saw
	-10.7799	12.9879	3	chain saw
	-11.9463	-11.3487	3	chain saw
	-9.92524	-13.2834	3	chain saw
	-20.9906	13.8339	3	chain saw
	-16.1017	-7.10435	3	chain saw
	-9.77783	-11.7209	3	chain saw
	-11.1408	-22.4617	3	chain saw
	-13.9989	11.5745	3	chain saw
	-4.04683	-28.8683	3	chain saw
	-11.1991	11.6745	3	chain saw
	-12.0195	13.9761	3	chain saw
	-11.4558	-11.627	3	chain saw
	-6.33838	4.37087	3	chain saw
	2.06649	-23.1563	3	chain saw
	7.24064	15.1853	3	chain saw
	10.8141	6.05451	3	chain saw
	-18.7057	-14.362	3	chain saw
	-17.237	-8.14905	3	chain saw
	-6.2649	4.25301	3	chain saw
	-15.3489	0.226022	3	chain saw
	-10.0922	-2.88914	3	chain saw
	-13.5239	-13.4605	3	chain saw
	1.67797	-16.0699	3	chain saw
	-15.2081	12.9522	3	chain saw
	-14.2374	14.1668	3	chain saw
	14.444	-22.4342	3	chain saw
	1.067	-17.5102	3	chain saw
	-8.83605	-10.8891	3	chain saw
	4.54873	1.82201	3	chain saw
	-8.45647	-10.7757	3	chain saw
	-13.8259	-6.27961	3	chain saw
	-0.956183	-0.410024	3	chain saw
	-4.99049	-29.1147	3	chain saw
	-14.0448	13.475	3	chain saw
	-8.88358	13.6591	3	chain saw
	-3.63156	11.9519	3	chain saw
	4.84159	11.2802	3	chain saw
	-12.4631	-14.8826	3	chain saw
	-14.5466	-6.83398	3	chain saw
	1.59492	-15.9097	3	chain saw
	-11.5075	-10.9663	3	chain saw
	-17.0273	12.4696	3	chain saw
	-1.80902	-20.2739	4	church
	2.28957	7.1253	4	church
	-7.74997	-25.021	4	church
	6.70491	4.8613	4	church
	-16.8162	-5.21911	4	church
	5.33541	12.3792	4	church
	2.46009	7.05527	4	church
	2.11746	3.5166	4	church
	-23.4047	9.56564	4	church
	1.12796	6.76278	4	church
	6.27095	-3.91174	4	church
	-6.86295	-21.2254	4	church
	-7.04427	-20.5726	4	church
	18.5066	-13.1906	4	church
	-2.80935	-21.0596	4	church
	-6.19763	-22.6066	4	church
	9.89909	0.260465	4	church
	9.00379	0.406285	4	church
	3.46993	-4.12973	4	church
	-9.94848	-20.5643	4	church
	17.7973	-7.4896	4	church
	15.8972	4.61183	4	church
	12.7755	4.18791	4	church
	4.58311	4.7273	4	church
	-1.99149	-25.4501	4	church
	8.71169	-4.65252	4	church
	5.51329	-3.53909	4	church
	-5.95344	-24.2119	4	church
	-7.59513	-11.9558	4	church
	0.273863	6.3275	4	church
	-3.36403	-21.5404	4	church
	2.7972	4.73692	4	church
	-5.71703	-20.3322	4	church
	-10.2646	-20.9229	4	church
	-1.60487	-24.7677	4	church
	-4.57072	-11.3544	4	church
	4.08725	4.74982	4	church
	2.23307	-27.642	4	church
	-7.88528	-25.7556	4	church
	19.2304	19.4822	4	church
	14.551	5.7885	4	church
	8.62138	4.01665	4	church
	13.2723	0.873097	4	church
	-11.0078	-7.64584	4	church
	-1.29844	-19.627	4	church
	3.95903	-18.1356	4	church
	-5.59034	-23.256	4	church
	2.47571	10.243	4	church
	10.8694	1.38104	4	church
	-8.13411	-23.6935	4	church
	0.519857	8.65208	5	French horn
	-21.8481	13.5204	5	French horn
	-5.61021	-14.6156	5	French horn
	-23.3081	-7.33645	5	French horn
	7.64941	-13.1116	5	French horn
	-19.0595	-21.1822	5	French horn
	-20.9723	-19.5423	5	French horn
	11.0487	15.8297	5	French horn
	-22.8656	-10.4296	5	French horn
	-18.8123	-16.7245	5	French horn
	-18.5233	-17.2991	5	French horn
	-15.534	-17.2924	5	French horn
	-21.6772	-22.1049	5	French horn
	6.77076	1.8977	5	French horn
	7.61035	3.72246	5	French horn
	-16.1877	-22.0082	5	French horn
	12.1627	-6.32087	5	French horn
	-18.8953	-19.084	5	French horn
	11.9786	-18.87	5	French horn
	-20.0859	-22.7052	5	French horn
	-14.1155	6.98487	5	French horn
	-21.1165	-17.6047	5	French horn
	17.2193	-21.1868	5	French horn
	-21.0351	-14.7496	5	French horn
	7.70642	15.9994	5	French horn
	-22.6122	-9.82548	5	French horn
	6.76398	2.08596	5	French horn
	-4.09768	-10.8649	5	French horn
	-7.92952	-17.0783	5	French horn
	-6.57402	-17.9408	5	French horn
	13.3247	-24.0087	5	French horn
	11.962	-24.4978	5	French horn
	6.3842	8.58013	5	French horn
	-24.9642	8.99405	5	French horn
	-6.11069	-14.682	5	French horn
	-20.0092	-23.782	5	French horn
	-8.09405	-16.8846	5	French horn
	-14.0385	-21.15	5	French horn
	-20.8137	-13.1579	5	French horn
	-20.6656	-19.1863	5	French horn
	-15.6347	-17.1746	5	French horn
	-20.7734	-14.8273	5	French horn
	-19.6275	-21.6597	5	French horn
	-15.4477	-22.5111	5	French horn
	-17.8546	-19.5892	5	French horn
	13.2783	-8.05499	5	French horn
	-18.6333	19.3836	5	French horn
	-19.0017	19.259	5	French horn
	21.24	11.2301	5	French horn
	-9.66972	-18.5583	5	French horn
	-2.55183	11.5991	6	garbage truck
	0.39713	10.9255	6	garbage truck
	20.7226	13.7453	6	garbage truck
	-1.36294	14.4129	6	garbage truck
	18.9159	20.5327	6	garbage truck
	14.9895	9.3081	6	garbage truck
	-6.25052	17.0999	6	garbage truck
	15.3581	11.8042	6	garbage truck
	14.6271	14.6434	6	garbage truck
	18.3198	12.9028	6	garbage truck
	14.9456	9.09327	6	garbage truck
	-1.12766	11.1216	6	garbage truck
	15.0195	11.5853	6	garbage truck
	12.4847	4.64018	6	garbage truck
	13.4117	12.1395	6	garbage truck
	10.4565	-9.812	6	garbage truck
	7.78531	10.1436	6	garbage truck
	0.587436	15.8174	6	garbage truck
	10.4098	10.5084	6	garbage truck
	1.68314	16.4801	6	garbage truck
	17.7391	13.231	6	garbage truck
	21.4967	13.5533	6	garbage truck
	0.616029	12.6795	6	garbage truck
	20.7585	14.5058	6	garbage truck
	19.412	18.8899	6	garbage truck
	11.3167	2.84991	6	garbage truck
	0.812831	11.7839	6	garbage truck
	12.5186	9.98183	6	garbage truck
	15.0137	14.4596	6	garbage truck
	4.87343	-14.1982	6	garbage truck
	1.26192	14.4728	6	garbage truck
	14.5323	16.14	6	garbage truck
	13.2337	12.1312	6	garbage truck
	13.4071	17.6287	6	garbage truck
	11.6996	14.3086	6	garbage truck
	10.9098	10.1208	6	garbage truck
	7.60843	9.18033	6	garbage truck
	-1.00636	14.4052	6	garbage truck
	22.9592	13.2147	6	garbage truck
	-6.16637	16.5821	6	garbage truck
	8.46159	7.82851	6	garbage truck
	0.255088	15.0595	6	garbage truck
	1.94149	-11.2192	6	garbage truck
	16.7762	14.7407	6	garbage truck
	15.0724	18.358	6	garbage truck
	19.2598	13.8273	6	garbage truck
	-6.04785	17.4264	6	garbage truck
	-21.6539	5.98659	6	garbage truck
	22.4406	-10.1988	6	garbage truck
	11.6204	13.5855	6	garbage truck
	22.0424	4.51794	7	gas pump
	-19.4421	-11.2613	7	gas pump
	15.3989	-2.93069	7	gas pump
	22.4167	5.0242	7	gas pump
	14.5378	0.367141	7	gas pump
	20.128	-3.74861	7	gas pump
	18.2572	-5.86225	7	gas pump
	18.666	-8.66506	7	gas pump
	21.4363	-2.64507	7	gas pump
	-14.4941	-25.6515	7	gas pump
	16.0334	-5.15764	7	gas pump
	17.708	2.35342	7	gas pump
	20.754	1.91093	7	gas pump
	24.5911	-2.70364	7	gas pump
	23.7039	-3.74563	7	gas pump
	17.7275	-2.62762	7	gas pump
	24.4622	1.65767	7	gas pump
	-8.84069	-6.69629	7	gas pump
	21.2323	-5.91731	7	gas pump
	19.5983	0.100275	7	gas pump
	19.0715	-9.07164	7	gas pump
	5.91896	-5.49824	7	gas pump
	30.1448	4.15967	7	gas pump
	18.2865	-4.25899	7	gas pump
	22.9633	-9.55582	7	gas pump
	-0.292458	-12.1748	7	gas pump
	19.0171	-0.827004	7	gas pump
	21.9339	1.16871	7	gas pump
	-15.8612	-13.7133	7	gas pump
	24.6981	-2.36831	7	gas pump
	22.6136	-1.18569	7	gas pump
	18.2664	0.172333	7	gas pump
	19.4457	3.64739	7	gas pump
	21.0748	-0.182468	7	gas pump
	22.7655	2.36151	7	gas pump
	24.3647	-6.45395	7	gas pump
	15.7907	-2.2635	7	gas pump
	23.6661	-4.74611	7	gas pump
	22.9794	1.08185	7	gas pump
	16.4532	1.63345	7	gas pump
	16.0459	-2.39773	7	gas pump
	23.6983	5.84784	7	gas pump
	3.09698	-13.2944	7	gas pump
	18.7447	-13.0289	7	gas pump
	19.9435	1.58249	7	gas pump
	24.7102	-4.79364	7	gas pump
	24.1742	-0.457134	7	gas pump
	-6.19907	11.0325	7	gas pump
	-5.93849	22.6917	7	gas pump
	18.802	-4.63335	7	gas pump
	-14.4119	-2.31457	8	golf ball
	-3.44826	5.6884	8	golf ball
	3.57273	18.344	8	golf ball
	-3.21517	5.25768	8	golf ball
	-13.904	-2.34201	8	golf ball
	-15.9894	10.7959	8	golf ball
	-11.0528	19.8617	8	golf ball
	-16.613	1.05248	8	golf ball
	-20.2354	3.06994	8	golf ball
	10.683	-3.86431	8	golf ball
	-17.1612	-1.77656	8	golf ball
	19.6367	-19.4959	8	golf ball
	3.15965	-26.5266	8	golf ball
	-17.4566	1.35997	8	golf ball
	-18.3888	1.84885	8	golf ball
	-11.2766	-1.3727	8	golf ball
	-15.7952	20.2196	8	golf ball
	-20.8715	4.47946	8	golf ball
	-3.75313	-14.5361	8	golf ball
	-23.9728	-1.75132	8	golf ball
	-23.0535	-1.60169	8	golf ball
	-19.3027	-2.31858	8	golf ball
	11.9958	5.7107	8	golf ball
	-2.40487	5.53259	8	golf ball
	25.6477	7.11783	8	golf ball
	-20.6128	-5.97478	8	golf ball
	-20.8887	1.84477	8	golf ball
	30.4002	4.83554	8	golf ball
	-12.0691	-26.318	8	golf ball
	-2.50061	8.73052	8	golf ball
	29.8615	3.29221	8	golf ball
	-24.3407	-2.47417	8	golf ball
	-19.3918	-1.76931	8	golf ball
	-20.1705	2.29294	8	golf ball
	-22.7048	-0.674448	8	golf ball
	-22.1864	-2.89214	8	golf ball
	-25.3342	3.0375	8	golf ball
	-24.2449	-4.37472	8	golf ball
	10.7888	-25.1027	8	golf ball
	-27.2211	-1.1657	8	golf ball
	4.52385	13.5823	8	golf ball
	-20.0163	-0.021621	8	golf ball
	12.0953	-5.62185	8	golf ball
	15.4194	-16.4195	8	golf ball
	-21.013	-3.23304	8	golf ball
	-6.13699	-8.07137	8	golf ball
	-25.3401	3.29655	8	golf ball
	-16.5041	-2.63188	8	golf ball
	18.0339	-20.6869	8	golf ball
	-19.0895	-3.26511	8	golf ball
	5.27037	24.9044	9	parachute
	3.68702	28.1782	9	parachute
	-0.959331	21.1604	9	parachute
	-19.5177	14.6942	9	parachute
	-21.8515	6.37068	9	parachute
	-3.21413	23.3925	9	parachute
	5.54476	18.7347	9	parachute
	5.30983	17.4205	9	parachute
	6.76653	21.4244	9	parachute
	7.15632	21.5002	9	parachute
	11.2209	-1.82908	9	parachute
	1.84468	23.6044	9	parachute
	0.443098	27.9641	9	parachute
	6.48206	-0.820614	9	parachute
	-14.8432	20.1322	9	parachute
	-4.44739	23.7671	9	parachute
	10.7692	25.0768	9	parachute
	-1.48313	23.4574	9	parachute
	2.17218	26.2308	9	parachute
	11.9776	-3.39769	9	parachute
	0.878637	21.8631	9	parachute
	-0.509104	20.3539	9	parachute
	-1.69871	26.3537	9	parachute
	5.24092	19.4397	9	parachute
	0.432328	25.7762	9	parachute
	15.0442	4.81201	9	parachute
	-6.1939	26.3854	9	parachute
	-3.00206	27.2022	9	parachute
	-0.0219774	27.3767	9	parachute
	4.7847	22.1999	9	parachute
	3.05553	27.6898	9	parachute
	7.56557	18.1261	9	parachute
	8.68296	21.22	9	parachute
	-5.65668	24.9672	9	parachute
	-1.67635	-1.02792	9	parachute
	-0.787319	23.9081	9	parachute
	-14.1291	-25.2817	9	parachute
	4.27919	20.9028	9	parachute
	15.8082	-16.2978	9	parachute
	-1.30253	25.1543	9	parachute
	-6.03466	26.2417	9	parachute
	5.20901	6.57401	9	parachute
	5.02449	24.2747	9	parachute
	4.49654	23.8431	9	parachute
	-3.20184	22.3732	9	parachute
	1.42782	26.3047	9	parachute
	-5.74834	27.4061	9	parachute
	-1.03368	22.9366	9	parachute
	2.6282	20.5932	9	parachute
	10.4581	25.202	9	parachute

## Sheet: Figure2
Figure2 - Line Graphs
	analysis	model_name	dataset	rois	brain_region	layer_num	layer_name	layer_type	rdm_type	split_num	split_idxs	group	pearsonr	replication	task
	doGroupHalves_eRSA	ipcl_alpha_alexnet_gn_u128_ranger	ExploringObjects	SECTORS	EarlyV	0	conv_block_1.0	Conv2d	voxelwise_pred_rdm	0	[0 1 2 3 4]	group1	0.294561	rep0	ipcl
	doGroupHalves_eRSA	ipcl_alpha_alexnet_gn_u128_ranger	ExploringObjects	SECTORS	EarlyV	0	conv_block_1.0	Conv2d	voxelwise_pred_rdm	0	[5 6 7 8 9]	group2	0.269114	rep0	ipcl
	doGroupHalves_eRSA	ipcl_alpha_alexnet_gn_u128_ranger	ExploringObjects	SECTORS	EarlyV	0	conv_block_1.0	Conv2d	voxelwise_pred_rdm	1	[0 1 2 3 5]	group1	0.283863	rep0	ipcl
	doGroupHalves_eRSA	ipcl_alpha_alexnet_gn_u128_ranger	ExploringObjects	SECTORS	EarlyV	0	conv_block_1.0	Conv2d	voxelwise_pred_rdm	1	[4 6 7 8 9]	group2	0.279656	rep0	ipcl
	doGroupHalves_eRSA	ipcl_alpha_alexnet_gn_u128_ranger	ExploringObjects	SECTORS	EarlyV	0	conv_block_1.0	Conv2d	voxelwise_pred_rdm	2	[0 1 2 3 6]	group1	0.286888	rep0	ipcl
	doGroupHalves_eRSA	ipcl_alpha_alexnet_gn_u128_ranger	ExploringObjects	SECTORS	EarlyV	0	conv_block_1.0	Conv2d	voxelwise_pred_rdm	2	[4 5 7 8 9]	group2	0.282192	rep0	ipcl
	doGroupHalves_eRSA	ipcl_alpha_alexnet_gn_u128_ranger	ExploringObjects	SECTORS	EarlyV	0	conv_block_1.0	Conv2d	voxelwise_pred_rdm	3	[0 1 2 3 7]	group1	0.323795	rep0	ipcl
	doGroupHalves_eRSA	ipcl_alpha_alexnet_gn_u128_ranger	ExploringObjects	SECTORS	EarlyV	0	conv_block_1.0	Conv2d	voxelwise_pred_rdm	3	[4 5 6 8 9]	group2	0.234415	rep0	ipcl
	doGroupHalves_eRSA	ipcl_alpha_alexnet_gn_u128_ranger	ExploringObjects	SECTORS	EarlyV	0	conv_block_1.0	Conv2d	voxelwise_pred_rdm	4	[0 1 2 3 8]	group1	0.294735	rep0	ipcl
	doGroupHalves_eRSA	ipcl_alpha_alexnet_gn_u128_ranger	ExploringObjects	SECTORS	EarlyV	0	conv_block_1.0	Conv2d	voxelwise_pred_rdm	4	[4 5 6 7 9]	group2	0.273066	rep0	ipcl
	doGroupHalves_eRSA	ipcl_alpha_alexnet_gn_u128_ranger	ExploringObjects	SECTORS	EarlyV	0	conv_block_1.0	Conv2d	voxelwise_pred_rdm	5	[0 1 2 3 9]	group1	0.297688	rep0	ipcl
	doGroupHalves_eRSA	ipcl_alpha_alexnet_gn_u128_ranger	ExploringObjects	SECTORS	EarlyV	0	conv_block_1.0	Conv2d	voxelwise_pred_rdm	5	[4 5 6 7 8]	group2	0.271713	rep0	ipcl
	doGroupHalves_eRSA	ipcl_alpha_alexnet_gn_u128_ranger	ExploringObjects	SECTORS	EarlyV	0	conv_block_1.0	Conv2d	voxelwise_pred_rdm	6	[0 1 2 4 5]	group1	0.28477	rep0	ipcl
	doGroupHalves_eRSA	ipcl_alpha_alexnet_gn_u128_ranger	ExploringObjects	SECTORS	EarlyV	0	conv_block_1.0	Conv2d	voxelwise_pred_rdm	6	[3 6 7 8 9]	group2	0.281942	rep0	ipcl
	doGroupHalves_eRSA	ipcl_alpha_alexnet_gn_u128_ranger	ExploringObjects	SECTORS	EarlyV	0	conv_block_1.0	Conv2d	voxelwise_pred_rdm	7	[0 1 2 4 6]	group1	0.291485	rep0	ipcl
	doGroupHalves_eRSA	ipcl_alpha_alexnet_gn_u128_ranger	ExploringObjects	SECTORS	EarlyV	0	conv_block_1.0	Conv2d	voxelwise_pred_rdm	7	[3 5 7 8 9]	group2	0.28773	rep0	ipcl
	doGroupHalves_eRSA	ipcl_alpha_alexnet_gn_u128_ranger	ExploringObjects	SECTORS	EarlyV	0	conv_block_1.0	Conv2d	voxelwise_pred_rdm	8	[0 1 2 4 7]	group1	0.332005	rep0	ipcl
	doGroupHalves_eRSA	ipcl_alpha_alexnet_gn_u128_ranger	ExploringObjects	SECTORS	EarlyV	0	conv_block_1.0	Conv2d	voxelwise_pred_rdm	8	[3 5 6 8 9]	group2	0.242601	rep0	ipcl
	doGroupHalves_eRSA	ipcl_alpha_alexnet_gn_u128_ranger	ExploringObjects	SECTORS	EarlyV	0	conv_block_1.0	Conv2d	voxelwise_pred_rdm	9	[0 1 2 4 8]	group1	0.299261	rep0	ipcl
	doGroupHalves_eRSA	ipcl_alpha_alexnet_gn_u128_ranger	ExploringObjects	SECTORS	EarlyV	0	conv_block_1.0	Conv2d	voxelwise_pred_rdm	9	[3 5 6 7 9]	group2	0.278998	rep0	ipcl
	doGroupHalves_eRSA	ipcl_alpha_alexnet_gn_u128_ranger	ExploringObjects	SECTORS	EarlyV	0	conv_block_1.0	Conv2d	voxelwise_pred_rdm	10	[0 1 2 4 9]	group1	0.301159	rep0	ipcl
	doGroupHalves_eRSA	ipcl_alpha_alexnet_gn_u128_ranger	ExploringObjects	SECTORS	EarlyV	0	conv_block_1.0	Conv2d	voxelwise_pred_rdm	10	[3 5 6 7 8]	group2	0.276877	rep0	ipcl
	doGroupHalves_eRSA	ipcl_alpha_alexnet_gn_u128_ranger	ExploringObjects	SECTORS	EarlyV	0	conv_block_1.0	Conv2d	voxelwise_pred_rdm	11	[0 1 2 5 6]	group1	0.280596	rep0	ipcl
	doGroupHalves_eRSA	ipcl_alpha_alexnet_gn_u128_ranger	ExploringObjects	SECTORS	EarlyV	0	conv_block_1.0	Conv2d	voxelwise_pred_rdm	11	[3 4 7 8 9]	group2	0.298607	rep0	ipcl
	doGroupHalves_eRSA	ipcl_alpha_alexnet_gn_u128_ranger	ExploringObjects	SECTORS	EarlyV	0	conv_block_1.0	Conv2d	voxelwise_pred_rdm	12	[0 1 2 5 7]	group1	0.3135	rep0	ipcl
	doGroupHalves_eRSA	ipcl_alpha_alexnet_gn_u128_ranger	ExploringObjects	SECTORS	EarlyV	0	conv_block_1.0	Conv2d	voxelwise_pred_rdm	12	[3 4 6 8 9]	group2	0.246265	rep0	ipcl
	doGroupHalves_eRSA	ipcl_alpha_alexnet_gn_u128_ranger	ExploringObjects	SECTORS	EarlyV	0	conv_block_1.0	Conv2d	voxelwise_pred_rdm	13	[0 1 2 5 8]	group1	0.286672	rep0	ipcl
	doGroupHalves_eRSA	ipcl_alpha_alexnet_gn_u128_ranger	ExploringObjects	SECTORS	EarlyV	0	conv_block_1.0	Conv2d	voxelwise_pred_rdm	13	[3 4 6 7 9]	group2	0.288055	rep0	ipcl
	doGroupHalves_eRSA	ipcl_alpha_alexnet_gn_u128_ranger	ExploringObjects	SECTORS	EarlyV	0	conv_block_1.0	Conv2d	voxelwise_pred_rdm	14	[0 1 2 5 9]	group1	0.287599	rep0	ipcl
	doGroupHalves_eRSA	ipcl_alpha_alexnet_gn_u128_ranger	ExploringObjects	SECTORS	EarlyV	0	conv_block_1.0	Conv2d	voxelwise_pred_rdm	14	[3 4 6 7 8]	group2	0.284735	rep0	ipcl
	doGroupHalves_eRSA	ipcl_alpha_alexnet_gn_u128_ranger	ExploringObjects	SECTORS	EarlyV	0	conv_block_1.0	Conv2d	voxelwise_pred_rdm	15	[0 1 2 6 7]	group1	0.319409	rep0	ipcl
	doGroupHalves_eRSA	ipcl_alpha_alexnet_gn_u128_ranger	ExploringObjects	SECTORS	EarlyV	0	conv_block_1.0	Conv2d	voxelwise_pred_rdm	15	[3 4 5 8 9]	group2	0.250233	rep0	ipcl
	doGroupHalves_eRSA	ipcl_alpha_alexnet_gn_u128_ranger	ExploringObjects	SECTORS	EarlyV	0	conv_block_1.0	Conv2d	voxelwise_pred_rdm	16	[0 1 2 6 8]	group1	0.291658	rep0	ipcl
	doGroupHalves_eRSA	ipcl_alpha_alexnet_gn_u128_ranger	ExploringObjects	SECTORS	EarlyV	0	conv_block_1.0	Conv2d	voxelwise_pred_rdm	16	[3 4 5 7 9]	group2	0.293007	rep0	ipcl
	doGroupHalves_eRSA	ipcl_alpha_alexnet_gn_u128_ranger	ExploringObjects	SECTORS	EarlyV	0	conv_block_1.0	Conv2d	voxelwise_pred_rdm	17	[0 1 2 6 9]	group1	0.294009	rep0	ipcl
	doGroupHalves_eRSA	ipcl_alpha_alexnet_gn_u128_ranger	ExploringObjects	SECTORS	EarlyV	0	conv_block_1.0	Conv2d	voxelwise_pred_rdm	17	[3 4 5 7 8]	group2	0.291154	rep0	ipcl
	doGroupHalves_eRSA	ipcl_alpha_alexnet_gn_u128_ranger	ExploringObjects	SECTORS	EarlyV	0	conv_block_1.0	Conv2d	voxelwise_pred_rdm	18	[0 1 2 7 8]	group1	0.329303	rep0	ipcl
	doGroupHalves_eRSA	ipcl_alpha_alexnet_gn_u128_ranger	ExploringObjects	SECTORS	EarlyV	0	conv_block_1.0	Conv2d	voxelwise_pred_rdm	18	[3 4 5 6 9]	group2	0.243243	rep0	ipcl
	doGroupHalves_eRSA	ipcl_alpha_alexnet_gn_u128_ranger	ExploringObjects	SECTORS	EarlyV	0	conv_block_1.0	Conv2d	voxelwise_pred_rdm	19	[0 1 2 7 9]	group1	0.329414	rep0	ipcl
	doGroupHalves_eRSA	ipcl_alpha_alexnet_gn_u128_ranger	ExploringObjects	SECTORS	EarlyV	0	conv_block_1.0	Conv2d	voxelwise_pred_rdm	19	[3 4 5 6 8]	group2	0.239932	rep0	ipcl
	doGroupHalves_eRSA	ipcl_alpha_alexnet_gn_u128_ranger	ExploringObjects	SECTORS	EarlyV	0	conv_block_1.0	Conv2d	voxelwise_pred_rdm	20	[0 1 2 8 9]	group1	0.300237	rep0	ipcl
	doGroupHalves_eRSA	ipcl_alpha_alexnet_gn_u128_ranger	ExploringObjects	SECTORS	EarlyV	0	conv_block_1.0	Conv2d	voxelwise_pred_rdm	20	[3 4 5 6 7]	group2	0.280578	rep0	ipcl
	doGroupHalves_eRSA	ipcl_alpha_alexnet_gn_u128_ranger	ExploringObjects	SECTORS	EarlyV	0	conv_block_1.0	Conv2d	voxelwise_pred_rdm	21	[0 1 3 4 5]	group1	0.284521	rep0	ipcl
	doGroupHalves_eRSA	ipcl_alpha_alexnet_gn_u128_ranger	ExploringObjects	SECTORS	EarlyV	0	conv_block_1.0	Conv2d	voxelwise_pred_rdm	21	[2 6 7 8 9]	group2	0.285357	rep0	ipcl
	doGroupHalves_eRSA	ipcl_alpha_alexnet_gn_u128_ranger	ExploringObjects	SECTORS	EarlyV	0	conv_block_1.0	Conv2d	voxelwise_pred_rdm	22	[0 1 3 4 6]	group1	0.282713	rep0	ipcl
	doGroupHalves_eRSA	ipcl_alpha_alexnet_gn_u128_ranger	ExploringObjects	SECTORS	EarlyV	0	conv_block_1.0	Conv2d	voxelwise_pred_rdm	22	[2 5 7 8 9]	group2	0.283062	rep0	ipcl
	doGroupHalves_eRSA	ipcl_alpha_alexnet_gn_u128_ranger	ExploringObjects	SECTORS	EarlyV	0	conv_block_1.0	Conv2d	voxelwise_pred_rdm	23	[0 1 3 4 7]	group1	0.327061	rep0	ipcl
	doGroupHalves_eRSA	ipcl_alpha_alexnet_gn_u128_ranger	ExploringObjects	SECTORS	EarlyV	0	conv_block_1.0	Conv2d	voxelwise_pred_rdm	23	[2 5 6 8 9]	group2	0.242287	rep0	ipcl
	doGroupHalves_eRSA	ipcl_alpha_alexnet_gn_u128_ranger	ExploringObjects	SECTORS	EarlyV	0	conv_block_1.0	Conv2d	voxelwise_pred_rdm	24	[0 1 3 4 8]	group1	0.292419	rep0	ipcl
	doGroupHalves_eRSA	ipcl_alpha_alexnet_gn_u128_ranger	ExploringObjects	SECTORS	EarlyV	0	conv_block_1.0	Conv2d	voxelwise_pred_rdm	24	[2 5 6 7 9]	group2	0.275962	rep0	ipcl
	doGroupHalves_eRSA	ipcl_alpha_alexnet_gn_u128_ranger	ExploringObjects	SECTORS	EarlyV	0	conv_block_1.0	Conv2d	voxelwise_pred_rdm	25	[0 1 3 4 9]	group1	0.295883	rep0	ipcl
	doGroupHalves_eRSA	ipcl_alpha_alexnet_gn_u128_ranger	ExploringObjects	SECTORS	EarlyV	0	conv_block_1.0	Conv2d	voxelwise_pred_rdm	25	[2 5 6 7 8]	group2	0.275557	rep0	ipcl
	doGroupHalves_eRSA	ipcl_alpha_alexnet_gn_u128_ranger	ExploringObjects	SECTORS	EarlyV	0	conv_block_1.0	Conv2d	voxelwise_pred_rdm	26	[0 1 3 5 6]	group1	0.278561	rep0	ipcl
	doGroupHalves_eRSA	ipcl_alpha_alexnet_gn_u128_ranger	ExploringObjects	SECTORS	EarlyV	0	conv_block_1.0	Conv2d	voxelwise_pred_rdm	26	[2 4 7 8 9]	group2	0.300439	rep0	ipcl
	doGroupHalves_eRSA	ipcl_alpha_alexnet_gn_u128_ranger	ExploringObjects	SECTORS	EarlyV	0	conv_block_1.0	Conv2d	voxelwise_pred_rdm	27	[0 1 3 5 7]	group1	0.316001	rep0	ipcl
	doGroupHalves_eRSA	ipcl_alpha_alexnet_gn_u128_ranger	ExploringObjects	SECTORS	EarlyV	0	conv_block_1.0	Conv2d	voxelwise_pred_rdm	27	[2 4 6 8 9]	group2	0.252008	rep0	ipcl
	doGroupHalves_eRSA	ipcl_alpha_alexnet_gn_u128_ranger	ExploringObjects	SECTORS	EarlyV	0	conv_block_1.0	Conv2d	voxelwise_pred_rdm	28	[0 1 3 5 8]	group1	0.286591	rep0	ipcl
	doGroupHalves_eRSA	ipcl_alpha_alexnet_gn_u128_ranger	ExploringObjects	SECTORS	EarlyV	0	conv_block_1.0	Conv2d	voxelwise_pred_rdm	28	[2 4 6 7 9]	group2	0.291762	rep0	ipcl
	doGroupHalves_eRSA	ipcl_alpha_alexnet_gn_u128_ranger	ExploringObjects	SECTORS	EarlyV	0	conv_block_1.0	Conv2d	voxelwise_pred_rdm	29	[0 1 3 5 9]	group1	0.289319	rep0	ipcl
	doGroupHalves_eRSA	ipcl_alpha_alexnet_gn_u128_ranger	ExploringObjects	SECTORS	EarlyV	0	conv_block_1.0	Conv2d	voxelwise_pred_rdm	29	[2 4 6 7 8]	group2	0.28993	rep0	ipcl
	doGroupHalves_eRSA	ipcl_alpha_alexnet_gn_u128_ranger	ExploringObjects	SECTORS	EarlyV	0	conv_block_1.0	Conv2d	voxelwise_pred_rdm	30	[0 1 3 6 7]	group1	0.312527	rep0	ipcl
	doGroupHalves_eRSA	ipcl_alpha_alexnet_gn_u128_ranger	ExploringObjects	SECTORS	EarlyV	0	conv_block_1.0	Conv2d	voxelwise_pred_rdm	30	[2 4 5 8 9]	group2	0.248562	rep0	ipcl
	doGroupHalves_eRSA	ipcl_alpha_alexnet_gn_u128_ranger	ExploringObjects	SECTORS	EarlyV	0	conv_block_1.0	Conv2d	voxelwise_pred_rdm	31	[0 1 3 6 8]	group1	0.283451	rep0	ipcl
	doGroupHalves_eRSA	ipcl_alpha_alexnet_gn_u128_ranger	ExploringObjects	SECTORS	EarlyV	0	conv_block_1.0	Conv2d	voxelwise_pred_rdm	31	[2 4 5 7 9]	group2	0.287872	rep0	ipcl
	doGroupHalves_eRSA	ipcl_alpha_alexnet_gn_u128_ranger	ExploringObjects	SECTORS	EarlyV	0	conv_block_1.0	Conv2d	voxelwise_pred_rdm	32	[0 1 3 6 9]	group1	0.287102	rep0	ipcl
	doGroupHalves_eRSA	ipcl_alpha_alexnet_gn_u128_ranger	ExploringObjects	SECTORS	EarlyV	0	conv_block_1.0	Conv2d	voxelwise_pred_rdm	32	[2 4 5 7 8]	group2	0.287942	rep0	ipcl
	doGroupHalves_eRSA	ipcl_alpha_alexnet_gn_u128_ranger	ExploringObjects	SECTORS	EarlyV	0	conv_block_1.0	Conv2d	voxelwise_pred_rdm	33	[0 1 3 7 8]	group1	0.324757	rep0	ipcl
	doGroupHalves_eRSA	ipcl_alpha_alexnet_gn_u128_ranger	ExploringObjects	SECTORS	EarlyV	0	conv_block_1.0	Conv2d	voxelwise_pred_rdm	33	[2 4 5 6 9]	group2	0.242955	rep0	ipcl
	doGroupHalves_eRSA	ipcl_alpha_alexnet_gn_u128_ranger	ExploringObjects	SECTORS	EarlyV	0	conv_block_1.0	Conv2d	voxelwise_pred_rdm	34	[0 1 3 7 9]	group1	0.326826	rep0	ipcl
	doGroupHalves_eRSA	ipcl_alpha_alexnet_gn_u128_ranger	ExploringObjects	SECTORS	EarlyV	0	conv_block_1.0	Conv2d	voxelwise_pred_rdm	34	[2 4 5 6 8]	group2	0.240999	rep0	ipcl
	doGroupHalves_eRSA	ipcl_alpha_alexnet_gn_u128_ranger	ExploringObjects	SECTORS	EarlyV	0	conv_block_1.0	Conv2d	voxelwise_pred_rdm	35	[0 1 3 8 9]	group1	0.295463	rep0	ipcl
	doGroupHalves_eRSA	ipcl_alpha_alexnet_gn_u128_ranger	ExploringObjects	SECTORS	EarlyV	0	conv_block_1.0	Conv2d	voxelwise_pred_rdm	35	[2 4 5 6 7]	group2	0.279138	rep0	ipcl
	doGroupHalves_eRSA	ipcl_alpha_alexnet_gn_u128_ranger	ExploringObjects	SECTORS	EarlyV	0	conv_block_1.0	Conv2d	voxelwise_pred_rdm	36	[0 1 4 5 6]	group1	0.277467	rep0	ipcl
	doGroupHalves_eRSA	ipcl_alpha_alexnet_gn_u128_ranger	ExploringObjects	SECTORS	EarlyV	0	conv_block_1.0	Conv2d	voxelwise_pred_rdm	36	[2 3 7 8 9]	group2	0.300599	rep0	ipcl
	doGroupHalves_eRSA	ipcl_alpha_alexnet_gn_u128_ranger	ExploringObjects	SECTORS	EarlyV	0	conv_block_1.0	Conv2d	voxelwise_pred_rdm	37	[0 1 4 5 7]	group1	0.318498	rep0	ipcl
	doGroupHalves_eRSA	ipcl_alpha_alexnet_gn_u128_ranger	ExploringObjects	SECTORS	EarlyV	0	conv_block_1.0	Conv2d	voxelwise_pred_rdm	37	[2 3 6 8 9]	group2	0.255041	rep0	ipcl
	doGroupHalves_eRSA	ipcl_alpha_alexnet_gn_u128_ranger	ExploringObjects	SECTORS	EarlyV	0	conv_block_1.0	Conv2d	voxelwise_pred_rdm	38	[0 1 4 5 8]	group1	0.285603	rep0	ipcl
	doGroupHalves_eRSA	ipcl_alpha_alexnet_gn_u128_ranger	ExploringObjects	SECTORS	EarlyV	0	conv_block_1.0	Conv2d	voxelwise_pred_rdm	38	[2 3 6 7 9]	group2	0.292088	rep0	ipcl
	doGroupHalves_eRSA	ipcl_alpha_alexnet_gn_u128_ranger	ExploringObjects	SECTORS	EarlyV	0	conv_block_1.0	Conv2d	voxelwise_pred_rdm	39	[0 1 4 5 9]	group1	0.287073	rep0	ipcl
	doGroupHalves_eRSA	ipcl_alpha_alexnet_gn_u128_ranger	ExploringObjects	SECTORS	EarlyV	0	conv_block_1.0	Conv2d	voxelwise_pred_rdm	39	[2 3 6 7 8]	group2	0.289673	rep0	ipcl
	doGroupHalves_eRSA	ipcl_alpha_alexnet_gn_u128_ranger	ExploringObjects	SECTORS	EarlyV	0	conv_block_1.0	Conv2d	voxelwise_pred_rdm	40	[0 1 4 6 7]	group1	0.318239	rep0	ipcl
	doGroupHalves_eRSA	ipcl_alpha_alexnet_gn_u128_ranger	ExploringObjects	SECTORS	EarlyV	0	conv_block_1.0	Conv2d	voxelwise_pred_rdm	40	[2 3 5 8 9]	group2	0.255088	rep0	ipcl
	doGroupHalves_eRSA	ipcl_alpha_alexnet_gn_u128_ranger	ExploringObjects	SECTORS	EarlyV	0	conv_block_1.0	Conv2d	voxelwise_pred_rdm	41	[0 1 4 6 8]	group1	0.285602	rep0	ipcl
	doGroupHalves_eRSA	ipcl_alpha_alexnet_gn_u128_ranger	ExploringObjects	SECTORS	EarlyV	0	conv_block_1.0	Conv2d	voxelwise_pred_rdm	41	[2 3 5 7 9]	group2	0.291859	rep0	ipcl
	doGroupHalves_eRSA	ipcl_alpha_alexnet_gn_u128_ranger	ExploringObjects	SECTORS	EarlyV	0	conv_block_1.0	Conv2d	voxelwise_pred_rdm	42	[0 1 4 6 9]	group1	0.288585	rep0	ipcl
	doGroupHalves_eRSA	ipcl_alpha_alexnet_gn_u128_ranger	ExploringObjects	SECTORS	EarlyV	0	conv_block_1.0	Conv2d	voxelwise_pred_rdm	42	[2 3 5 7 8]	group2	0.290841	rep0	ipcl
	doGroupHalves_eRSA	ipcl_alpha_alexnet_gn_u128_ranger	ExploringObjects	SECTORS	EarlyV	0	conv_block_1.0	Conv2d	voxelwise_pred_rdm	43	[0 1 4 7 8]	group1	0.330769	rep0	ipcl
	doGroupHalves_eRSA	ipcl_alpha_alexnet_gn_u128_ranger	ExploringObjects	SECTORS	EarlyV	0	conv_block_1.0	Conv2d	voxelwise_pred_rdm	43	[2 3 5 6 9]	group2	0.249637	rep0	ipcl
	doGroupHalves_eRSA	ipcl_alpha_alexnet_gn_u128_ranger	ExploringObjects	SECTORS	EarlyV	0	conv_block_1.0	Conv2d	voxelwise_pred_rdm	44	[0 1 4 7 9]	group1	0.331621	rep0	ipcl
	doGroupHalves_eRSA	ipcl_alpha_alexnet_gn_u128_ranger	ExploringObjects	SECTORS	EarlyV	0	conv_block_1.0	Conv2d	voxelwise_pred_rdm	44	[2 3 5 6 8]	group2	0.24694	rep0	ipcl
	doGroupHalves_eRSA	ipcl_alpha_alexnet_gn_u128_ranger	ExploringObjects	SECTORS	EarlyV	0	conv_block_1.0	Conv2d	voxelwise_pred_rdm	45	[0 1 4 8 9]	group1	0.296822	rep0	ipcl
	doGroupHalves_eRSA	ipcl_alpha_alexnet_gn_u128_ranger	ExploringObjects	SECTORS	EarlyV	0	conv_block_1.0	Conv2d	voxelwise_pred_rdm	45	[2 3 5 6 7]	group2	0.282447	rep0	ipcl
	doGroupHalves_eRSA	ipcl_alpha_alexnet_gn_u128_ranger	ExploringObjects	SECTORS	EarlyV	0	conv_block_1.0	Conv2d	voxelwise_pred_rdm	46	[0 1 5 6 7]	group1	0.307023	rep0	ipcl
	doGroupHalves_eRSA	ipcl_alpha_alexnet_gn_u128_ranger	ExploringObjects	SECTORS	EarlyV	0	conv_block_1.0	Conv2d	voxelwise_pred_rdm	46	[2 3 4 8 9]	group2	0.26502	rep0	ipcl
	doGroupHalves_eRSA	ipcl_alpha_alexnet_gn_u128_ranger	ExploringObjects	SECTORS	EarlyV	0	conv_block_1.0	Conv2d	voxelwise_pred_rdm	47	[0 1 5 6 8]	group1	0.279795	rep0	ipcl
	doGroupHalves_eRSA	ipcl_alpha_alexnet_gn_u128_ranger	ExploringObjects	SECTORS	EarlyV	0	conv_block_1.0	Conv2d	voxelwise_pred_rdm	47	[2 3 4 7 9]	group2	0.307842	rep0	ipcl
	doGroupHalves_eRSA	ipcl_alpha_alexnet_gn_u128_ranger	ExploringObjects	SECTORS	EarlyV	0	conv_block_1.0	Conv2d	voxelwise_pred_rdm	48	[0 1 5 6 9]	group1	0.281747	rep0	ipcl
	doGroupHalves_eRSA	ipcl_alpha_alexnet_gn_u128_ranger	ExploringObjects	SECTORS	EarlyV	0	conv_block_1.0	Conv2d	voxelwise_pred_rdm	48	[2 3 4 7 8]	group2	0.305596	rep0	ipcl
	doGroupHalves_eRSA	ipcl_alpha_alexnet_gn_u128_ranger	ExploringObjects	SECTORS	EarlyV	0	conv_block_1.0	Conv2d	voxelwise_pred_rdm	49	[0 1 5 7 8]	group1	0.317739	rep0	ipcl
	doGroupHalves_eRSA	ipcl_alpha_alexnet_gn_u128_ranger	ExploringObjects	SECTORS	EarlyV	0	conv_block_1.0	Conv2d	voxelwise_pred_rdm	49	[2 3 4 6 9]	group2	0.257916	rep0	ipcl
	doGroupHalves_eRSA	ipcl_alpha_alexnet_gn_u128_ranger	ExploringObjects	SECTORS	EarlyV	0	conv_block_1.0	Conv2d	voxelwise_pred_rdm	50	[0 1 5 7 9]	group1	0.317469	rep0	ipcl
	doGroupHalves_eRSA	ipcl_alpha_alexnet_gn_u128_ranger	ExploringObjects	SECTORS	EarlyV	0	conv_block_1.0	Conv2d	voxelwise_pred_rdm	50	[2 3 4 6 8]	group2	0.25423	rep0	ipcl
	doGroupHalves_eRSA	ipcl_alpha_alexnet_gn_u128_ranger	ExploringObjects	SECTORS	EarlyV	0	conv_block_1.0	Conv2d	voxelwise_pred_rdm	51	[0 1 5 8 9]	group1	0.288285	rep0	ipcl
	doGroupHalves_eRSA	ipcl_alpha_alexnet_gn_u128_ranger	ExploringObjects	SECTORS	EarlyV	0	conv_block_1.0	Conv2d	voxelwise_pred_rdm	51	[2 3 4 6 7]	group2	0.295488	rep0	ipcl
	doGroupHalves_eRSA	ipcl_alpha_alexnet_gn_u128_ranger	ExploringObjects	SECTORS	EarlyV	0	conv_block_1.0	Conv2d	voxelwise_pred_rdm	52	[0 1 6 7 8]	group1	0.316006	rep0	ipcl
	doGroupHalves_eRSA	ipcl_alpha_alexnet_gn_u128_ranger	ExploringObjects	SECTORS	EarlyV	0	conv_block_1.0	Conv2d	voxelwise_pred_rdm	52	[2 3 4 5 9]	group2	0.256641	rep0	ipcl
	doGroupHalves_eRSA	ipcl_alpha_alexnet_gn_u128_ranger	ExploringObjects	SECTORS	EarlyV	0	conv_block_1.0	Conv2d	voxelwise_pred_rdm	53	[0 1 6 7 9]	group1	0.317196	rep0	ipcl
	doGroupHalves_eRSA	ipcl_alpha_alexnet_gn_u128_ranger	ExploringObjects	SECTORS	EarlyV	0	conv_block_1.0	Conv2d	voxelwise_pred_rdm	53	[2 3 4 5 8]	group2	0.254366	rep0	ipcl
	doGroupHalves_eRSA	ipcl_alpha_alexnet_gn_u128_ranger	ExploringObjects	SECTORS	EarlyV	0	conv_block_1.0	Conv2d	voxelwise_pred_rdm	54	[0 1 6 8 9]	group1	0.288076	rep0	ipcl
	doGroupHalves_eRSA	ipcl_alpha_alexnet_gn_u128_ranger	ExploringObjects	SECTORS	EarlyV	0	conv_block_1.0	Conv2d	voxelwise_pred_rdm	54	[2 3 4 5 7]	group2	0.295744	rep0	ipcl
	doGroupHalves_eRSA	ipcl_alpha_alexnet_gn_u128_ranger	ExploringObjects	SECTORS	EarlyV	0	conv_block_1.0	Conv2d	voxelwise_pred_rdm	55	[0 1 7 8 9]	group1	0.328114	rep0	ipcl
	doGroupHalves_eRSA	ipcl_alpha_alexnet_gn_u128_ranger	ExploringObjects	SECTORS	EarlyV	0	conv_block_1.0	Conv2d	voxelwise_pred_rdm	55	[2 3 4 5 6]	group2	0.247237	rep0	ipcl
	doGroupHalves_eRSA	ipcl_alpha_alexnet_gn_u128_ranger	ExploringObjects	SECTORS	EarlyV	0	conv_block_1.0	Conv2d	voxelwise_pred_rdm	56	[0 2 3 4 5]	group1	0.275117	rep0	ipcl
	doGroupHalves_eRSA	ipcl_alpha_alexnet_gn_u128_ranger	ExploringObjects	SECTORS	EarlyV	0	conv_block_1.0	Conv2d	voxelwise_pred_rdm	56	[1 6 7 8 9]	group2	0.299063	rep0	ipcl
	doGroupHalves_eRSA	ipcl_alpha_alexnet_gn_u128_ranger	ExploringObjects	SECTORS	EarlyV	0	conv_block_1.0	Conv2d	voxelwise_pred_rdm	57	[0 2 3 4 6]	group1	0.276268	rep0	ipcl
	doGroupHalves_eRSA	ipcl_alpha_alexnet_gn_u128_ranger	ExploringObjects	SECTORS	EarlyV	0	conv_block_1.0	Conv2d	voxelwise_pred_rdm	57	[1 5 7 8 9]	group2	0.300812	rep0	ipcl
	doGroupHalves_eRSA	ipcl_alpha_alexnet_gn_u128_ranger	ExploringObjects	SECTORS	EarlyV	0	conv_block_1.0	Conv2d	voxelwise_pred_rdm	58	[0 2 3 4 7]	group1	0.323365	rep0	ipcl
	doGroupHalves_eRSA	ipcl_alpha_alexnet_gn_u128_ranger	ExploringObjects	SECTORS	EarlyV	0	conv_block_1.0	Conv2d	voxelwise_pred_rdm	58	[1 5 6 8 9]	group2	0.260147	rep0	ipcl
	doGroupHalves_eRSA	ipcl_alpha_alexnet_gn_u128_ranger	ExploringObjects	SECTORS	EarlyV	0	conv_block_1.0	Conv2d	voxelwise_pred_rdm	59	[0 2 3 4 8]	group1	0.281167	rep0	ipcl
	doGroupHalves_eRSA	ipcl_alpha_alexnet_gn_u128_ranger	ExploringObjects	SECTORS	EarlyV	0	conv_block_1.0	Conv2d	voxelwise_pred_rdm	59	[1 5 6 7 9]	group2	0.287859	rep0	ipcl
	doGroupHalves_eRSA	ipcl_alpha_alexnet_gn_u128_ranger	ExploringObjects	SECTORS	EarlyV	0	conv_block_1.0	Conv2d	voxelwise_pred_rdm	60	[0 2 3 4 9]	group1	0.286897	rep0	ipcl
	doGroupHalves_eRSA	ipcl_alpha_alexnet_gn_u128_ranger	ExploringObjects	SECTORS	EarlyV	0	conv_block_1.0	Conv2d	voxelwise_pred_rdm	60	[1 5 6 7 8]	group2	0.290494	rep0	ipcl
	doGroupHalves_eRSA	ipcl_alpha_alexnet_gn_u128_ranger	ExploringObjects	SECTORS	EarlyV	0	conv_block_1.0	Conv2d	voxelwise_pred_rdm	61	[0 2 3 5 6]	group1	0.268077	rep0	ipcl
	doGroupHalves_eRSA	ipcl_alpha_alexnet_gn_u128_ranger	ExploringObjects	SECTORS	EarlyV	0	conv_block_1.0	Conv2d	voxelwise_pred_rdm	61	[1 4 7 8 9]	group2	0.314555	rep0	ipcl
	doGroupHalves_eRSA	ipcl_alpha_alexnet_gn_u128_ranger	ExploringObjects	SECTORS	EarlyV	0	conv_block_1.0	Conv2d	voxelwise_pred_rdm	62	[0 2 3 5 7]	group1	0.307773	rep0	ipcl
	doGroupHalves_eRSA	ipcl_alpha_alexnet_gn_u128_ranger	ExploringObjects	SECTORS	EarlyV	0	conv_block_1.0	Conv2d	voxelwise_pred_rdm	62	[1 4 6 8 9]	group2	0.26645	rep0	ipcl
	doGroupHalves_eRSA	ipcl_alpha_alexnet_gn_u128_ranger	ExploringObjects	SECTORS	EarlyV	0	conv_block_1.0	Conv2d	voxelwise_pred_rdm	63	[0 2 3 5 8]	group1	0.27141	rep0	ipcl
	doGroupHalves_eRSA	ipcl_alpha_alexnet_gn_u128_ranger	ExploringObjects	SECTORS	EarlyV	0	conv_block_1.0	Conv2d	voxelwise_pred_rdm	63	[1 4 6 7 9]	group2	0.299705	rep0	ipcl
	doGroupHalves_eRSA	ipcl_alpha_alexnet_gn_u128_ranger	ExploringObjects	SECTORS	EarlyV	0	conv_block_1.0	Conv2d	voxelwise_pred_rdm	64	[0 2 3 5 9]	group1	0.276241	rep0	ipcl
	doGroupHalves_eRSA	ipcl_alpha_alexnet_gn_u128_ranger	ExploringObjects	SECTORS	EarlyV	0	conv_block_1.0	Conv2d	voxelwise_pred_rdm	64	[1 4 6 7 8]	group2	0.30104	rep0	ipcl
	doGroupHalves_eRSA	ipcl_alpha_alexnet_gn_u128_ranger	ExploringObjects	SECTORS	EarlyV	0	conv_block_1.0	Conv2d	voxelwise_pred_rdm	65	[0 2 3 6 7]	group1	0.308123	rep0	ipcl
	doGroupHalves_eRSA	ipcl_alpha_alexnet_gn_u128_ranger	ExploringObjects	SECTORS	EarlyV	0	conv_block_1.0	Conv2d	voxelwise_pred_rdm	65	[1 4 5 8 9]	group2	0.26622	rep0	ipcl
	doGroupHalves_eRSA	ipcl_alpha_alexnet_gn_u128_ranger	ExploringObjects	SECTORS	EarlyV	0	conv_block_1.0	Conv2d	voxelwise_pred_rdm	66	[0 2 3 6 8]	group1	0.271235	rep0	ipcl
	doGroupHalves_eRSA	ipcl_alpha_alexnet_gn_u128_ranger	ExploringObjects	SECTORS	EarlyV	0	conv_block_1.0	Conv2d	voxelwise_pred_rdm	66	[1 4 5 7 9]	group2	0.300077	rep0	ipcl
	doGroupHalves_eRSA	ipcl_alpha_alexnet_gn_u128_ranger	ExploringObjects	SECTORS	EarlyV	0	conv_block_1.0	Conv2d	voxelwise_pred_rdm	67	[0 2 3 6 9]	group1	0.277471	rep0	ipcl
	doGroupHalves_eRSA	ipcl_alpha_alexnet_gn_u128_ranger	ExploringObjects	SECTORS	EarlyV	0	conv_block_1.0	Conv2d	voxelwise_pred_rdm	67	[1 4 5 7 8]	group2	0.30292	rep0	ipcl
	doGroupHalves_eRSA	ipcl_alpha_alexnet_gn_u128_ranger	ExploringObjects	SECTORS	EarlyV	0	conv_block_1.0	Conv2d	voxelwise_pred_rdm	68	[0 2 3 7 8]	group1	0.31476	rep0	ipcl
	doGroupHalves_eRSA	ipcl_alpha_alexnet_gn_u128_ranger	ExploringObjects	SECTORS	EarlyV	0	conv_block_1.0	Conv2d	voxelwise_pred_rdm	68	[1 4 5 6 9]	group2	0.255534	rep0	ipcl
	doGroupHalves_eRSA	ipcl_alpha_alexnet_gn_u128_ranger	ExploringObjects	SECTORS	EarlyV	0	conv_block_1.0	Conv2d	voxelwise_pred_rdm	69	[0 2 3 7 9]	group1	0.318853	rep0	ipcl
	doGroupHalves_eRSA	ipcl_alpha_alexnet_gn_u128_ranger	ExploringObjects	SECTORS	EarlyV	0	conv_block_1.0	Conv2d	voxelwise_pred_rdm	69	[1 4 5 6 8]	group2	0.256724	rep0	ipcl
	doGroupHalves_eRSA	ipcl_alpha_alexnet_gn_u128_ranger	ExploringObjects	SECTORS	EarlyV	0	conv_block_1.0	Conv2d	voxelwise_pred_rdm	70	[0 2 3 8 9]	group1	0.280895	rep0	ipcl
	doGroupHalves_eRSA	ipcl_alpha_alexnet_gn_u128_ranger	ExploringObjects	SECTORS	EarlyV	0	conv_block_1.0	Conv2d	voxelwise_pred_rdm	70	[1 4 5 6 7]	group2	0.288096	rep0	ipcl
	doGroupHalves_eRSA	ipcl_alpha_alexnet_gn_u128_ranger	ExploringObjects	SECTORS	EarlyV	0	conv_block_1.0	Conv2d	voxelwise_pred_rdm	71	[0 2 4 5 6]	group1	0.265393	rep0	ipcl
	doGroupHalves_eRSA	ipcl_alpha_alexnet_gn_u128_ranger	ExploringObjects	SECTORS	EarlyV	0	conv_block_1.0	Conv2d	voxelwise_pred_rdm	71	[1 3 7 8 9]	group2	0.313294	rep0	ipcl
	doGroupHalves_eRSA	ipcl_alpha_alexnet_gn_u128_ranger	ExploringObjects	SECTORS	EarlyV	0	conv_block_1.0	Conv2d	voxelwise_pred_rdm	72	[0 2 4 5 7]	group1	0.308436	rep0	ipcl
	doGroupHalves_eRSA	ipcl_alpha_alexnet_gn_u128_ranger	ExploringObjects	SECTORS	EarlyV	0	conv_block_1.0	Conv2d	voxelwise_pred_rdm	72	[1 3 6 8 9]	group2	0.268304	rep0	ipcl
	doGroupHalves_eRSA	ipcl_alpha_alexnet_gn_u128_ranger	ExploringObjects	SECTORS	EarlyV	0	conv_block_1.0	Conv2d	voxelwise_pred_rdm	73	[0 2 4 5 8]	group1	0.268574	rep0	ipcl
	doGroupHalves_eRSA	ipcl_alpha_alexnet_gn_u128_ranger	ExploringObjects	SECTORS	EarlyV	0	conv_block_1.0	Conv2d	voxelwise_pred_rdm	73	[1 3 6 7 9]	group2	0.298823	rep0	ipcl
	doGroupHalves_eRSA	ipcl_alpha_alexnet_gn_u128_ranger	ExploringObjects	SECTORS	EarlyV	0	conv_block_1.0	Conv2d	voxelwise_pred_rdm	74	[0 2 4 5 9]	group1	0.272535	rep0	ipcl
	doGroupHalves_eRSA	ipcl_alpha_alexnet_gn_u128_ranger	ExploringObjects	SECTORS	EarlyV	0	conv_block_1.0	Conv2d	voxelwise_pred_rdm	74	[1 3 6 7 8]	group2	0.299212	rep0	ipcl
	doGroupHalves_eRSA	ipcl_alpha_alexnet_gn_u128_ranger	ExploringObjects	SECTORS	EarlyV	0	conv_block_1.0	Conv2d	voxelwise_pred_rdm	75	[0 2 4 6 7]	group1	0.311959	rep0	ipcl
	doGroupHalves_eRSA	ipcl_alpha_alexnet_gn_u128_ranger	ExploringObjects	SECTORS	EarlyV	0	conv_block_1.0	Conv2d	voxelwise_pred_rdm	75	[1 3 5 8 9]	group2	0.271798	rep0	ipcl
	doGroupHalves_eRSA	ipcl_alpha_alexnet_gn_u128_ranger	ExploringObjects	SECTORS	EarlyV	0	conv_block_1.0	Conv2d	voxelwise_pred_rdm	76	[0 2 4 6 8]	group1	0.2715	rep0	ipcl
	doGroupHalves_eRSA	ipcl_alpha_alexnet_gn_u128_ranger	ExploringObjects	SECTORS	EarlyV	0	conv_block_1.0	Conv2d	voxelwise_pred_rdm	76	[1 3 5 7 9]	group2	0.303099	rep0	ipcl
	doGroupHalves_eRSA	ipcl_alpha_alexnet_gn_u128_ranger	ExploringObjects	SECTORS	EarlyV	0	conv_block_1.0	Conv2d	voxelwise_pred_rdm	77	[0 2 4 6 9]	group1	0.277327	rep0	ipcl
	doGroupHalves_eRSA	ipcl_alpha_alexnet_gn_u128_ranger	ExploringObjects	SECTORS	EarlyV	0	conv_block_1.0	Conv2d	voxelwise_pred_rdm	77	[1 3 5 7 8]	group2	0.304341	rep0	ipcl
	doGroupHalves_eRSA	ipcl_alpha_alexnet_gn_u128_ranger	ExploringObjects	SECTORS	EarlyV	0	conv_block_1.0	Conv2d	voxelwise_pred_rdm	78	[0 2 4 7 8]	group1	0.31851	rep0	ipcl
	doGroupHalves_eRSA	ipcl_alpha_alexnet_gn_u128_ranger	ExploringObjects	SECTORS	EarlyV	0	conv_block_1.0	Conv2d	voxelwise_pred_rdm	78	[1 3 5 6 9]	group2	0.261349	rep0	ipcl
	doGroupHalves_eRSA	ipcl_alpha_alexnet_gn_u128_ranger	ExploringObjects	SECTORS	EarlyV	0	conv_block_1.0	Conv2d	voxelwise_pred_rdm	79	[0 2 4 7 9]	group1	0.321814	rep0	ipcl
	doGroupHalves_eRSA	ipcl_alpha_alexnet_gn_u128_ranger	ExploringObjects	SECTORS	EarlyV	0	conv_block_1.0	Conv2d	voxelwise_pred_rdm	79	[1 3 5 6 8]	group2	0.261483	rep0	ipcl
	doGroupHalves_eRSA	ipcl_alpha_alexnet_gn_u128_ranger	ExploringObjects	SECTORS	EarlyV	0	conv_block_1.0	Conv2d	voxelwise_pred_rdm	80	[0 2 4 8 9]	group1	0.280429	rep0	ipcl
	doGroupHalves_eRSA	ipcl_alpha_alexnet_gn_u128_ranger	ExploringObjects	SECTORS	EarlyV	0	conv_block_1.0	Conv2d	voxelwise_pred_rdm	80	[1 3 5 6 7]	group2	0.290195	rep0	ipcl
	doGroupHalves_eRSA	ipcl_alpha_alexnet_gn_u128_ranger	ExploringObjects	SECTORS	EarlyV	0	conv_block_1.0	Conv2d	voxelwise_pred_rdm	81	[0 2 5 6 7]	group1	0.296567	rep0	ipcl
	doGroupHalves_eRSA	ipcl_alpha_alexnet_gn_u128_ranger	ExploringObjects	SECTORS	EarlyV	0	conv_block_1.0	Conv2d	voxelwise_pred_rdm	81	[1 3 4 8 9]	group2	0.277946	rep0	ipcl
	doGroupHalves_eRSA	ipcl_alpha_alexnet_gn_u128_ranger	ExploringObjects	SECTORS	EarlyV	0	conv_block_1.0	Conv2d	voxelwise_pred_rdm	82	[0 2 5 6 8]	group1	0.262041	rep0	ipcl
	doGroupHalves_eRSA	ipcl_alpha_alexnet_gn_u128_ranger	ExploringObjects	SECTORS	EarlyV	0	conv_block_1.0	Conv2d	voxelwise_pred_rdm	82	[1 3 4 7 9]	group2	0.314693	rep0	ipcl
	doGroupHalves_eRSA	ipcl_alpha_alexnet_gn_u128_ranger	ExploringObjects	SECTORS	EarlyV	0	conv_block_1.0	Conv2d	voxelwise_pred_rdm	83	[0 2 5 6 9]	group1	0.266763	rep0	ipcl
	doGroupHalves_eRSA	ipcl_alpha_alexnet_gn_u128_ranger	ExploringObjects	SECTORS	EarlyV	0	conv_block_1.0	Conv2d	voxelwise_pred_rdm	83	[1 3 4 7 8]	group2	0.31491	rep0	ipcl
	doGroupHalves_eRSA	ipcl_alpha_alexnet_gn_u128_ranger	ExploringObjects	SECTORS	EarlyV	0	conv_block_1.0	Conv2d	voxelwise_pred_rdm	84	[0 2 5 7 8]	group1	0.301547	rep0	ipcl
	doGroupHalves_eRSA	ipcl_alpha_alexnet_gn_u128_ranger	ExploringObjects	SECTORS	EarlyV	0	conv_block_1.0	Conv2d	voxelwise_pred_rdm	84	[1 3 4 6 9]	group2	0.265669	rep0	ipcl
	doGroupHalves_eRSA	ipcl_alpha_alexnet_gn_u128_ranger	ExploringObjects	SECTORS	EarlyV	0	conv_block_1.0	Conv2d	voxelwise_pred_rdm	85	[0 2 5 7 9]	group1	0.303618	rep0	ipcl
	doGroupHalves_eRSA	ipcl_alpha_alexnet_gn_u128_ranger	ExploringObjects	SECTORS	EarlyV	0	conv_block_1.0	Conv2d	voxelwise_pred_rdm	85	[1 3 4 6 8]	group2	0.26498	rep0	ipcl
	doGroupHalves_eRSA	ipcl_alpha_alexnet_gn_u128_ranger	ExploringObjects	SECTORS	EarlyV	0	conv_block_1.0	Conv2d	voxelwise_pred_rdm	86	[0 2 5 8 9]	group1	0.268356	rep0	ipcl
	doGroupHalves_eRSA	ipcl_alpha_alexnet_gn_u128_ranger	ExploringObjects	SECTORS	EarlyV	0	conv_block_1.0	Conv2d	voxelwise_pred_rdm	86	[1 3 4 6 7]	group2	0.298815	rep0	ipcl
	doGroupHalves_eRSA	ipcl_alpha_alexnet_gn_u128_ranger	ExploringObjects	SECTORS	EarlyV	0	conv_block_1.0	Conv2d	voxelwise_pred_rdm	87	[0 2 6 7 8]	group1	0.303509	rep0	ipcl
	doGroupHalves_eRSA	ipcl_alpha_alexnet_gn_u128_ranger	ExploringObjects	SECTORS	EarlyV	0	conv_block_1.0	Conv2d	voxelwise_pred_rdm	87	[1 3 4 5 9]	group2	0.267958	rep0	ipcl
	doGroupHalves_eRSA	ipcl_alpha_alexnet_gn_u128_ranger	ExploringObjects	SECTORS	EarlyV	0	conv_block_1.0	Conv2d	voxelwise_pred_rdm	88	[0 2 6 7 9]	group1	0.307456	rep0	ipcl
	doGroupHalves_eRSA	ipcl_alpha_alexnet_gn_u128_ranger	ExploringObjects	SECTORS	EarlyV	0	conv_block_1.0	Conv2d	voxelwise_pred_rdm	88	[1 3 4 5 8]	group2	0.268216	rep0	ipcl
	doGroupHalves_eRSA	ipcl_alpha_alexnet_gn_u128_ranger	ExploringObjects	SECTORS	EarlyV	0	conv_block_1.0	Conv2d	voxelwise_pred_rdm	89	[0 2 6 8 9]	group1	0.271324	rep0	ipcl
	doGroupHalves_eRSA	ipcl_alpha_alexnet_gn_u128_ranger	ExploringObjects	SECTORS	EarlyV	0	conv_block_1.0	Conv2d	voxelwise_pred_rdm	89	[1 3 4 5 7]	group2	0.303142	rep0	ipcl
	doGroupHalves_eRSA	ipcl_alpha_alexnet_gn_u128_ranger	ExploringObjects	SECTORS	EarlyV	0	conv_block_1.0	Conv2d	voxelwise_pred_rdm	90	[0 2 7 8 9]	group1	0.312498	rep0	ipcl
	doGroupHalves_eRSA	ipcl_alpha_alexnet_gn_u128_ranger	ExploringObjects	SECTORS	EarlyV	0	conv_block_1.0	Conv2d	voxelwise_pred_rdm	90	[1 3 4 5 6]	group2	0.25618	rep0	ipcl
	doGroupHalves_eRSA	ipcl_alpha_alexnet_gn_u128_ranger	ExploringObjects	SECTORS	EarlyV	0	conv_block_1.0	Conv2d	voxelwise_pred_rdm	91	[0 3 4 5 6]	group1	0.264099	rep0	ipcl
	doGroupHalves_eRSA	ipcl_alpha_alexnet_gn_u128_ranger	ExploringObjects	SECTORS	EarlyV	0	conv_block_1.0	Conv2d	voxelwise_pred_rdm	91	[1 2 7 8 9]	group2	0.315372	rep0	ipcl
	doGroupHalves_eRSA	ipcl_alpha_alexnet_gn_u128_ranger	ExploringObjects	SECTORS	EarlyV	0	conv_block_1.0	Conv2d	voxelwise_pred_rdm	92	[0 3 4 5 7]	group1	0.311346	rep0	ipcl
	doGroupHalves_eRSA	ipcl_alpha_alexnet_gn_u128_ranger	ExploringObjects	SECTORS	EarlyV	0	conv_block_1.0	Conv2d	voxelwise_pred_rdm	92	[1 2 6 8 9]	group2	0.274797	rep0	ipcl
	doGroupHalves_eRSA	ipcl_alpha_alexnet_gn_u128_ranger	ExploringObjects	SECTORS	EarlyV	0	conv_block_1.0	Conv2d	voxelwise_pred_rdm	93	[0 3 4 5 8]	group1	0.268839	rep0	ipcl
	doGroupHalves_eRSA	ipcl_alpha_alexnet_gn_u128_ranger	ExploringObjects	SECTORS	EarlyV	0	conv_block_1.0	Conv2d	voxelwise_pred_rdm	93	[1 2 6 7 9]	group2	0.303233	rep0	ipcl
	doGroupHalves_eRSA	ipcl_alpha_alexnet_gn_u128_ranger	ExploringObjects	SECTORS	EarlyV	0	conv_block_1.0	Conv2d	voxelwise_pred_rdm	94	[0 3 4 5 9]	group1	0.274611	rep0	ipcl
	doGroupHalves_eRSA	ipcl_alpha_alexnet_gn_u128_ranger	ExploringObjects	SECTORS	EarlyV	0	conv_block_1.0	Conv2d	voxelwise_pred_rdm	94	[1 2 6 7 8]	group2	0.305115	rep0	ipcl
	doGroupHalves_eRSA	ipcl_alpha_alexnet_gn_u128_ranger	ExploringObjects	SECTORS	EarlyV	0	conv_block_1.0	Conv2d	voxelwise_pred_rdm	95	[0 3 4 6 7]	group1	0.306144	rep0	ipcl
	doGroupHalves_eRSA	ipcl_alpha_alexnet_gn_u128_ranger	ExploringObjects	SECTORS	EarlyV	0	conv_block_1.0	Conv2d	voxelwise_pred_rdm	95	[1 2 5 8 9]	group2	0.269969	rep0	ipcl
	doGroupHalves_eRSA	ipcl_alpha_alexnet_gn_u128_ranger	ExploringObjects	SECTORS	EarlyV	0	conv_block_1.0	Conv2d	voxelwise_pred_rdm	96	[0 3 4 6 8]	group1	0.26443	rep0	ipcl
	doGroupHalves_eRSA	ipcl_alpha_alexnet_gn_u128_ranger	ExploringObjects	SECTORS	EarlyV	0	conv_block_1.0	Conv2d	voxelwise_pred_rdm	96	[1 2 5 7 9]	group2	0.297871	rep0	ipcl
	doGroupHalves_eRSA	ipcl_alpha_alexnet_gn_u128_ranger	ExploringObjects	SECTORS	EarlyV	0	conv_block_1.0	Conv2d	voxelwise_pred_rdm	97	[0 3 4 6 9]	group1	0.271577	rep0	ipcl
	doGroupHalves_eRSA	ipcl_alpha_alexnet_gn_u128_ranger	ExploringObjects	SECTORS	EarlyV	0	conv_block_1.0	Conv2d	voxelwise_pred_rdm	97	[1 2 5 7 8]	group2	0.301056	rep0	ipcl
	doGroupHalves_eRSA	ipcl_alpha_alexnet_gn_u128_ranger	ExploringObjects	SECTORS	EarlyV	0	conv_block_1.0	Conv2d	voxelwise_pred_rdm	98	[0 3 4 7 8]	group1	0.314683	rep0	ipcl
	doGroupHalves_eRSA	ipcl_alpha_alexnet_gn_u128_ranger	ExploringObjects	SECTORS	EarlyV	0	conv_block_1.0	Conv2d	voxelwise_pred_rdm	98	[1 2 5 6 9]	group2	0.261384	rep0	ipcl
	doGroupHalves_eRSA	ipcl_alpha_alexnet_gn_u128_ranger	ExploringObjects	SECTORS	EarlyV	0	conv_block_1.0	Conv2d	voxelwise_pred_rdm	99	[0 3 4 7 9]	group1	0.319986	rep0	ipcl
	doGroupHalves_eRSA	ipcl_alpha_alexnet_gn_u128_ranger	ExploringObjects	SECTORS	EarlyV	0	conv_block_1.0	Conv2d	voxelwise_pred_rdm	99	[1 2 5 6 8]	group2	0.262905	rep0	ipcl
	doGroupHalves_eRSA	ipcl_alpha_alexnet_gn_u128_ranger	ExploringObjects	SECTORS	EarlyV	0	conv_block_1.0	Conv2d	voxelwise_pred_rdm	100	[0 3 4 8 9]	group1	0.276328	rep0	ipcl
	doGroupHalves_eRSA	ipcl_alpha_alexnet_gn_u128_ranger	ExploringObjects	SECTORS	EarlyV	0	conv_block_1.0	Conv2d	voxelwise_pred_rdm	100	[1 2 5 6 7]	group2	0.289031	rep0	ipcl
	doGroupHalves_eRSA	ipcl_alpha_alexnet_gn_u128_ranger	ExploringObjects	SECTORS	EarlyV	0	conv_block_1.0	Conv2d	voxelwise_pred_rdm	101	[0 3 5 6 7]	group1	0.297331	rep0	ipcl
	doGroupHalves_eRSA	ipcl_alpha_alexnet_gn_u128_ranger	ExploringObjects	SECTORS	EarlyV	0	conv_block_1.0	Conv2d	voxelwise_pred_rdm	101	[1 2 4 8 9]	group2	0.28305	rep0	ipcl
	doGroupHalves_eRSA	ipcl_alpha_alexnet_gn_u128_ranger	ExploringObjects	SECTORS	EarlyV	0	conv_block_1.0	Conv2d	voxelwise_pred_rdm	102	[0 3 5 6 8]	group1	0.260874	rep0	ipcl
	doGroupHalves_eRSA	ipcl_alpha_alexnet_gn_u128_ranger	ExploringObjects	SECTORS	EarlyV	0	conv_block_1.0	Conv2d	voxelwise_pred_rdm	102	[1 2 4 7 9]	group2	0.317075	rep0	ipcl
	doGroupHalves_eRSA	ipcl_alpha_alexnet_gn_u128_ranger	ExploringObjects	SECTORS	EarlyV	0	conv_block_1.0	Conv2d	voxelwise_pred_rdm	103	[0 3 5 6 9]	group1	0.267153	rep0	ipcl
	doGroupHalves_eRSA	ipcl_alpha_alexnet_gn_u128_ranger	ExploringObjects	SECTORS	EarlyV	0	conv_block_1.0	Conv2d	voxelwise_pred_rdm	103	[1 2 4 7 8]	group2	0.319019	rep0	ipcl
	doGroupHalves_eRSA	ipcl_alpha_alexnet_gn_u128_ranger	ExploringObjects	SECTORS	EarlyV	0	conv_block_1.0	Conv2d	voxelwise_pred_rdm	104	[0 3 5 7 8]	group1	0.304185	rep0	ipcl
	doGroupHalves_eRSA	ipcl_alpha_alexnet_gn_u128_ranger	ExploringObjects	SECTORS	EarlyV	0	conv_block_1.0	Conv2d	voxelwise_pred_rdm	104	[1 2 4 6 9]	group2	0.27275	rep0	ipcl
	doGroupHalves_eRSA	ipcl_alpha_alexnet_gn_u128_ranger	ExploringObjects	SECTORS	EarlyV	0	conv_block_1.0	Conv2d	voxelwise_pred_rdm	105	[0 3 5 7 9]	group1	0.308361	rep0	ipcl
	doGroupHalves_eRSA	ipcl_alpha_alexnet_gn_u128_ranger	ExploringObjects	SECTORS	EarlyV	0	conv_block_1.0	Conv2d	voxelwise_pred_rdm	105	[1 2 4 6 8]	group2	0.273108	rep0	ipcl
	doGroupHalves_eRSA	ipcl_alpha_alexnet_gn_u128_ranger	ExploringObjects	SECTORS	EarlyV	0	conv_block_1.0	Conv2d	voxelwise_pred_rdm	106	[0 3 5 8 9]	group1	0.27032	rep0	ipcl
	doGroupHalves_eRSA	ipcl_alpha_alexnet_gn_u128_ranger	ExploringObjects	SECTORS	EarlyV	0	conv_block_1.0	Conv2d	voxelwise_pred_rdm	106	[1 2 4 6 7]	group2	0.305213	rep0	ipcl
	doGroupHalves_eRSA	ipcl_alpha_alexnet_gn_u128_ranger	ExploringObjects	SECTORS	EarlyV	0	conv_block_1.0	Conv2d	voxelwise_pred_rdm	107	[0 3 6 7 8]	group1	0.298095	rep0	ipcl
	doGroupHalves_eRSA	ipcl_alpha_alexnet_gn_u128_ranger	ExploringObjects	SECTORS	EarlyV	0	conv_block_1.0	Conv2d	voxelwise_pred_rdm	107	[1 2 4 5 9]	group2	0.266215	rep0	ipcl
	doGroupHalves_eRSA	ipcl_alpha_alexnet_gn_u128_ranger	ExploringObjects	SECTORS	EarlyV	0	conv_block_1.0	Conv2d	voxelwise_pred_rdm	108	[0 3 6 7 9]	group1	0.303742	rep0	ipcl
	doGroupHalves_eRSA	ipcl_alpha_alexnet_gn_u128_ranger	ExploringObjects	SECTORS	EarlyV	0	conv_block_1.0	Conv2d	voxelwise_pred_rdm	108	[1 2 4 5 8]	group2	0.268035	rep0	ipcl
	doGroupHalves_eRSA	ipcl_alpha_alexnet_gn_u128_ranger	ExploringObjects	SECTORS	EarlyV	0	conv_block_1.0	Conv2d	voxelwise_pred_rdm	109	[0 3 6 8 9]	group1	0.266026	rep0	ipcl
	doGroupHalves_eRSA	ipcl_alpha_alexnet_gn_u128_ranger	ExploringObjects	SECTORS	EarlyV	0	conv_block_1.0	Conv2d	voxelwise_pred_rdm	109	[1 2 4 5 7]	group2	0.299725	rep0	ipcl
	doGroupHalves_eRSA	ipcl_alpha_alexnet_gn_u128_ranger	ExploringObjects	SECTORS	EarlyV	0	conv_block_1.0	Conv2d	voxelwise_pred_rdm	110	[0 3 7 8 9]	group1	0.310733	rep0	ipcl
	doGroupHalves_eRSA	ipcl_alpha_alexnet_gn_u128_ranger	ExploringObjects	SECTORS	EarlyV	0	conv_block_1.0	Conv2d	voxelwise_pred_rdm	110	[1 2 4 5 6]	group2	0.257761	rep0	ipcl
	doGroupHalves_eRSA	ipcl_alpha_alexnet_gn_u128_ranger	ExploringObjects	SECTORS	EarlyV	0	conv_block_1.0	Conv2d	voxelwise_pred_rdm	111	[0 4 5 6 7]	group1	0.295835	rep0	ipcl
	doGroupHalves_eRSA	ipcl_alpha_alexnet_gn_u128_ranger	ExploringObjects	SECTORS	EarlyV	0	conv_block_1.0	Conv2d	voxelwise_pred_rdm	111	[1 2 3 8 9]	group2	0.282702	rep0	ipcl
	doGroupHalves_eRSA	ipcl_alpha_alexnet_gn_u128_ranger	ExploringObjects	SECTORS	EarlyV	0	conv_block_1.0	Conv2d	voxelwise_pred_rdm	112	[0 4 5 6 8]	group1	0.256146	rep0	ipcl
	doGroupHalves_eRSA	ipcl_alpha_alexnet_gn_u128_ranger	ExploringObjects	SECTORS	EarlyV	0	conv_block_1.0	Conv2d	voxelwise_pred_rdm	112	[1 2 3 7 9]	group2	0.313822	rep0	ipcl
	doGroupHalves_eRSA	ipcl_alpha_alexnet_gn_u128_ranger	ExploringObjects	SECTORS	EarlyV	0	conv_block_1.0	Conv2d	voxelwise_pred_rdm	113	[0 4 5 6 9]	group1	0.261843	rep0	ipcl
	doGroupHalves_eRSA	ipcl_alpha_alexnet_gn_u128_ranger	ExploringObjects	SECTORS	EarlyV	0	conv_block_1.0	Conv2d	voxelwise_pred_rdm	113	[1 2 3 7 8]	group2	0.314386	rep0	ipcl
	doGroupHalves_eRSA	ipcl_alpha_alexnet_gn_u128_ranger	ExploringObjects	SECTORS	EarlyV	0	conv_block_1.0	Conv2d	voxelwise_pred_rdm	114	[0 4 5 7 8]	group1	0.30286	rep0	ipcl
	doGroupHalves_eRSA	ipcl_alpha_alexnet_gn_u128_ranger	ExploringObjects	SECTORS	EarlyV	0	conv_block_1.0	Conv2d	voxelwise_pred_rdm	114	[1 2 3 6 9]	group2	0.272503	rep0	ipcl
	doGroupHalves_eRSA	ipcl_alpha_alexnet_gn_u128_ranger	ExploringObjects	SECTORS	EarlyV	0	conv_block_1.0	Conv2d	voxelwise_pred_rdm	115	[0 4 5 7 9]	group1	0.306098	rep0	ipcl
	doGroupHalves_eRSA	ipcl_alpha_alexnet_gn_u128_ranger	ExploringObjects	SECTORS	EarlyV	0	conv_block_1.0	Conv2d	voxelwise_pred_rdm	115	[1 2 3 6 8]	group2	0.272014	rep0	ipcl
	doGroupHalves_eRSA	ipcl_alpha_alexnet_gn_u128_ranger	ExploringObjects	SECTORS	EarlyV	0	conv_block_1.0	Conv2d	voxelwise_pred_rdm	116	[0 4 5 8 9]	group1	0.264867	rep0	ipcl
	doGroupHalves_eRSA	ipcl_alpha_alexnet_gn_u128_ranger	ExploringObjects	SECTORS	EarlyV	0	conv_block_1.0	Conv2d	voxelwise_pred_rdm	116	[1 2 3 6 7]	group2	0.301027	rep0	ipcl
	doGroupHalves_eRSA	ipcl_alpha_alexnet_gn_u128_ranger	ExploringObjects	SECTORS	EarlyV	0	conv_block_1.0	Conv2d	voxelwise_pred_rdm	117	[0 4 6 7 8]	group1	0.299463	rep0	ipcl
	doGroupHalves_eRSA	ipcl_alpha_alexnet_gn_u128_ranger	ExploringObjects	SECTORS	EarlyV	0	conv_block_1.0	Conv2d	voxelwise_pred_rdm	117	[1 2 3 5 9]	group2	0.270155	rep0	ipcl
	doGroupHalves_eRSA	ipcl_alpha_alexnet_gn_u128_ranger	ExploringObjects	SECTORS	EarlyV	0	conv_block_1.0	Conv2d	voxelwise_pred_rdm	118	[0 4 6 7 9]	group1	0.304674	rep0	ipcl
	doGroupHalves_eRSA	ipcl_alpha_alexnet_gn_u128_ranger	ExploringObjects	SECTORS	EarlyV	0	conv_block_1.0	Conv2d	voxelwise_pred_rdm	118	[1 2 3 5 8]	group2	0.270542	rep0	ipcl
	doGroupHalves_eRSA	ipcl_alpha_alexnet_gn_u128_ranger	ExploringObjects	SECTORS	EarlyV	0	conv_block_1.0	Conv2d	voxelwise_pred_rdm	119	[0 4 6 8 9]	group1	0.263759	rep0	ipcl
	doGroupHalves_eRSA	ipcl_alpha_alexnet_gn_u128_ranger	ExploringObjects	SECTORS	EarlyV	0	conv_block_1.0	Conv2d	voxelwise_pred_rdm	119	[1 2 3 5 7]	group2	0.299387	rep0	ipcl
	doGroupHalves_eRSA	ipcl_alpha_alexnet_gn_u128_ranger	ExploringObjects	SECTORS	EarlyV	0	conv_block_1.0	Conv2d	voxelwise_pred_rdm	120	[0 4 7 8 9]	group1	0.311605	rep0	ipcl
	doGroupHalves_eRSA	ipcl_alpha_alexnet_gn_u128_ranger	ExploringObjects	SECTORS	EarlyV	0	conv_block_1.0	Conv2d	voxelwise_pred_rdm	120	[1 2 3 5 6]	group2	0.260607	rep0	ipcl
	doGroupHalves_eRSA	ipcl_alpha_alexnet_gn_u128_ranger	ExploringObjects	SECTORS	EarlyV	0	conv_block_1.0	Conv2d	voxelwise_pred_rdm	121	[0 5 6 7 8]	group1	0.289368	rep0	ipcl
	doGroupHalves_eRSA	ipcl_alpha_alexnet_gn_u128_ranger	ExploringObjects	SECTORS	EarlyV	0	conv_block_1.0	Conv2d	voxelwise_pred_rdm	121	[1 2 3 4 9]	group2	0.2812	rep0	ipcl
	doGroupHalves_eRSA	ipcl_alpha_alexnet_gn_u128_ranger	ExploringObjects	SECTORS	EarlyV	0	conv_block_1.0	Conv2d	voxelwise_pred_rdm	122	[0 5 6 7 9]	group1	0.293265	rep0	ipcl
	doGroupHalves_eRSA	ipcl_alpha_alexnet_gn_u128_ranger	ExploringObjects	SECTORS	EarlyV	0	conv_block_1.0	Conv2d	voxelwise_pred_rdm	122	[1 2 3 4 8]	group2	0.280718	rep0	ipcl
	doGroupHalves_eRSA	ipcl_alpha_alexnet_gn_u128_ranger	ExploringObjects	SECTORS	EarlyV	0	conv_block_1.0	Conv2d	voxelwise_pred_rdm	123	[0 5 6 8 9]	group1	0.257953	rep0	ipcl
	doGroupHalves_eRSA	ipcl_alpha_alexnet_gn_u128_ranger	ExploringObjects	SECTORS	EarlyV	0	conv_block_1.0	Conv2d	voxelwise_pred_rdm	123	[1 2 3 4 7]	group2	0.315321	rep0	ipcl
	doGroupHalves_eRSA	ipcl_alpha_alexnet_gn_u128_ranger	ExploringObjects	SECTORS	EarlyV	0	conv_block_1.0	Conv2d	voxelwise_pred_rdm	124	[0 5 7 8 9]	group1	0.298586	rep0	ipcl
	doGroupHalves_eRSA	ipcl_alpha_alexnet_gn_u128_ranger	ExploringObjects	SECTORS	EarlyV	0	conv_block_1.0	Conv2d	voxelwise_pred_rdm	124	[1 2 3 4 6]	group2	0.269028	rep0	ipcl
	doGroupHalves_eRSA	ipcl_alpha_alexnet_gn_u128_ranger	ExploringObjects	SECTORS	EarlyV	0	conv_block_1.0	Conv2d	voxelwise_pred_rdm	125	[0 6 7 8 9]	group1	0.29568	rep0	ipcl
	doGroupHalves_eRSA	ipcl_alpha_alexnet_gn_u128_ranger	ExploringObjects	SECTORS	EarlyV	0	conv_block_1.0	Conv2d	voxelwise_pred_rdm	125	[1 2 3 4 5]	group2	0.266322	rep0	ipcl
	doGroupHalves_eRSA	ipcl_alpha_alexnet_gn_u128_ranger	ExploringObjects	SECTORS	EarlyV	1	conv_block_1.1	GroupNorm	voxelwise_pred_rdm	0	[0 1 2 3 4]	group1	0.413944	rep0	ipcl
	doGroupHalves_eRSA	ipcl_alpha_alexnet_gn_u128_ranger	ExploringObjects	SECTORS	EarlyV	1	conv_block_1.1	GroupNorm	voxelwise_pred_rdm	0	[5 6 7 8 9]	group2	0.364814	rep0	ipcl
	doGroupHalves_eRSA	ipcl_alpha_alexnet_gn_u128_ranger	ExploringObjects	SECTORS	EarlyV	1	conv_block_1.1	GroupNorm	voxelwise_pred_rdm	1	[0 1 2 3 5]	group1	0.396259	rep0	ipcl
	doGroupHalves_eRSA	ipcl_alpha_alexnet_gn_u128_ranger	ExploringObjects	SECTORS	EarlyV	1	conv_block_1.1	GroupNorm	voxelwise_pred_rdm	1	[4 6 7 8 9]	group2	0.381029	rep0	ipcl
	doGroupHalves_eRSA	ipcl_alpha_alexnet_gn_u128_ranger	ExploringObjects	SECTORS	EarlyV	1	conv_block_1.1	GroupNorm	voxelwise_pred_rdm	2	[0 1 2 3 6]	group1	0.402222	rep0	ipcl
	doGroupHalves_eRSA	ipcl_alpha_alexnet_gn_u128_ranger	ExploringObjects	SECTORS	EarlyV	1	conv_block_1.1	GroupNorm	voxelwise_pred_rdm	2	[4 5 7 8 9]	group2	0.380566	rep0	ipcl
	doGroupHalves_eRSA	ipcl_alpha_alexnet_gn_u128_ranger	ExploringObjects	SECTORS	EarlyV	1	conv_block_1.1	GroupNorm	voxelwise_pred_rdm	3	[0 1 2 3 7]	group1	0.42269	rep0	ipcl
	doGroupHalves_eRSA	ipcl_alpha_alexnet_gn_u128_ranger	ExploringObjects	SECTORS	EarlyV	1	conv_block_1.1	GroupNorm	voxelwise_pred_rdm	3	[4 5 6 8 9]	group2	0.352051	rep0	ipcl
	doGroupHalves_eRSA	ipcl_alpha_alexnet_gn_u128_ranger	ExploringObjects	SECTORS	EarlyV	1	conv_block_1.1	GroupNorm	voxelwise_pred_rdm	4	[0 1 2 3 8]	group1	0.393919	rep0	ipcl
	doGroupHalves_eRSA	ipcl_alpha_alexnet_gn_u128_ranger	ExploringObjects	SECTORS	EarlyV	1	conv_block_1.1	GroupNorm	voxelwise_pred_rdm	4	[4 5 6 7 9]	group2	0.389674	rep0	ipcl
	doGroupHalves_eRSA	ipcl_alpha_alexnet_gn_u128_ranger	ExploringObjects	SECTORS	EarlyV	1	conv_block_1.1	GroupNorm	voxelwise_pred_rdm	5	[0 1 2 3 9]	group1	0.397643	rep0	ipcl
	doGroupHalves_eRSA	ipcl_alpha_alexnet_gn_u128_ranger	ExploringObjects	SECTORS	EarlyV	1	conv_block_1.1	GroupNorm	voxelwise_pred_rdm	5	[4 5 6 7 8]	group2	0.388231	rep0	ipcl
	doGroupHalves_eRSA	ipcl_alpha_alexnet_gn_u128_ranger	ExploringObjects	SECTORS	EarlyV	1	conv_block_1.1	GroupNorm	voxelwise_pred_rdm	6	[0 1 2 4 5]	group1	0.423297	rep0	ipcl
	doGroupHalves_eRSA	ipcl_alpha_alexnet_gn_u128_ranger	ExploringObjects	SECTORS	EarlyV	1	conv_block_1.1	GroupNorm	voxelwise_pred_rdm	6	[3 6 7 8 9]	group2	0.36168	rep0	ipcl
	doGroupHalves_eRSA	ipcl_alpha_alexnet_gn_u128_ranger	ExploringObjects	SECTORS	EarlyV	1	conv_block_1.1	GroupNorm	voxelwise_pred_rdm	7	[0 1 2 4 6]	group1	0.431685	rep0	ipcl
	doGroupHalves_eRSA	ipcl_alpha_alexnet_gn_u128_ranger	ExploringObjects	SECTORS	EarlyV	1	conv_block_1.1	GroupNorm	voxelwise_pred_rdm	7	[3 5 7 8 9]	group2	0.363183	rep0	ipcl
	doGroupHalves_eRSA	ipcl_alpha_alexnet_gn_u128_ranger	ExploringObjects	SECTORS	EarlyV	1	conv_block_1.1	GroupNorm	voxelwise_pred_rdm	8	[0 1 2 4 7]	group1	0.454464	rep0	ipcl
	doGroupHalves_eRSA	ipcl_alpha_alexnet_gn_u128_ranger	ExploringObjects	SECTORS	EarlyV	1	conv_block_1.1	GroupNorm	voxelwise_pred_rdm	8	[3 5 6 8 9]	group2	0.337293	rep0	ipcl
	doGroupHalves_eRSA	ipcl_alpha_alexnet_gn_u128_ranger	ExploringObjects	SECTORS	EarlyV	1	conv_block_1.1	GroupNorm	voxelwise_pred_rdm	9	[0 1 2 4 8]	group1	0.42277	rep0	ipcl
	doGroupHalves_eRSA	ipcl_alpha_alexnet_gn_u128_ranger	ExploringObjects	SECTORS	EarlyV	1	conv_block_1.1	GroupNorm	voxelwise_pred_rdm	9	[3 5 6 7 9]	group2	0.372893	rep0	ipcl
	doGroupHalves_eRSA	ipcl_alpha_alexnet_gn_u128_ranger	ExploringObjects	SECTORS	EarlyV	1	conv_block_1.1	GroupNorm	voxelwise_pred_rdm	10	[0 1 2 4 9]	group1	0.424319	rep0	ipcl
	doGroupHalves_eRSA	ipcl_alpha_alexnet_gn_u128_ranger	ExploringObjects	SECTORS	EarlyV	1	conv_block_1.1	GroupNorm	voxelwise_pred_rdm	10	[3 5 6 7 8]	group2	0.369318	rep0	ipcl
	doGroupHalves_eRSA	ipcl_alpha_alexnet_gn_u128_ranger	ExploringObjects	SECTORS	EarlyV	1	conv_block_1.1	GroupNorm	voxelwise_pred_rdm	11	[0 1 2 5 6]	group1	0.414974	rep0	ipcl
	doGroupHalves_eRSA	ipcl_alpha_alexnet_gn_u128_ranger	ExploringObjects	SECTORS	EarlyV	1	conv_block_1.1	GroupNorm	voxelwise_pred_rdm	11	[3 4 7 8 9]	group2	0.380486	rep0	ipcl
	doGroupHalves_eRSA	ipcl_alpha_alexnet_gn_u128_ranger	ExploringObjects	SECTORS	EarlyV	1	conv_block_1.1	GroupNorm	voxelwise_pred_rdm	12	[0 1 2 5 7]	group1	0.42847	rep0	ipcl
	doGroupHalves_eRSA	ipcl_alpha_alexnet_gn_u128_ranger	ExploringObjects	SECTORS	EarlyV	1	conv_block_1.1	GroupNorm	voxelwise_pred_rdm	12	[3 4 6 8 9]	group2	0.345766	rep0	ipcl
	doGroupHalves_eRSA	ipcl_alpha_alexnet_gn_u128_ranger	ExploringObjects	SECTORS	EarlyV	1	conv_block_1.1	GroupNorm	voxelwise_pred_rdm	13	[0 1 2 5 8]	group1	0.401445	rep0	ipcl
	doGroupHalves_eRSA	ipcl_alpha_alexnet_gn_u128_ranger	ExploringObjects	SECTORS	EarlyV	1	conv_block_1.1	GroupNorm	voxelwise_pred_rdm	13	[3 4 6 7 9]	group2	0.385624	rep0	ipcl
	doGroupHalves_eRSA	ipcl_alpha_alexnet_gn_u128_ranger	ExploringObjects	SECTORS	EarlyV	1	conv_block_1.1	GroupNorm	voxelwise_pred_rdm	14	[0 1 2 5 9]	group1	0.404353	rep0	ipcl
	doGroupHalves_eRSA	ipcl_alpha_alexnet_gn_u128_ranger	ExploringObjects	SECTORS	EarlyV	1	conv_block_1.1	GroupNorm	voxelwise_pred_rdm	14	[3 4 6 7 8]	group2	0.382978	rep0	ipcl
	doGroupHalves_eRSA	ipcl_alpha_alexnet_gn_u128_ranger	ExploringObjects	SECTORS	EarlyV	1	conv_block_1.1	GroupNorm	voxelwise_pred_rdm	15	[0 1 2 6 7]	group1	0.440402	rep0	ipcl
	doGroupHalves_eRSA	ipcl_alpha_alexnet_gn_u128_ranger	ExploringObjects	SECTORS	EarlyV	1	conv_block_1.1	GroupNorm	voxelwise_pred_rdm	15	[3 4 5 8 9]	group2	0.349589	rep0	ipcl
	doGroupHalves_eRSA	ipcl_alpha_alexnet_gn_u128_ranger	ExploringObjects	SECTORS	EarlyV	1	conv_block_1.1	GroupNorm	voxelwise_pred_rdm	16	[0 1 2 6 8]	group1	0.411491	rep0	ipcl
	doGroupHalves_eRSA	ipcl_alpha_alexnet_gn_u128_ranger	ExploringObjects	SECTORS	EarlyV	1	conv_block_1.1	GroupNorm	voxelwise_pred_rdm	16	[3 4 5 7 9]	group2	0.389694	rep0	ipcl
	doGroupHalves_eRSA	ipcl_alpha_alexnet_gn_u128_ranger	ExploringObjects	SECTORS	EarlyV	1	conv_block_1.1	GroupNorm	voxelwise_pred_rdm	17	[0 1 2 6 9]	group1	0.414031	rep0	ipcl
	doGroupHalves_eRSA	ipcl_alpha_alexnet_gn_u128_ranger	ExploringObjects	SECTORS	EarlyV	1	conv_block_1.1	GroupNorm	voxelwise_pred_rdm	17	[3 4 5 7 8]	group2	0.38693	rep0	ipcl
	doGroupHalves_eRSA	ipcl_alpha_alexnet_gn_u128_ranger	ExploringObjects	SECTORS	EarlyV	1	conv_block_1.1	GroupNorm	voxelwise_pred_rdm	18	[0 1 2 7 8]	group1	0.43103	rep0	ipcl
	doGroupHalves_eRSA	ipcl_alpha_alexnet_gn_u128_ranger	ExploringObjects	SECTORS	EarlyV	1	conv_block_1.1	GroupNorm	voxelwise_pred_rdm	18	[3 4 5 6 9]	group2	0.358925	rep0	ipcl
	doGroupHalves_eRSA	ipcl_alpha_alexnet_gn_u128_ranger	ExploringObjects	SECTORS	EarlyV	1	conv_block_1.1	GroupNorm	voxelwise_pred_rdm	19	[0 1 2 7 9]	group1	0.428003	rep0	ipcl
	doGroupHalves_eRSA	ipcl_alpha_alexnet_gn_u128_ranger	ExploringObjects	SECTORS	EarlyV	1	conv_block_1.1	GroupNorm	voxelwise_pred_rdm	19	[3 4 5 6 8]	group2	0.35145	rep0	ipcl
	doGroupHalves_eRSA	ipcl_alpha_alexnet_gn_u128_ranger	ExploringObjects	SECTORS	EarlyV	1	conv_block_1.1	GroupNorm	voxelwise_pred_rdm	20	[0 1 2 8 9]	group1	0.402907	rep0	ipcl
	doGroupHalves_eRSA	ipcl_alpha_alexnet_gn_u128_ranger	ExploringObjects	SECTORS	EarlyV	1	conv_block_1.1	GroupNorm	voxelwise_pred_rdm	20	[3 4 5 6 7]	group2	0.39435	rep0	ipcl
	doGroupHalves_eRSA	ipcl_alpha_alexnet_gn_u128_ranger	ExploringObjects	SECTORS	EarlyV	1	conv_block_1.1	GroupNorm	voxelwise_pred_rdm	21	[0 1 3 4 5]	group1	0.405245	rep0	ipcl
	doGroupHalves_eRSA	ipcl_alpha_alexnet_gn_u128_ranger	ExploringObjects	SECTORS	EarlyV	1	conv_block_1.1	GroupNorm	voxelwise_pred_rdm	21	[2 6 7 8 9]	group2	0.381746	rep0	ipcl
	doGroupHalves_eRSA	ipcl_alpha_alexnet_gn_u128_ranger	ExploringObjects	SECTORS	EarlyV	1	conv_block_1.1	GroupNorm	voxelwise_pred_rdm	22	[0 1 3 4 6]	group1	0.402471	rep0	ipcl
	doGroupHalves_eRSA	ipcl_alpha_alexnet_gn_u128_ranger	ExploringObjects	SECTORS	EarlyV	1	conv_block_1.1	GroupNorm	voxelwise_pred_rdm	22	[2 5 7 8 9]	group2	0.373294	rep0	ipcl
	doGroupHalves_eRSA	ipcl_alpha_alexnet_gn_u128_ranger	ExploringObjects	SECTORS	EarlyV	1	conv_block_1.1	GroupNorm	voxelwise_pred_rdm	23	[0 1 3 4 7]	group1	0.434021	rep0	ipcl
	doGroupHalves_eRSA	ipcl_alpha_alexnet_gn_u128_ranger	ExploringObjects	SECTORS	EarlyV	1	conv_block_1.1	GroupNorm	voxelwise_pred_rdm	23	[2 5 6 8 9]	group2	0.354981	rep0	ipcl
	doGroupHalves_eRSA	ipcl_alpha_alexnet_gn_u128_ranger	ExploringObjects	SECTORS	EarlyV	1	conv_block_1.1	GroupNorm	voxelwise_pred_rdm	24	[0 1 3 4 8]	group1	0.399504	rep0	ipcl
	doGroupHalves_eRSA	ipcl_alpha_alexnet_gn_u128_ranger	ExploringObjects	SECTORS	EarlyV	1	conv_block_1.1	GroupNorm	voxelwise_pred_rdm	24	[2 5 6 7 9]	group2	0.387877	rep0	ipcl
	doGroupHalves_eRSA	ipcl_alpha_alexnet_gn_u128_ranger	ExploringObjects	SECTORS	EarlyV	1	conv_block_1.1	GroupNorm	voxelwise_pred_rdm	25	[0 1 3 4 9]	group1	0.403623	rep0	ipcl
	doGroupHalves_eRSA	ipcl_alpha_alexnet_gn_u128_ranger	ExploringObjects	SECTORS	EarlyV	1	conv_block_1.1	GroupNorm	voxelwise_pred_rdm	25	[2 5 6 7 8]	group2	0.386946	rep0	ipcl
	doGroupHalves_eRSA	ipcl_alpha_alexnet_gn_u128_ranger	ExploringObjects	SECTORS	EarlyV	1	conv_block_1.1	GroupNorm	voxelwise_pred_rdm	26	[0 1 3 5 6]	group1	0.391872	rep0	ipcl
	doGroupHalves_eRSA	ipcl_alpha_alexnet_gn_u128_ranger	ExploringObjects	SECTORS	EarlyV	1	conv_block_1.1	GroupNorm	voxelwise_pred_rdm	26	[2 4 7 8 9]	group2	0.396684	rep0	ipcl
	doGroupHalves_eRSA	ipcl_alpha_alexnet_gn_u128_ranger	ExploringObjects	SECTORS	EarlyV	1	conv_block_1.1	GroupNorm	voxelwise_pred_rdm	27	[0 1 3 5 7]	group1	0.414392	rep0	ipcl
	doGroupHalves_eRSA	ipcl_alpha_alexnet_gn_u128_ranger	ExploringObjects	SECTORS	EarlyV	1	conv_block_1.1	GroupNorm	voxelwise_pred_rdm	27	[2 4 6 8 9]	group2	0.369423	rep0	ipcl
	doGroupHalves_eRSA	ipcl_alpha_alexnet_gn_u128_ranger	ExploringObjects	SECTORS	EarlyV	1	conv_block_1.1	GroupNorm	voxelwise_pred_rdm	28	[0 1 3 5 8]	group1	0.384355	rep0	ipcl
	doGroupHalves_eRSA	ipcl_alpha_alexnet_gn_u128_ranger	ExploringObjects	SECTORS	EarlyV	1	conv_block_1.1	GroupNorm	voxelwise_pred_rdm	28	[2 4 6 7 9]	group2	0.406926	rep0	ipcl
	doGroupHalves_eRSA	ipcl_alpha_alexnet_gn_u128_ranger	ExploringObjects	SECTORS	EarlyV	1	conv_block_1.1	GroupNorm	voxelwise_pred_rdm	29	[0 1 3 5 9]	group1	0.389756	rep0	ipcl
	doGroupHalves_eRSA	ipcl_alpha_alexnet_gn_u128_ranger	ExploringObjects	SECTORS	EarlyV	1	conv_block_1.1	GroupNorm	voxelwise_pred_rdm	29	[2 4 6 7 8]	group2	0.406918	rep0	ipcl
	doGroupHalves_eRSA	ipcl_alpha_alexnet_gn_u128_ranger	ExploringObjects	SECTORS	EarlyV	1	conv_block_1.1	GroupNorm	voxelwise_pred_rdm	30	[0 1 3 6 7]	group1	0.414513	rep0	ipcl
	doGroupHalves_eRSA	ipcl_alpha_alexnet_gn_u128_ranger	ExploringObjects	SECTORS	EarlyV	1	conv_block_1.1	GroupNorm	voxelwise_pred_rdm	30	[2 4 5 8 9]	group2	0.363656	rep0	ipcl
	doGroupHalves_eRSA	ipcl_alpha_alexnet_gn_u128_ranger	ExploringObjects	SECTORS	EarlyV	1	conv_block_1.1	GroupNorm	voxelwise_pred_rdm	31	[0 1 3 6 8]	group1	0.383865	rep0	ipcl
	doGroupHalves_eRSA	ipcl_alpha_alexnet_gn_u128_ranger	ExploringObjects	SECTORS	EarlyV	1	conv_block_1.1	GroupNorm	voxelwise_pred_rdm	31	[2 4 5 7 9]	group2	0.399964	rep0	ipcl
	doGroupHalves_eRSA	ipcl_alpha_alexnet_gn_u128_ranger	ExploringObjects	SECTORS	EarlyV	1	conv_block_1.1	GroupNorm	voxelwise_pred_rdm	32	[0 1 3 6 9]	group1	0.388493	rep0	ipcl
	doGroupHalves_eRSA	ipcl_alpha_alexnet_gn_u128_ranger	ExploringObjects	SECTORS	EarlyV	1	conv_block_1.1	GroupNorm	voxelwise_pred_rdm	32	[2 4 5 7 8]	group2	0.400227	rep0	ipcl
	doGroupHalves_eRSA	ipcl_alpha_alexnet_gn_u128_ranger	ExploringObjects	SECTORS	EarlyV	1	conv_block_1.1	GroupNorm	voxelwise_pred_rdm	33	[0 1 3 7 8]	group1	0.411487	rep0	ipcl
	doGroupHalves_eRSA	ipcl_alpha_alexnet_gn_u128_ranger	ExploringObjects	SECTORS	EarlyV	1	conv_block_1.1	GroupNorm	voxelwise_pred_rdm	33	[2 4 5 6 9]	group2	0.377815	rep0	ipcl
	doGroupHalves_eRSA	ipcl_alpha_alexnet_gn_u128_ranger	ExploringObjects	SECTORS	EarlyV	1	conv_block_1.1	GroupNorm	voxelwise_pred_rdm	34	[0 1 3 7 9]	group1	0.411271	rep0	ipcl
	doGroupHalves_eRSA	ipcl_alpha_alexnet_gn_u128_ranger	ExploringObjects	SECTORS	EarlyV	1	conv_block_1.1	GroupNorm	voxelwise_pred_rdm	34	[2 4 5 6 8]	group2	0.372665	rep0	ipcl
	doGroupHalves_eRSA	ipcl_alpha_alexnet_gn_u128_ranger	ExploringObjects	SECTORS	EarlyV	1	conv_block_1.1	GroupNorm	voxelwise_pred_rdm	35	[0 1 3 8 9]	group1	0.38314	rep0	ipcl
	doGroupHalves_eRSA	ipcl_alpha_alexnet_gn_u128_ranger	ExploringObjects	SECTORS	EarlyV	1	conv_block_1.1	GroupNorm	voxelwise_pred_rdm	35	[2 4 5 6 7]	group2	0.413192	rep0	ipcl
	doGroupHalves_eRSA	ipcl_alpha_alexnet_gn_u128_ranger	ExploringObjects	SECTORS	EarlyV	1	conv_block_1.1	GroupNorm	voxelwise_pred_rdm	36	[0 1 4 5 6]	group1	0.416662	rep0	ipcl
	doGroupHalves_eRSA	ipcl_alpha_alexnet_gn_u128_ranger	ExploringObjects	SECTORS	EarlyV	1	conv_block_1.1	GroupNorm	voxelwise_pred_rdm	36	[2 3 7 8 9]	group2	0.37507	rep0	ipcl
	doGroupHalves_eRSA	ipcl_alpha_alexnet_gn_u128_ranger	ExploringObjects	SECTORS	EarlyV	1	conv_block_1.1	GroupNorm	voxelwise_pred_rdm	37	[0 1 4 5 7]	group1	0.442315	rep0	ipcl
	doGroupHalves_eRSA	ipcl_alpha_alexnet_gn_u128_ranger	ExploringObjects	SECTORS	EarlyV	1	conv_block_1.1	GroupNorm	voxelwise_pred_rdm	37	[2 3 6 8 9]	group2	0.349998	rep0	ipcl
	doGroupHalves_eRSA	ipcl_alpha_alexnet_gn_u128_ranger	ExploringObjects	SECTORS	EarlyV	1	conv_block_1.1	GroupNorm	voxelwise_pred_rdm	38	[0 1 4 5 8]	group1	0.40926	rep0	ipcl
	doGroupHalves_eRSA	ipcl_alpha_alexnet_gn_u128_ranger	ExploringObjects	SECTORS	EarlyV	1	conv_block_1.1	GroupNorm	voxelwise_pred_rdm	38	[2 3 6 7 9]	group2	0.385248	rep0	ipcl
	doGroupHalves_eRSA	ipcl_alpha_alexnet_gn_u128_ranger	ExploringObjects	SECTORS	EarlyV	1	conv_block_1.1	GroupNorm	voxelwise_pred_rdm	39	[0 1 4 5 9]	group1	0.41243	rep0	ipcl
	doGroupHalves_eRSA	ipcl_alpha_alexnet_gn_u128_ranger	ExploringObjects	SECTORS	EarlyV	1	conv_block_1.1	GroupNorm	voxelwise_pred_rdm	39	[2 3 6 7 8]	group2	0.383169	rep0	ipcl
	doGroupHalves_eRSA	ipcl_alpha_alexnet_gn_u128_ranger	ExploringObjects	SECTORS	EarlyV	1	conv_block_1.1	GroupNorm	voxelwise_pred_rdm	40	[0 1 4 6 7]	group1	0.443856	rep0	ipcl
	doGroupHalves_eRSA	ipcl_alpha_alexnet_gn_u128_ranger	ExploringObjects	SECTORS	EarlyV	1	conv_block_1.1	GroupNorm	voxelwise_pred_rdm	40	[2 3 5 8 9]	group2	0.346883	rep0	ipcl
	doGroupHalves_eRSA	ipcl_alpha_alexnet_gn_u128_ranger	ExploringObjects	SECTORS	EarlyV	1	conv_block_1.1	GroupNorm	voxelwise_pred_rdm	41	[0 1 4 6 8]	group1	0.410183	rep0	ipcl
	doGroupHalves_eRSA	ipcl_alpha_alexnet_gn_u128_ranger	ExploringObjects	SECTORS	EarlyV	1	conv_block_1.1	GroupNorm	voxelwise_pred_rdm	41	[2 3 5 7 9]	group2	0.381115	rep0	ipcl
	doGroupHalves_eRSA	ipcl_alpha_alexnet_gn_u128_ranger	ExploringObjects	SECTORS	EarlyV	1	conv_block_1.1	GroupNorm	voxelwise_pred_rdm	42	[0 1 4 6 9]	group1	0.413243	rep0	ipcl
	doGroupHalves_eRSA	ipcl_alpha_alexnet_gn_u128_ranger	ExploringObjects	SECTORS	EarlyV	1	conv_block_1.1	GroupNorm	voxelwise_pred_rdm	42	[2 3 5 7 8]	group2	0.378672	rep0	ipcl
	doGroupHalves_eRSA	ipcl_alpha_alexnet_gn_u128_ranger	ExploringObjects	SECTORS	EarlyV	1	conv_block_1.1	GroupNorm	voxelwise_pred_rdm	43	[0 1 4 7 8]	group1	0.441177	rep0	ipcl
	doGroupHalves_eRSA	ipcl_alpha_alexnet_gn_u128_ranger	ExploringObjects	SECTORS	EarlyV	1	conv_block_1.1	GroupNorm	voxelwise_pred_rdm	43	[2 3 5 6 9]	group2	0.360825	rep0	ipcl
	doGroupHalves_eRSA	ipcl_alpha_alexnet_gn_u128_ranger	ExploringObjects	SECTORS	EarlyV	1	conv_block_1.1	GroupNorm	voxelwise_pred_rdm	44	[0 1 4 7 9]	group1	0.438547	rep0	ipcl
	doGroupHalves_eRSA	ipcl_alpha_alexnet_gn_u128_ranger	ExploringObjects	SECTORS	EarlyV	1	conv_block_1.1	GroupNorm	voxelwise_pred_rdm	44	[2 3 5 6 8]	group2	0.353648	rep0	ipcl
	doGroupHalves_eRSA	ipcl_alpha_alexnet_gn_u128_ranger	ExploringObjects	SECTORS	EarlyV	1	conv_block_1.1	GroupNorm	voxelwise_pred_rdm	45	[0 1 4 8 9]	group1	0.407866	rep0	ipcl
	doGroupHalves_eRSA	ipcl_alpha_alexnet_gn_u128_ranger	ExploringObjects	SECTORS	EarlyV	1	conv_block_1.1	GroupNorm	voxelwise_pred_rdm	45	[2 3 5 6 7]	group2	0.391617	rep0	ipcl
	doGroupHalves_eRSA	ipcl_alpha_alexnet_gn_u128_ranger	ExploringObjects	SECTORS	EarlyV	1	conv_block_1.1	GroupNorm	voxelwise_pred_rdm	46	[0 1 5 6 7]	group1	0.42547	rep0	ipcl
	doGroupHalves_eRSA	ipcl_alpha_alexnet_gn_u128_ranger	ExploringObjects	SECTORS	EarlyV	1	conv_block_1.1	GroupNorm	voxelwise_pred_rdm	46	[2 3 4 8 9]	group2	0.362163	rep0	ipcl
	doGroupHalves_eRSA	ipcl_alpha_alexnet_gn_u128_ranger	ExploringObjects	SECTORS	EarlyV	1	conv_block_1.1	GroupNorm	voxelwise_pred_rdm	47	[0 1 5 6 8]	group1	0.396378	rep0	ipcl
	doGroupHalves_eRSA	ipcl_alpha_alexnet_gn_u128_ranger	ExploringObjects	SECTORS	EarlyV	1	conv_block_1.1	GroupNorm	voxelwise_pred_rdm	47	[2 3 4 7 9]	group2	0.400837	rep0	ipcl
	doGroupHalves_eRSA	ipcl_alpha_alexnet_gn_u128_ranger	ExploringObjects	SECTORS	EarlyV	1	conv_block_1.1	GroupNorm	voxelwise_pred_rdm	48	[0 1 5 6 9]	group1	0.40026	rep0	ipcl
	doGroupHalves_eRSA	ipcl_alpha_alexnet_gn_u128_ranger	ExploringObjects	SECTORS	EarlyV	1	conv_block_1.1	GroupNorm	voxelwise_pred_rdm	48	[2 3 4 7 8]	group2	0.399794	rep0	ipcl
	doGroupHalves_eRSA	ipcl_alpha_alexnet_gn_u128_ranger	ExploringObjects	SECTORS	EarlyV	1	conv_block_1.1	GroupNorm	voxelwise_pred_rdm	49	[0 1 5 7 8]	group1	0.418002	rep0	ipcl
	doGroupHalves_eRSA	ipcl_alpha_alexnet_gn_u128_ranger	ExploringObjects	SECTORS	EarlyV	1	conv_block_1.1	GroupNorm	voxelwise_pred_rdm	49	[2 3 4 6 9]	group2	0.371624	rep0	ipcl
	doGroupHalves_eRSA	ipcl_alpha_alexnet_gn_u128_ranger	ExploringObjects	SECTORS	EarlyV	1	conv_block_1.1	GroupNorm	voxelwise_pred_rdm	50	[0 1 5 7 9]	group1	0.416482	rep0	ipcl
	doGroupHalves_eRSA	ipcl_alpha_alexnet_gn_u128_ranger	ExploringObjects	SECTORS	EarlyV	1	conv_block_1.1	GroupNorm	voxelwise_pred_rdm	50	[2 3 4 6 8]	group2	0.36571	rep0	ipcl
	doGroupHalves_eRSA	ipcl_alpha_alexnet_gn_u128_ranger	ExploringObjects	SECTORS	EarlyV	1	conv_block_1.1	GroupNorm	voxelwise_pred_rdm	51	[0 1 5 8 9]	group1	0.390393	rep0	ipcl
	doGroupHalves_eRSA	ipcl_alpha_alexnet_gn_u128_ranger	ExploringObjects	SECTORS	EarlyV	1	conv_block_1.1	GroupNorm	voxelwise_pred_rdm	51	[2 3 4 6 7]	group2	0.408035	rep0	ipcl
	doGroupHalves_eRSA	ipcl_alpha_alexnet_gn_u128_ranger	ExploringObjects	SECTORS	EarlyV	1	conv_block_1.1	GroupNorm	voxelwise_pred_rdm	52	[0 1 6 7 8]	group1	0.421836	rep0	ipcl
	doGroupHalves_eRSA	ipcl_alpha_alexnet_gn_u128_ranger	ExploringObjects	SECTORS	EarlyV	1	conv_block_1.1	GroupNorm	voxelwise_pred_rdm	52	[2 3 4 5 9]	group2	0.370403	rep0	ipcl
	doGroupHalves_eRSA	ipcl_alpha_alexnet_gn_u128_ranger	ExploringObjects	SECTORS	EarlyV	1	conv_block_1.1	GroupNorm	voxelwise_pred_rdm	53	[0 1 6 7 9]	group1	0.420232	rep0	ipcl
	doGroupHalves_eRSA	ipcl_alpha_alexnet_gn_u128_ranger	ExploringObjects	SECTORS	EarlyV	1	conv_block_1.1	GroupNorm	voxelwise_pred_rdm	53	[2 3 4 5 8]	group2	0.364033	rep0	ipcl
	doGroupHalves_eRSA	ipcl_alpha_alexnet_gn_u128_ranger	ExploringObjects	SECTORS	EarlyV	1	conv_block_1.1	GroupNorm	voxelwise_pred_rdm	54	[0 1 6 8 9]	group1	0.393076	rep0	ipcl
	doGroupHalves_eRSA	ipcl_alpha_alexnet_gn_u128_ranger	ExploringObjects	SECTORS	EarlyV	1	conv_block_1.1	GroupNorm	voxelwise_pred_rdm	54	[2 3 4 5 7]	group2	0.405951	rep0	ipcl
	doGroupHalves_eRSA	ipcl_alpha_alexnet_gn_u128_ranger	ExploringObjects	SECTORS	EarlyV	1	conv_block_1.1	GroupNorm	voxelwise_pred_rdm	55	[0 1 7 8 9]	group1	0.414888	rep0	ipcl
	doGroupHalves_eRSA	ipcl_alpha_alexnet_gn_u128_ranger	ExploringObjects	SECTORS	EarlyV	1	conv_block_1.1	GroupNorm	voxelwise_pred_rdm	55	[2 3 4 5 6]	group2	0.376115	rep0	ipcl
	doGroupHalves_eRSA	ipcl_alpha_alexnet_gn_u128_ranger	ExploringObjects	SECTORS	EarlyV	1	conv_block_1.1	GroupNorm	voxelwise_pred_rdm	56	[0 2 3 4 5]	group1	0.404958	rep0	ipcl
	doGroupHalves_eRSA	ipcl_alpha_alexnet_gn_u128_ranger	ExploringObjects	SECTORS	EarlyV	1	conv_block_1.1	GroupNorm	voxelwise_pred_rdm	56	[1 6 7 8 9]	group2	0.381973	rep0	ipcl
	doGroupHalves_eRSA	ipcl_alpha_alexnet_gn_u128_ranger	ExploringObjects	SECTORS	EarlyV	1	conv_block_1.1	GroupNorm	voxelwise_pred_rdm	57	[0 2 3 4 6]	group1	0.406138	rep0	ipcl
	doGroupHalves_eRSA	ipcl_alpha_alexnet_gn_u128_ranger	ExploringObjects	SECTORS	EarlyV	1	conv_block_1.1	GroupNorm	voxelwise_pred_rdm	57	[1 5 7 8 9]	group2	0.378172	rep0	ipcl
	doGroupHalves_eRSA	ipcl_alpha_alexnet_gn_u128_ranger	ExploringObjects	SECTORS	EarlyV	1	conv_block_1.1	GroupNorm	voxelwise_pred_rdm	58	[0 2 3 4 7]	group1	0.437837	rep0	ipcl
	doGroupHalves_eRSA	ipcl_alpha_alexnet_gn_u128_ranger	ExploringObjects	SECTORS	EarlyV	1	conv_block_1.1	GroupNorm	voxelwise_pred_rdm	58	[1 5 6 8 9]	group2	0.358787	rep0	ipcl
	doGroupHalves_eRSA	ipcl_alpha_alexnet_gn_u128_ranger	ExploringObjects	SECTORS	EarlyV	1	conv_block_1.1	GroupNorm	voxelwise_pred_rdm	59	[0 2 3 4 8]	group1	0.395526	rep0	ipcl
	doGroupHalves_eRSA	ipcl_alpha_alexnet_gn_u128_ranger	ExploringObjects	SECTORS	EarlyV	1	conv_block_1.1	GroupNorm	voxelwise_pred_rdm	59	[1 5 6 7 9]	group2	0.384371	rep0	ipcl
	doGroupHalves_eRSA	ipcl_alpha_alexnet_gn_u128_ranger	ExploringObjects	SECTORS	EarlyV	1	conv_block_1.1	GroupNorm	voxelwise_pred_rdm	60	[0 2 3 4 9]	group1	0.402079	rep0	ipcl
	doGroupHalves_eRSA	ipcl_alpha_alexnet_gn_u128_ranger	ExploringObjects	SECTORS	EarlyV	1	conv_block_1.1	GroupNorm	voxelwise_pred_rdm	60	[1 5 6 7 8]	group2	0.386823	rep0	ipcl
	doGroupHalves_eRSA	ipcl_alpha_alexnet_gn_u128_ranger	ExploringObjects	SECTORS	EarlyV	1	conv_block_1.1	GroupNorm	voxelwise_pred_rdm	61	[0 2 3 5 6]	group1	0.393869	rep0	ipcl
	doGroupHalves_eRSA	ipcl_alpha_alexnet_gn_u128_ranger	ExploringObjects	SECTORS	EarlyV	1	conv_block_1.1	GroupNorm	voxelwise_pred_rdm	61	[1 4 7 8 9]	group2	0.399946	rep0	ipcl
	doGroupHalves_eRSA	ipcl_alpha_alexnet_gn_u128_ranger	ExploringObjects	SECTORS	EarlyV	1	conv_block_1.1	GroupNorm	voxelwise_pred_rdm	62	[0 2 3 5 7]	group1	0.416472	rep0	ipcl
	doGroupHalves_eRSA	ipcl_alpha_alexnet_gn_u128_ranger	ExploringObjects	SECTORS	EarlyV	1	conv_block_1.1	GroupNorm	voxelwise_pred_rdm	62	[1 4 6 8 9]	group2	0.371514	rep0	ipcl
	doGroupHalves_eRSA	ipcl_alpha_alexnet_gn_u128_ranger	ExploringObjects	SECTORS	EarlyV	1	conv_block_1.1	GroupNorm	voxelwise_pred_rdm	63	[0 2 3 5 8]	group1	0.378857	rep0	ipcl
	doGroupHalves_eRSA	ipcl_alpha_alexnet_gn_u128_ranger	ExploringObjects	SECTORS	EarlyV	1	conv_block_1.1	GroupNorm	voxelwise_pred_rdm	63	[1 4 6 7 9]	group2	0.401458	rep0	ipcl
	doGroupHalves_eRSA	ipcl_alpha_alexnet_gn_u128_ranger	ExploringObjects	SECTORS	EarlyV	1	conv_block_1.1	GroupNorm	voxelwise_pred_rdm	64	[0 2 3 5 9]	group1	0.386753	rep0	ipcl
	doGroupHalves_eRSA	ipcl_alpha_alexnet_gn_u128_ranger	ExploringObjects	SECTORS	EarlyV	1	conv_block_1.1	GroupNorm	voxelwise_pred_rdm	64	[1 4 6 7 8]	group2	0.404786	rep0	ipcl
	doGroupHalves_eRSA	ipcl_alpha_alexnet_gn_u128_ranger	ExploringObjects	SECTORS	EarlyV	1	conv_block_1.1	GroupNorm	voxelwise_pred_rdm	65	[0 2 3 6 7]	group1	0.420917	rep0	ipcl
	doGroupHalves_eRSA	ipcl_alpha_alexnet_gn_u128_ranger	ExploringObjects	SECTORS	EarlyV	1	conv_block_1.1	GroupNorm	voxelwise_pred_rdm	65	[1 4 5 8 9]	group2	0.370164	rep0	ipcl
	doGroupHalves_eRSA	ipcl_alpha_alexnet_gn_u128_ranger	ExploringObjects	SECTORS	EarlyV	1	conv_block_1.1	GroupNorm	voxelwise_pred_rdm	66	[0 2 3 6 8]	group1	0.382025	rep0	ipcl
	doGroupHalves_eRSA	ipcl_alpha_alexnet_gn_u128_ranger	ExploringObjects	SECTORS	EarlyV	1	conv_block_1.1	GroupNorm	voxelwise_pred_rdm	66	[1 4 5 7 9]	group2	0.399707	rep0	ipcl
	doGroupHalves_eRSA	ipcl_alpha_alexnet_gn_u128_ranger	ExploringObjects	SECTORS	EarlyV	1	conv_block_1.1	GroupNorm	voxelwise_pred_rdm	67	[0 2 3 6 9]	group1	0.389555	rep0	ipcl
	doGroupHalves_eRSA	ipcl_alpha_alexnet_gn_u128_ranger	ExploringObjects	SECTORS	EarlyV	1	conv_block_1.1	GroupNorm	voxelwise_pred_rdm	67	[1 4 5 7 8]	group2	0.402971	rep0	ipcl
	doGroupHalves_eRSA	ipcl_alpha_alexnet_gn_u128_ranger	ExploringObjects	SECTORS	EarlyV	1	conv_block_1.1	GroupNorm	voxelwise_pred_rdm	68	[0 2 3 7 8]	group1	0.409699	rep0	ipcl
	doGroupHalves_eRSA	ipcl_alpha_alexnet_gn_u128_ranger	ExploringObjects	SECTORS	EarlyV	1	conv_block_1.1	GroupNorm	voxelwise_pred_rdm	68	[1 4 5 6 9]	group2	0.376296	rep0	ipcl
	doGroupHalves_eRSA	ipcl_alpha_alexnet_gn_u128_ranger	ExploringObjects	SECTORS	EarlyV	1	conv_block_1.1	GroupNorm	voxelwise_pred_rdm	69	[0 2 3 7 9]	group1	0.412051	rep0	ipcl
	doGroupHalves_eRSA	ipcl_alpha_alexnet_gn_u128_ranger	ExploringObjects	SECTORS	EarlyV	1	conv_block_1.1	GroupNorm	voxelwise_pred_rdm	69	[1 4 5 6 8]	group2	0.374421	rep0	ipcl
	doGroupHalves_eRSA	ipcl_alpha_alexnet_gn_u128_ranger	ExploringObjects	SECTORS	EarlyV	1	conv_block_1.1	GroupNorm	voxelwise_pred_rdm	70	[0 2 3 8 9]	group1	0.37692	rep0	ipcl
	doGroupHalves_eRSA	ipcl_alpha_alexnet_gn_u128_ranger	ExploringObjects	SECTORS	EarlyV	1	conv_block_1.1	GroupNorm	voxelwise_pred_rdm	70	[1 4 5 6 7]	group2	0.406746	rep0	ipcl
	doGroupHalves_eRSA	ipcl_alpha_alexnet_gn_u128_ranger	ExploringObjects	SECTORS	EarlyV	1	conv_block_1.1	GroupNorm	voxelwise_pred_rdm	71	[0 2 4 5 6]	group1	0.417588	rep0	ipcl
	doGroupHalves_eRSA	ipcl_alpha_alexnet_gn_u128_ranger	ExploringObjects	SECTORS	EarlyV	1	conv_block_1.1	GroupNorm	voxelwise_pred_rdm	71	[1 3 7 8 9]	group2	0.377056	rep0	ipcl
	doGroupHalves_eRSA	ipcl_alpha_alexnet_gn_u128_ranger	ExploringObjects	SECTORS	EarlyV	1	conv_block_1.1	GroupNorm	voxelwise_pred_rdm	72	[0 2 4 5 7]	group1	0.442848	rep0	ipcl
	doGroupHalves_eRSA	ipcl_alpha_alexnet_gn_u128_ranger	ExploringObjects	SECTORS	EarlyV	1	conv_block_1.1	GroupNorm	voxelwise_pred_rdm	72	[1 3 6 8 9]	group2	0.351154	rep0	ipcl
	doGroupHalves_eRSA	ipcl_alpha_alexnet_gn_u128_ranger	ExploringObjects	SECTORS	EarlyV	1	conv_block_1.1	GroupNorm	voxelwise_pred_rdm	73	[0 2 4 5 8]	group1	0.401848	rep0	ipcl
	doGroupHalves_eRSA	ipcl_alpha_alexnet_gn_u128_ranger	ExploringObjects	SECTORS	EarlyV	1	conv_block_1.1	GroupNorm	voxelwise_pred_rdm	73	[1 3 6 7 9]	group2	0.379154	rep0	ipcl
	doGroupHalves_eRSA	ipcl_alpha_alexnet_gn_u128_ranger	ExploringObjects	SECTORS	EarlyV	1	conv_block_1.1	GroupNorm	voxelwise_pred_rdm	74	[0 2 4 5 9]	group1	0.407704	rep0	ipcl
	doGroupHalves_eRSA	ipcl_alpha_alexnet_gn_u128_ranger	ExploringObjects	SECTORS	EarlyV	1	conv_block_1.1	GroupNorm	voxelwise_pred_rdm	74	[1 3 6 7 8]	group2	0.380258	rep0	ipcl
	doGroupHalves_eRSA	ipcl_alpha_alexnet_gn_u128_ranger	ExploringObjects	SECTORS	EarlyV	1	conv_block_1.1	GroupNorm	voxelwise_pred_rdm	75	[0 2 4 6 7]	group1	0.44927	rep0	ipcl
	doGroupHalves_eRSA	ipcl_alpha_alexnet_gn_u128_ranger	ExploringObjects	SECTORS	EarlyV	1	conv_block_1.1	GroupNorm	voxelwise_pred_rdm	75	[1 3 5 8 9]	group2	0.352088	rep0	ipcl
	doGroupHalves_eRSA	ipcl_alpha_alexnet_gn_u128_ranger	ExploringObjects	SECTORS	EarlyV	1	conv_block_1.1	GroupNorm	voxelwise_pred_rdm	76	[0 2 4 6 8]	group1	0.406966	rep0	ipcl
	doGroupHalves_eRSA	ipcl_alpha_alexnet_gn_u128_ranger	ExploringObjects	SECTORS	EarlyV	1	conv_block_1.1	GroupNorm	voxelwise_pred_rdm	76	[1 3 5 7 9]	group2	0.37985	rep0	ipcl
	doGroupHalves_eRSA	ipcl_alpha_alexnet_gn_u128_ranger	ExploringObjects	SECTORS	EarlyV	1	conv_block_1.1	GroupNorm	voxelwise_pred_rdm	77	[0 2 4 6 9]	group1	0.413052	rep0	ipcl
	doGroupHalves_eRSA	ipcl_alpha_alexnet_gn_u128_ranger	ExploringObjects	SECTORS	EarlyV	1	conv_block_1.1	GroupNorm	voxelwise_pred_rdm	77	[1 3 5 7 8]	group2	0.380168	rep0	ipcl
	doGroupHalves_eRSA	ipcl_alpha_alexnet_gn_u128_ranger	ExploringObjects	SECTORS	EarlyV	1	conv_block_1.1	GroupNorm	voxelwise_pred_rdm	78	[0 2 4 7 8]	group1	0.437511	rep0	ipcl
	doGroupHalves_eRSA	ipcl_alpha_alexnet_gn_u128_ranger	ExploringObjects	SECTORS	EarlyV	1	conv_block_1.1	GroupNorm	voxelwise_pred_rdm	78	[1 3 5 6 9]	group2	0.358607	rep0	ipcl
	doGroupHalves_eRSA	ipcl_alpha_alexnet_gn_u128_ranger	ExploringObjects	SECTORS	EarlyV	1	conv_block_1.1	GroupNorm	voxelwise_pred_rdm	79	[0 2 4 7 9]	group1	0.437669	rep0	ipcl
	doGroupHalves_eRSA	ipcl_alpha_alexnet_gn_u128_ranger	ExploringObjects	SECTORS	EarlyV	1	conv_block_1.1	GroupNorm	voxelwise_pred_rdm	79	[1 3 5 6 8]	group2	0.354566	rep0	ipcl
	doGroupHalves_eRSA	ipcl_alpha_alexnet_gn_u128_ranger	ExploringObjects	SECTORS	EarlyV	1	conv_block_1.1	GroupNorm	voxelwise_pred_rdm	80	[0 2 4 8 9]	group1	0.399661	rep0	ipcl
	doGroupHalves_eRSA	ipcl_alpha_alexnet_gn_u128_ranger	ExploringObjects	SECTORS	EarlyV	1	conv_block_1.1	GroupNorm	voxelwise_pred_rdm	80	[1 3 5 6 7]	group2	0.384677	rep0	ipcl
	doGroupHalves_eRSA	ipcl_alpha_alexnet_gn_u128_ranger	ExploringObjects	SECTORS	EarlyV	1	conv_block_1.1	GroupNorm	voxelwise_pred_rdm	81	[0 2 5 6 7]	group1	0.428979	rep0	ipcl
	doGroupHalves_eRSA	ipcl_alpha_alexnet_gn_u128_ranger	ExploringObjects	SECTORS	EarlyV	1	conv_block_1.1	GroupNorm	voxelwise_pred_rdm	81	[1 3 4 8 9]	group2	0.365778	rep0	ipcl
	doGroupHalves_eRSA	ipcl_alpha_alexnet_gn_u128_ranger	ExploringObjects	SECTORS	EarlyV	1	conv_block_1.1	GroupNorm	voxelwise_pred_rdm	82	[0 2 5 6 8]	group1	0.39148	rep0	ipcl
	doGroupHalves_eRSA	ipcl_alpha_alexnet_gn_u128_ranger	ExploringObjects	SECTORS	EarlyV	1	conv_block_1.1	GroupNorm	voxelwise_pred_rdm	82	[1 3 4 7 9]	group2	0.397762	rep0	ipcl
	doGroupHalves_eRSA	ipcl_alpha_alexnet_gn_u128_ranger	ExploringObjects	SECTORS	EarlyV	1	conv_block_1.1	GroupNorm	voxelwise_pred_rdm	83	[0 2 5 6 9]	group1	0.398471	rep0	ipcl
	doGroupHalves_eRSA	ipcl_alpha_alexnet_gn_u128_ranger	ExploringObjects	SECTORS	EarlyV	1	conv_block_1.1	GroupNorm	voxelwise_pred_rdm	83	[1 3 4 7 8]	group2	0.399445	rep0	ipcl
	doGroupHalves_eRSA	ipcl_alpha_alexnet_gn_u128_ranger	ExploringObjects	SECTORS	EarlyV	1	conv_block_1.1	GroupNorm	voxelwise_pred_rdm	84	[0 2 5 7 8]	group1	0.412741	rep0	ipcl
	doGroupHalves_eRSA	ipcl_alpha_alexnet_gn_u128_ranger	ExploringObjects	SECTORS	EarlyV	1	conv_block_1.1	GroupNorm	voxelwise_pred_rdm	84	[1 3 4 6 9]	group2	0.36763	rep0	ipcl
	doGroupHalves_eRSA	ipcl_alpha_alexnet_gn_u128_ranger	ExploringObjects	SECTORS	EarlyV	1	conv_block_1.1	GroupNorm	voxelwise_pred_rdm	85	[0 2 5 7 9]	group1	0.414074	rep0	ipcl
	doGroupHalves_eRSA	ipcl_alpha_alexnet_gn_u128_ranger	ExploringObjects	SECTORS	EarlyV	1	conv_block_1.1	GroupNorm	voxelwise_pred_rdm	85	[1 3 4 6 8]	group2	0.364813	rep0	ipcl
	doGroupHalves_eRSA	ipcl_alpha_alexnet_gn_u128_ranger	ExploringObjects	SECTORS	EarlyV	1	conv_block_1.1	GroupNorm	voxelwise_pred_rdm	86	[0 2 5 8 9]	group1	0.38086	rep0	ipcl
	doGroupHalves_eRSA	ipcl_alpha_alexnet_gn_u128_ranger	ExploringObjects	SECTORS	EarlyV	1	conv_block_1.1	GroupNorm	voxelwise_pred_rdm	86	[1 3 4 6 7]	group2	0.399027	rep0	ipcl
	doGroupHalves_eRSA	ipcl_alpha_alexnet_gn_u128_ranger	ExploringObjects	SECTORS	EarlyV	1	conv_block_1.1	GroupNorm	voxelwise_pred_rdm	87	[0 2 6 7 8]	group1	0.421	rep0	ipcl
	doGroupHalves_eRSA	ipcl_alpha_alexnet_gn_u128_ranger	ExploringObjects	SECTORS	EarlyV	1	conv_block_1.1	GroupNorm	voxelwise_pred_rdm	87	[1 3 4 5 9]	group2	0.370883	rep0	ipcl
	doGroupHalves_eRSA	ipcl_alpha_alexnet_gn_u128_ranger	ExploringObjects	SECTORS	EarlyV	1	conv_block_1.1	GroupNorm	voxelwise_pred_rdm	88	[0 2 6 7 9]	group1	0.422583	rep0	ipcl
	doGroupHalves_eRSA	ipcl_alpha_alexnet_gn_u128_ranger	ExploringObjects	SECTORS	EarlyV	1	conv_block_1.1	GroupNorm	voxelwise_pred_rdm	88	[1 3 4 5 8]	group2	0.367183	rep0	ipcl
	doGroupHalves_eRSA	ipcl_alpha_alexnet_gn_u128_ranger	ExploringObjects	SECTORS	EarlyV	1	conv_block_1.1	GroupNorm	voxelwise_pred_rdm	89	[0 2 6 8 9]	group1	0.387592	rep0	ipcl
	doGroupHalves_eRSA	ipcl_alpha_alexnet_gn_u128_ranger	ExploringObjects	SECTORS	EarlyV	1	conv_block_1.1	GroupNorm	voxelwise_pred_rdm	89	[1 3 4 5 7]	group2	0.401741	rep0	ipcl
	doGroupHalves_eRSA	ipcl_alpha_alexnet_gn_u128_ranger	ExploringObjects	SECTORS	EarlyV	1	conv_block_1.1	GroupNorm	voxelwise_pred_rdm	90	[0 2 7 8 9]	group1	0.40888	rep0	ipcl
	doGroupHalves_eRSA	ipcl_alpha_alexnet_gn_u128_ranger	ExploringObjects	SECTORS	EarlyV	1	conv_block_1.1	GroupNorm	voxelwise_pred_rdm	90	[1 3 4 5 6]	group2	0.371415	rep0	ipcl
	doGroupHalves_eRSA	ipcl_alpha_alexnet_gn_u128_ranger	ExploringObjects	SECTORS	EarlyV	1	conv_block_1.1	GroupNorm	voxelwise_pred_rdm	91	[0 3 4 5 6]	group1	0.394456	rep0	ipcl
	doGroupHalves_eRSA	ipcl_alpha_alexnet_gn_u128_ranger	ExploringObjects	SECTORS	EarlyV	1	conv_block_1.1	GroupNorm	voxelwise_pred_rdm	91	[1 2 7 8 9]	group2	0.392541	rep0	ipcl
	doGroupHalves_eRSA	ipcl_alpha_alexnet_gn_u128_ranger	ExploringObjects	SECTORS	EarlyV	1	conv_block_1.1	GroupNorm	voxelwise_pred_rdm	92	[0 3 4 5 7]	group1	0.428169	rep0	ipcl
	doGroupHalves_eRSA	ipcl_alpha_alexnet_gn_u128_ranger	ExploringObjects	SECTORS	EarlyV	1	conv_block_1.1	GroupNorm	voxelwise_pred_rdm	92	[1 2 6 8 9]	group2	0.374893	rep0	ipcl
	doGroupHalves_eRSA	ipcl_alpha_alexnet_gn_u128_ranger	ExploringObjects	SECTORS	EarlyV	1	conv_block_1.1	GroupNorm	voxelwise_pred_rdm	93	[0 3 4 5 8]	group1	0.384274	rep0	ipcl
	doGroupHalves_eRSA	ipcl_alpha_alexnet_gn_u128_ranger	ExploringObjects	SECTORS	EarlyV	1	conv_block_1.1	GroupNorm	voxelwise_pred_rdm	93	[1 2 6 7 9]	group2	0.400281	rep0	ipcl
	doGroupHalves_eRSA	ipcl_alpha_alexnet_gn_u128_ranger	ExploringObjects	SECTORS	EarlyV	1	conv_block_1.1	GroupNorm	voxelwise_pred_rdm	94	[0 3 4 5 9]	group1	0.392809	rep0	ipcl
	doGroupHalves_eRSA	ipcl_alpha_alexnet_gn_u128_ranger	ExploringObjects	SECTORS	EarlyV	1	conv_block_1.1	GroupNorm	voxelwise_pred_rdm	94	[1 2 6 7 8]	group2	0.403913	rep0	ipcl
	doGroupHalves_eRSA	ipcl_alpha_alexnet_gn_u128_ranger	ExploringObjects	SECTORS	EarlyV	1	conv_block_1.1	GroupNorm	voxelwise_pred_rdm	95	[0 3 4 6 7]	group1	0.42341	rep0	ipcl
	doGroupHalves_eRSA	ipcl_alpha_alexnet_gn_u128_ranger	ExploringObjects	SECTORS	EarlyV	1	conv_block_1.1	GroupNorm	voxelwise_pred_rdm	95	[1 2 5 8 9]	group2	0.365423	rep0	ipcl
	doGroupHalves_eRSA	ipcl_alpha_alexnet_gn_u128_ranger	ExploringObjects	SECTORS	EarlyV	1	conv_block_1.1	GroupNorm	voxelwise_pred_rdm	96	[0 3 4 6 8]	group1	0.379701	rep0	ipcl
	doGroupHalves_eRSA	ipcl_alpha_alexnet_gn_u128_ranger	ExploringObjects	SECTORS	EarlyV	1	conv_block_1.1	GroupNorm	voxelwise_pred_rdm	96	[1 2 5 7 9]	group2	0.389339	rep0	ipcl
	doGroupHalves_eRSA	ipcl_alpha_alexnet_gn_u128_ranger	ExploringObjects	SECTORS	EarlyV	1	conv_block_1.1	GroupNorm	voxelwise_pred_rdm	97	[0 3 4 6 9]	group1	0.38795	rep0	ipcl
	doGroupHalves_eRSA	ipcl_alpha_alexnet_gn_u128_ranger	ExploringObjects	SECTORS	EarlyV	1	conv_block_1.1	GroupNorm	voxelwise_pred_rdm	97	[1 2 5 7 8]	group2	0.392465	rep0	ipcl
	doGroupHalves_eRSA	ipcl_alpha_alexnet_gn_u128_ranger	ExploringObjects	SECTORS	EarlyV	1	conv_block_1.1	GroupNorm	voxelwise_pred_rdm	98	[0 3 4 7 8]	group1	0.417535	rep0	ipcl
	doGroupHalves_eRSA	ipcl_alpha_alexnet_gn_u128_ranger	ExploringObjects	SECTORS	EarlyV	1	conv_block_1.1	GroupNorm	voxelwise_pred_rdm	98	[1 2 5 6 9]	group2	0.377297	rep0	ipcl
	doGroupHalves_eRSA	ipcl_alpha_alexnet_gn_u128_ranger	ExploringObjects	SECTORS	EarlyV	1	conv_block_1.1	GroupNorm	voxelwise_pred_rdm	99	[0 3 4 7 9]	group1	0.420693	rep0	ipcl
	doGroupHalves_eRSA	ipcl_alpha_alexnet_gn_u128_ranger	ExploringObjects	SECTORS	EarlyV	1	conv_block_1.1	GroupNorm	voxelwise_pred_rdm	99	[1 2 5 6 8]	group2	0.375478	rep0	ipcl
	doGroupHalves_eRSA	ipcl_alpha_alexnet_gn_u128_ranger	ExploringObjects	SECTORS	EarlyV	1	conv_block_1.1	GroupNorm	voxelwise_pred_rdm	100	[0 3 4 8 9]	group1	0.379767	rep0	ipcl
	doGroupHalves_eRSA	ipcl_alpha_alexnet_gn_u128_ranger	ExploringObjects	SECTORS	EarlyV	1	conv_block_1.1	GroupNorm	voxelwise_pred_rdm	100	[1 2 5 6 7]	group2	0.402945	rep0	ipcl
	doGroupHalves_eRSA	ipcl_alpha_alexnet_gn_u128_ranger	ExploringObjects	SECTORS	EarlyV	1	conv_block_1.1	GroupNorm	voxelwise_pred_rdm	101	[0 3 5 6 7]	group1	0.409158	rep0	ipcl
	doGroupHalves_eRSA	ipcl_alpha_alexnet_gn_u128_ranger	ExploringObjects	SECTORS	EarlyV	1	conv_block_1.1	GroupNorm	voxelwise_pred_rdm	101	[1 2 4 8 9]	group2	0.385477	rep0	ipcl
	doGroupHalves_eRSA	ipcl_alpha_alexnet_gn_u128_ranger	ExploringObjects	SECTORS	EarlyV	1	conv_block_1.1	GroupNorm	voxelwise_pred_rdm	102	[0 3 5 6 8]	group1	0.369939	rep0	ipcl
	doGroupHalves_eRSA	ipcl_alpha_alexnet_gn_u128_ranger	ExploringObjects	SECTORS	EarlyV	1	conv_block_1.1	GroupNorm	voxelwise_pred_rdm	102	[1 2 4 7 9]	group2	0.413816	rep0	ipcl
	doGroupHalves_eRSA	ipcl_alpha_alexnet_gn_u128_ranger	ExploringObjects	SECTORS	EarlyV	1	conv_block_1.1	GroupNorm	voxelwise_pred_rdm	103	[0 3 5 6 9]	group1	0.379119	rep0	ipcl
	doGroupHalves_eRSA	ipcl_alpha_alexnet_gn_u128_ranger	ExploringObjects	SECTORS	EarlyV	1	conv_block_1.1	GroupNorm	voxelwise_pred_rdm	103	[1 2 4 7 8]	group2	0.418399	rep0	ipcl
	doGroupHalves_eRSA	ipcl_alpha_alexnet_gn_u128_ranger	ExploringObjects	SECTORS	EarlyV	1	conv_block_1.1	GroupNorm	voxelwise_pred_rdm	104	[0 3 5 7 8]	group1	0.398717	rep0	ipcl
	doGroupHalves_eRSA	ipcl_alpha_alexnet_gn_u128_ranger	ExploringObjects	SECTORS	EarlyV	1	conv_block_1.1	GroupNorm	voxelwise_pred_rdm	104	[1 2 4 6 9]	group2	0.392767	rep0	ipcl
	doGroupHalves_eRSA	ipcl_alpha_alexnet_gn_u128_ranger	ExploringObjects	SECTORS	EarlyV	1	conv_block_1.1	GroupNorm	voxelwise_pred_rdm	105	[0 3 5 7 9]	group1	0.402899	rep0	ipcl
	doGroupHalves_eRSA	ipcl_alpha_alexnet_gn_u128_ranger	ExploringObjects	SECTORS	EarlyV	1	conv_block_1.1	GroupNorm	voxelwise_pred_rdm	105	[1 2 4 6 8]	group2	0.392098	rep0	ipcl
	doGroupHalves_eRSA	ipcl_alpha_alexnet_gn_u128_ranger	ExploringObjects	SECTORS	EarlyV	1	conv_block_1.1	GroupNorm	voxelwise_pred_rdm	106	[0 3 5 8 9]	group1	0.366661	rep0	ipcl
	doGroupHalves_eRSA	ipcl_alpha_alexnet_gn_u128_ranger	ExploringObjects	SECTORS	EarlyV	1	conv_block_1.1	GroupNorm	voxelwise_pred_rdm	106	[1 2 4 6 7]	group2	0.424085	rep0	ipcl
	doGroupHalves_eRSA	ipcl_alpha_alexnet_gn_u128_ranger	ExploringObjects	SECTORS	EarlyV	1	conv_block_1.1	GroupNorm	voxelwise_pred_rdm	107	[0 3 6 7 8]	group1	0.396736	rep0	ipcl
	doGroupHalves_eRSA	ipcl_alpha_alexnet_gn_u128_ranger	ExploringObjects	SECTORS	EarlyV	1	conv_block_1.1	GroupNorm	voxelwise_pred_rdm	107	[1 2 4 5 9]	group2	0.384809	rep0	ipcl
	doGroupHalves_eRSA	ipcl_alpha_alexnet_gn_u128_ranger	ExploringObjects	SECTORS	EarlyV	1	conv_block_1.1	GroupNorm	voxelwise_pred_rdm	108	[0 3 6 7 9]	group1	0.400863	rep0	ipcl
	doGroupHalves_eRSA	ipcl_alpha_alexnet_gn_u128_ranger	ExploringObjects	SECTORS	EarlyV	1	conv_block_1.1	GroupNorm	voxelwise_pred_rdm	108	[1 2 4 5 8]	group2	0.38374	rep0	ipcl
	doGroupHalves_eRSA	ipcl_alpha_alexnet_gn_u128_ranger	ExploringObjects	SECTORS	EarlyV	1	conv_block_1.1	GroupNorm	voxelwise_pred_rdm	109	[0 3 6 8 9]	group1	0.364048	rep0	ipcl
	doGroupHalves_eRSA	ipcl_alpha_alexnet_gn_u128_ranger	ExploringObjects	SECTORS	EarlyV	1	conv_block_1.1	GroupNorm	voxelwise_pred_rdm	109	[1 2 4 5 7]	group2	0.414547	rep0	ipcl
	doGroupHalves_eRSA	ipcl_alpha_alexnet_gn_u128_ranger	ExploringObjects	SECTORS	EarlyV	1	conv_block_1.1	GroupNorm	voxelwise_pred_rdm	110	[0 3 7 8 9]	group1	0.392526	rep0	ipcl
	doGroupHalves_eRSA	ipcl_alpha_alexnet_gn_u128_ranger	ExploringObjects	SECTORS	EarlyV	1	conv_block_1.1	GroupNorm	voxelwise_pred_rdm	110	[1 2 4 5 6]	group2	0.393659	rep0	ipcl
	doGroupHalves_eRSA	ipcl_alpha_alexnet_gn_u128_ranger	ExploringObjects	SECTORS	EarlyV	1	conv_block_1.1	GroupNorm	voxelwise_pred_rdm	111	[0 4 5 6 7]	group1	0.432976	rep0	ipcl
	doGroupHalves_eRSA	ipcl_alpha_alexnet_gn_u128_ranger	ExploringObjects	SECTORS	EarlyV	1	conv_block_1.1	GroupNorm	voxelwise_pred_rdm	111	[1 2 3 8 9]	group2	0.362943	rep0	ipcl
	doGroupHalves_eRSA	ipcl_alpha_alexnet_gn_u128_ranger	ExploringObjects	SECTORS	EarlyV	1	conv_block_1.1	GroupNorm	voxelwise_pred_rdm	112	[0 4 5 6 8]	group1	0.390462	rep0	ipcl
	doGroupHalves_eRSA	ipcl_alpha_alexnet_gn_u128_ranger	ExploringObjects	SECTORS	EarlyV	1	conv_block_1.1	GroupNorm	voxelwise_pred_rdm	112	[1 2 3 7 9]	group2	0.389452	rep0	ipcl
	doGroupHalves_eRSA	ipcl_alpha_alexnet_gn_u128_ranger	ExploringObjects	SECTORS	EarlyV	1	conv_block_1.1	GroupNorm	voxelwise_pred_rdm	113	[0 4 5 6 9]	group1	0.398136	rep0	ipcl
	doGroupHalves_eRSA	ipcl_alpha_alexnet_gn_u128_ranger	ExploringObjects	SECTORS	EarlyV	1	conv_block_1.1	GroupNorm	voxelwise_pred_rdm	113	[1 2 3 7 8]	group2	0.39117	rep0	ipcl
	doGroupHalves_eRSA	ipcl_alpha_alexnet_gn_u128_ranger	ExploringObjects	SECTORS	EarlyV	1	conv_block_1.1	GroupNorm	voxelwise_pred_rdm	114	[0 4 5 7 8]	group1	0.422749	rep0	ipcl
	doGroupHalves_eRSA	ipcl_alpha_alexnet_gn_u128_ranger	ExploringObjects	SECTORS	EarlyV	1	conv_block_1.1	GroupNorm	voxelwise_pred_rdm	114	[1 2 3 6 9]	group2	0.369986	rep0	ipcl
	doGroupHalves_eRSA	ipcl_alpha_alexnet_gn_u128_ranger	ExploringObjects	SECTORS	EarlyV	1	conv_block_1.1	GroupNorm	voxelwise_pred_rdm	115	[0 4 5 7 9]	group1	0.424712	rep0	ipcl
	doGroupHalves_eRSA	ipcl_alpha_alexnet_gn_u128_ranger	ExploringObjects	SECTORS	EarlyV	1	conv_block_1.1	GroupNorm	voxelwise_pred_rdm	115	[1 2 3 6 8]	group2	0.367239	rep0	ipcl
	doGroupHalves_eRSA	ipcl_alpha_alexnet_gn_u128_ranger	ExploringObjects	SECTORS	EarlyV	1	conv_block_1.1	GroupNorm	voxelwise_pred_rdm	116	[0 4 5 8 9]	group1	0.385567	rep0	ipcl
	doGroupHalves_eRSA	ipcl_alpha_alexnet_gn_u128_ranger	ExploringObjects	SECTORS	EarlyV	1	conv_block_1.1	GroupNorm	voxelwise_pred_rdm	116	[1 2 3 6 7]	group2	0.396839	rep0	ipcl
	doGroupHalves_eRSA	ipcl_alpha_alexnet_gn_u128_ranger	ExploringObjects	SECTORS	EarlyV	1	conv_block_1.1	GroupNorm	voxelwise_pred_rdm	117	[0 4 6 7 8]	group1	0.421799	rep0	ipcl
	doGroupHalves_eRSA	ipcl_alpha_alexnet_gn_u128_ranger	ExploringObjects	SECTORS	EarlyV	1	conv_block_1.1	GroupNorm	voxelwise_pred_rdm	117	[1 2 3 5 9]	group2	0.365218	rep0	ipcl
	doGroupHalves_eRSA	ipcl_alpha_alexnet_gn_u128_ranger	ExploringObjects	SECTORS	EarlyV	1	conv_block_1.1	GroupNorm	voxelwise_pred_rdm	118	[0 4 6 7 9]	group1	0.424391	rep0	ipcl
	doGroupHalves_eRSA	ipcl_alpha_alexnet_gn_u128_ranger	ExploringObjects	SECTORS	EarlyV	1	conv_block_1.1	GroupNorm	voxelwise_pred_rdm	118	[1 2 3 5 8]	group2	0.361462	rep0	ipcl
	doGroupHalves_eRSA	ipcl_alpha_alexnet_gn_u128_ranger	ExploringObjects	SECTORS	EarlyV	1	conv_block_1.1	GroupNorm	voxelwise_pred_rdm	119	[0 4 6 8 9]	group1	0.384671	rep0	ipcl
	doGroupHalves_eRSA	ipcl_alpha_alexnet_gn_u128_ranger	ExploringObjects	SECTORS	EarlyV	1	conv_block_1.1	GroupNorm	voxelwise_pred_rdm	119	[1 2 3 5 7]	group2	0.390063	rep0	ipcl
	doGroupHalves_eRSA	ipcl_alpha_alexnet_gn_u128_ranger	ExploringObjects	SECTORS	EarlyV	1	conv_block_1.1	GroupNorm	voxelwise_pred_rdm	120	[0 4 7 8 9]	group1	0.416118	rep0	ipcl
	doGroupHalves_eRSA	ipcl_alpha_alexnet_gn_u128_ranger	ExploringObjects	SECTORS	EarlyV	1	conv_block_1.1	GroupNorm	voxelwise_pred_rdm	120	[1 2 3 5 6]	group2	0.371158	rep0	ipcl
	doGroupHalves_eRSA	ipcl_alpha_alexnet_gn_u128_ranger	ExploringObjects	SECTORS	EarlyV	1	conv_block_1.1	GroupNorm	voxelwise_pred_rdm	121	[0 5 6 7 8]	group1	0.404467	rep0	ipcl
	doGroupHalves_eRSA	ipcl_alpha_alexnet_gn_u128_ranger	ExploringObjects	SECTORS	EarlyV	1	conv_block_1.1	GroupNorm	voxelwise_pred_rdm	121	[1 2 3 4 9]	group2	0.381292	rep0	ipcl
	doGroupHalves_eRSA	ipcl_alpha_alexnet_gn_u128_ranger	ExploringObjects	SECTORS	EarlyV	1	conv_block_1.1	GroupNorm	voxelwise_pred_rdm	122	[0 5 6 7 9]	group1	0.40761	rep0	ipcl
	doGroupHalves_eRSA	ipcl_alpha_alexnet_gn_u128_ranger	ExploringObjects	SECTORS	EarlyV	1	conv_block_1.1	GroupNorm	voxelwise_pred_rdm	122	[1 2 3 4 8]	group2	0.379132	rep0	ipcl
	doGroupHalves_eRSA	ipcl_alpha_alexnet_gn_u128_ranger	ExploringObjects	SECTORS	EarlyV	1	conv_block_1.1	GroupNorm	voxelwise_pred_rdm	123	[0 5 6 8 9]	group1	0.372638	rep0	ipcl
	doGroupHalves_eRSA	ipcl_alpha_alexnet_gn_u128_ranger	ExploringObjects	SECTORS	EarlyV	1	conv_block_1.1	GroupNorm	voxelwise_pred_rdm	123	[1 2 3 4 7]	group2	0.412075	rep0	ipcl
	doGroupHalves_eRSA	ipcl_alpha_alexnet_gn_u128_ranger	ExploringObjects	SECTORS	EarlyV	1	conv_block_1.1	GroupNorm	voxelwise_pred_rdm	124	[0 5 7 8 9]	group1	0.395071	rep0	ipcl
	doGroupHalves_eRSA	ipcl_alpha_alexnet_gn_u128_ranger	ExploringObjects	SECTORS	EarlyV	1	conv_block_1.1	GroupNorm	voxelwise_pred_rdm	124	[1 2 3 4 6]	group2	0.384129	rep0	ipcl
	doGroupHalves_eRSA	ipcl_alpha_alexnet_gn_u128_ranger	ExploringObjects	SECTORS	EarlyV	1	conv_block_1.1	GroupNorm	voxelwise_pred_rdm	125	[0 6 7 8 9]	group1	0.396712	rep0	ipcl
	doGroupHalves_eRSA	ipcl_alpha_alexnet_gn_u128_ranger	ExploringObjects	SECTORS	EarlyV	1	conv_block_1.1	GroupNorm	voxelwise_pred_rdm	125	[1 2 3 4 5]	group2	0.380391	rep0	ipcl
	doGroupHalves_eRSA	ipcl_alpha_alexnet_gn_u128_ranger	ExploringObjects	SECTORS	EarlyV	2	conv_block_1.2	ReLU	voxelwise_pred_rdm	0	[0 1 2 3 4]	group1	0.612179	rep0	ipcl
	doGroupHalves_eRSA	ipcl_alpha_alexnet_gn_u128_ranger	ExploringObjects	SECTORS	EarlyV	2	conv_block_1.2	ReLU	voxelwise_pred_rdm	0	[5 6 7 8 9]	group2	0.600992	rep0	ipcl
	doGroupHalves_eRSA	ipcl_alpha_alexnet_gn_u128_ranger	ExploringObjects	SECTORS	EarlyV	2	conv_block_1.2	ReLU	voxelwise_pred_rdm	1	[0 1 2 3 5]	group1	0.611238	rep0	ipcl
	doGroupHalves_eRSA	ipcl_alpha_alexnet_gn_u128_ranger	ExploringObjects	SECTORS	EarlyV	2	conv_block_1.2	ReLU	voxelwise_pred_rdm	1	[4 6 7 8 9]	group2	0.60714	rep0	ipcl
	doGroupHalves_eRSA	ipcl_alpha_alexnet_gn_u128_ranger	ExploringObjects	SECTORS	EarlyV	2	conv_block_1.2	ReLU	voxelwise_pred_rdm	2	[0 1 2 3 6]	group1	0.619444	rep0	ipcl
	doGroupHalves_eRSA	ipcl_alpha_alexnet_gn_u128_ranger	ExploringObjects	SECTORS	EarlyV	2	conv_block_1.2	ReLU	voxelwise_pred_rdm	2	[4 5 7 8 9]	group2	0.609707	rep0	ipcl
	doGroupHalves_eRSA	ipcl_alpha_alexnet_gn_u128_ranger	ExploringObjects	SECTORS	EarlyV	2	conv_block_1.2	ReLU	voxelwise_pred_rdm	3	[0 1 2 3 7]	group1	0.614104	rep0	ipcl
	doGroupHalves_eRSA	ipcl_alpha_alexnet_gn_u128_ranger	ExploringObjects	SECTORS	EarlyV	2	conv_block_1.2	ReLU	voxelwise_pred_rdm	3	[4 5 6 8 9]	group2	0.598055	rep0	ipcl
	doGroupHalves_eRSA	ipcl_alpha_alexnet_gn_u128_ranger	ExploringObjects	SECTORS	EarlyV	2	conv_block_1.2	ReLU	voxelwise_pred_rdm	4	[0 1 2 3 8]	group1	0.613286	rep0	ipcl
	doGroupHalves_eRSA	ipcl_alpha_alexnet_gn_u128_ranger	ExploringObjects	SECTORS	EarlyV	2	conv_block_1.2	ReLU	voxelwise_pred_rdm	4	[4 5 6 7 9]	group2	0.607294	rep0	ipcl
	doGroupHalves_eRSA	ipcl_alpha_alexnet_gn_u128_ranger	ExploringObjects	SECTORS	EarlyV	2	conv_block_1.2	ReLU	voxelwise_pred_rdm	5	[0 1 2 3 9]	group1	0.601374	rep0	ipcl
	doGroupHalves_eRSA	ipcl_alpha_alexnet_gn_u128_ranger	ExploringObjects	SECTORS	EarlyV	2	conv_block_1.2	ReLU	voxelwise_pred_rdm	5	[4 5 6 7 8]	group2	0.620213	rep0	ipcl
	doGroupHalves_eRSA	ipcl_alpha_alexnet_gn_u128_ranger	ExploringObjects	SECTORS	EarlyV	2	conv_block_1.2	ReLU	voxelwise_pred_rdm	6	[0 1 2 4 5]	group1	0.617811	rep0	ipcl
	doGroupHalves_eRSA	ipcl_alpha_alexnet_gn_u128_ranger	ExploringObjects	SECTORS	EarlyV	2	conv_block_1.2	ReLU	voxelwise_pred_rdm	6	[3 6 7 8 9]	group2	0.59565	rep0	ipcl
	doGroupHalves_eRSA	ipcl_alpha_alexnet_gn_u128_ranger	ExploringObjects	SECTORS	EarlyV	2	conv_block_1.2	ReLU	voxelwise_pred_rdm	7	[0 1 2 4 6]	group1	0.629248	rep0	ipcl
	doGroupHalves_eRSA	ipcl_alpha_alexnet_gn_u128_ranger	ExploringObjects	SECTORS	EarlyV	2	conv_block_1.2	ReLU	voxelwise_pred_rdm	7	[3 5 7 8 9]	group2	0.600783	rep0	ipcl
	doGroupHalves_eRSA	ipcl_alpha_alexnet_gn_u128_ranger	ExploringObjects	SECTORS	EarlyV	2	conv_block_1.2	ReLU	voxelwise_pred_rdm	8	[0 1 2 4 7]	group1	0.623774	rep0	ipcl
	doGroupHalves_eRSA	ipcl_alpha_alexnet_gn_u128_ranger	ExploringObjects	SECTORS	EarlyV	2	conv_block_1.2	ReLU	voxelwise_pred_rdm	8	[3 5 6 8 9]	group2	0.590275	rep0	ipcl
	doGroupHalves_eRSA	ipcl_alpha_alexnet_gn_u128_ranger	ExploringObjects	SECTORS	EarlyV	2	conv_block_1.2	ReLU	voxelwise_pred_rdm	9	[0 1 2 4 8]	group1	0.621707	rep0	ipcl
	doGroupHalves_eRSA	ipcl_alpha_alexnet_gn_u128_ranger	ExploringObjects	SECTORS	EarlyV	2	conv_block_1.2	ReLU	voxelwise_pred_rdm	9	[3 5 6 7 9]	group2	0.59826	rep0	ipcl
	doGroupHalves_eRSA	ipcl_alpha_alexnet_gn_u128_ranger	ExploringObjects	SECTORS	EarlyV	2	conv_block_1.2	ReLU	voxelwise_pred_rdm	10	[0 1 2 4 9]	group1	0.606969	rep0	ipcl
	doGroupHalves_eRSA	ipcl_alpha_alexnet_gn_u128_ranger	ExploringObjects	SECTORS	EarlyV	2	conv_block_1.2	ReLU	voxelwise_pred_rdm	10	[3 5 6 7 8]	group2	0.609277	rep0	ipcl
	doGroupHalves_eRSA	ipcl_alpha_alexnet_gn_u128_ranger	ExploringObjects	SECTORS	EarlyV	2	conv_block_1.2	ReLU	voxelwise_pred_rdm	11	[0 1 2 5 6]	group1	0.628997	rep0	ipcl
	doGroupHalves_eRSA	ipcl_alpha_alexnet_gn_u128_ranger	ExploringObjects	SECTORS	EarlyV	2	conv_block_1.2	ReLU	voxelwise_pred_rdm	11	[3 4 7 8 9]	group2	0.607225	rep0	ipcl
	doGroupHalves_eRSA	ipcl_alpha_alexnet_gn_u128_ranger	ExploringObjects	SECTORS	EarlyV	2	conv_block_1.2	ReLU	voxelwise_pred_rdm	12	[0 1 2 5 7]	group1	0.615189	rep0	ipcl
	doGroupHalves_eRSA	ipcl_alpha_alexnet_gn_u128_ranger	ExploringObjects	SECTORS	EarlyV	2	conv_block_1.2	ReLU	voxelwise_pred_rdm	12	[3 4 6 8 9]	group2	0.588092	rep0	ipcl
	doGroupHalves_eRSA	ipcl_alpha_alexnet_gn_u128_ranger	ExploringObjects	SECTORS	EarlyV	2	conv_block_1.2	ReLU	voxelwise_pred_rdm	13	[0 1 2 5 8]	group1	0.619263	rep0	ipcl
	doGroupHalves_eRSA	ipcl_alpha_alexnet_gn_u128_ranger	ExploringObjects	SECTORS	EarlyV	2	conv_block_1.2	ReLU	voxelwise_pred_rdm	13	[3 4 6 7 9]	group2	0.602094	rep0	ipcl
	doGroupHalves_eRSA	ipcl_alpha_alexnet_gn_u128_ranger	ExploringObjects	SECTORS	EarlyV	2	conv_block_1.2	ReLU	voxelwise_pred_rdm	14	[0 1 2 5 9]	group1	0.604079	rep0	ipcl
	doGroupHalves_eRSA	ipcl_alpha_alexnet_gn_u128_ranger	ExploringObjects	SECTORS	EarlyV	2	conv_block_1.2	ReLU	voxelwise_pred_rdm	14	[3 4 6 7 8]	group2	0.611897	rep0	ipcl
	doGroupHalves_eRSA	ipcl_alpha_alexnet_gn_u128_ranger	ExploringObjects	SECTORS	EarlyV	2	conv_block_1.2	ReLU	voxelwise_pred_rdm	15	[0 1 2 6 7]	group1	0.630571	rep0	ipcl
	doGroupHalves_eRSA	ipcl_alpha_alexnet_gn_u128_ranger	ExploringObjects	SECTORS	EarlyV	2	conv_block_1.2	ReLU	voxelwise_pred_rdm	15	[3 4 5 8 9]	group2	0.596895	rep0	ipcl
	doGroupHalves_eRSA	ipcl_alpha_alexnet_gn_u128_ranger	ExploringObjects	SECTORS	EarlyV	2	conv_block_1.2	ReLU	voxelwise_pred_rdm	16	[0 1 2 6 8]	group1	0.629519	rep0	ipcl
	doGroupHalves_eRSA	ipcl_alpha_alexnet_gn_u128_ranger	ExploringObjects	SECTORS	EarlyV	2	conv_block_1.2	ReLU	voxelwise_pred_rdm	16	[3 4 5 7 9]	group2	0.607542	rep0	ipcl
	doGroupHalves_eRSA	ipcl_alpha_alexnet_gn_u128_ranger	ExploringObjects	SECTORS	EarlyV	2	conv_block_1.2	ReLU	voxelwise_pred_rdm	17	[0 1 2 6 9]	group1	0.618242	rep0	ipcl
	doGroupHalves_eRSA	ipcl_alpha_alexnet_gn_u128_ranger	ExploringObjects	SECTORS	EarlyV	2	conv_block_1.2	ReLU	voxelwise_pred_rdm	17	[3 4 5 7 8]	group2	0.621774	rep0	ipcl
	doGroupHalves_eRSA	ipcl_alpha_alexnet_gn_u128_ranger	ExploringObjects	SECTORS	EarlyV	2	conv_block_1.2	ReLU	voxelwise_pred_rdm	18	[0 1 2 7 8]	group1	0.623187	rep0	ipcl
	doGroupHalves_eRSA	ipcl_alpha_alexnet_gn_u128_ranger	ExploringObjects	SECTORS	EarlyV	2	conv_block_1.2	ReLU	voxelwise_pred_rdm	18	[3 4 5 6 9]	group2	0.594235	rep0	ipcl
	doGroupHalves_eRSA	ipcl_alpha_alexnet_gn_u128_ranger	ExploringObjects	SECTORS	EarlyV	2	conv_block_1.2	ReLU	voxelwise_pred_rdm	19	[0 1 2 7 9]	group1	0.605027	rep0	ipcl
	doGroupHalves_eRSA	ipcl_alpha_alexnet_gn_u128_ranger	ExploringObjects	SECTORS	EarlyV	2	conv_block_1.2	ReLU	voxelwise_pred_rdm	19	[3 4 5 6 8]	group2	0.60192	rep0	ipcl
	doGroupHalves_eRSA	ipcl_alpha_alexnet_gn_u128_ranger	ExploringObjects	SECTORS	EarlyV	2	conv_block_1.2	ReLU	voxelwise_pred_rdm	20	[0 1 2 8 9]	group1	0.610531	rep0	ipcl
	doGroupHalves_eRSA	ipcl_alpha_alexnet_gn_u128_ranger	ExploringObjects	SECTORS	EarlyV	2	conv_block_1.2	ReLU	voxelwise_pred_rdm	20	[3 4 5 6 7]	group2	0.618431	rep0	ipcl
	doGroupHalves_eRSA	ipcl_alpha_alexnet_gn_u128_ranger	ExploringObjects	SECTORS	EarlyV	2	conv_block_1.2	ReLU	voxelwise_pred_rdm	21	[0 1 3 4 5]	group1	0.614978	rep0	ipcl
	doGroupHalves_eRSA	ipcl_alpha_alexnet_gn_u128_ranger	ExploringObjects	SECTORS	EarlyV	2	conv_block_1.2	ReLU	voxelwise_pred_rdm	21	[2 6 7 8 9]	group2	0.609862	rep0	ipcl
	doGroupHalves_eRSA	ipcl_alpha_alexnet_gn_u128_ranger	ExploringObjects	SECTORS	EarlyV	2	conv_block_1.2	ReLU	voxelwise_pred_rdm	22	[0 1 3 4 6]	group1	0.612386	rep0	ipcl
	doGroupHalves_eRSA	ipcl_alpha_alexnet_gn_u128_ranger	ExploringObjects	SECTORS	EarlyV	2	conv_block_1.2	ReLU	voxelwise_pred_rdm	22	[2 5 7 8 9]	group2	0.602542	rep0	ipcl
	doGroupHalves_eRSA	ipcl_alpha_alexnet_gn_u128_ranger	ExploringObjects	SECTORS	EarlyV	2	conv_block_1.2	ReLU	voxelwise_pred_rdm	23	[0 1 3 4 7]	group1	0.619464	rep0	ipcl
	doGroupHalves_eRSA	ipcl_alpha_alexnet_gn_u128_ranger	ExploringObjects	SECTORS	EarlyV	2	conv_block_1.2	ReLU	voxelwise_pred_rdm	23	[2 5 6 8 9]	group2	0.603373	rep0	ipcl
	doGroupHalves_eRSA	ipcl_alpha_alexnet_gn_u128_ranger	ExploringObjects	SECTORS	EarlyV	2	conv_block_1.2	ReLU	voxelwise_pred_rdm	24	[0 1 3 4 8]	group1	0.613623	rep0	ipcl
	doGroupHalves_eRSA	ipcl_alpha_alexnet_gn_u128_ranger	ExploringObjects	SECTORS	EarlyV	2	conv_block_1.2	ReLU	voxelwise_pred_rdm	24	[2 5 6 7 9]	group2	0.607847	rep0	ipcl
	doGroupHalves_eRSA	ipcl_alpha_alexnet_gn_u128_ranger	ExploringObjects	SECTORS	EarlyV	2	conv_block_1.2	ReLU	voxelwise_pred_rdm	25	[0 1 3 4 9]	group1	0.602753	rep0	ipcl
	doGroupHalves_eRSA	ipcl_alpha_alexnet_gn_u128_ranger	ExploringObjects	SECTORS	EarlyV	2	conv_block_1.2	ReLU	voxelwise_pred_rdm	25	[2 5 6 7 8]	group2	0.62248	rep0	ipcl
	doGroupHalves_eRSA	ipcl_alpha_alexnet_gn_u128_ranger	ExploringObjects	SECTORS	EarlyV	2	conv_block_1.2	ReLU	voxelwise_pred_rdm	26	[0 1 3 5 6]	group1	0.614496	rep0	ipcl
	doGroupHalves_eRSA	ipcl_alpha_alexnet_gn_u128_ranger	ExploringObjects	SECTORS	EarlyV	2	conv_block_1.2	ReLU	voxelwise_pred_rdm	26	[2 4 7 8 9]	group2	0.61096	rep0	ipcl
	doGroupHalves_eRSA	ipcl_alpha_alexnet_gn_u128_ranger	ExploringObjects	SECTORS	EarlyV	2	conv_block_1.2	ReLU	voxelwise_pred_rdm	27	[0 1 3 5 7]	group1	0.613262	rep0	ipcl
	doGroupHalves_eRSA	ipcl_alpha_alexnet_gn_u128_ranger	ExploringObjects	SECTORS	EarlyV	2	conv_block_1.2	ReLU	voxelwise_pred_rdm	27	[2 4 6 8 9]	group2	0.603359	rep0	ipcl
	doGroupHalves_eRSA	ipcl_alpha_alexnet_gn_u128_ranger	ExploringObjects	SECTORS	EarlyV	2	conv_block_1.2	ReLU	voxelwise_pred_rdm	28	[0 1 3 5 8]	group1	0.613349	rep0	ipcl
	doGroupHalves_eRSA	ipcl_alpha_alexnet_gn_u128_ranger	ExploringObjects	SECTORS	EarlyV	2	conv_block_1.2	ReLU	voxelwise_pred_rdm	28	[2 4 6 7 9]	group2	0.614139	rep0	ipcl
	doGroupHalves_eRSA	ipcl_alpha_alexnet_gn_u128_ranger	ExploringObjects	SECTORS	EarlyV	2	conv_block_1.2	ReLU	voxelwise_pred_rdm	29	[0 1 3 5 9]	group1	0.601943	rep0	ipcl
	doGroupHalves_eRSA	ipcl_alpha_alexnet_gn_u128_ranger	ExploringObjects	SECTORS	EarlyV	2	conv_block_1.2	ReLU	voxelwise_pred_rdm	29	[2 4 6 7 8]	group2	0.627594	rep0	ipcl
	doGroupHalves_eRSA	ipcl_alpha_alexnet_gn_u128_ranger	ExploringObjects	SECTORS	EarlyV	2	conv_block_1.2	ReLU	voxelwise_pred_rdm	30	[0 1 3 6 7]	group1	0.614454	rep0	ipcl
	doGroupHalves_eRSA	ipcl_alpha_alexnet_gn_u128_ranger	ExploringObjects	SECTORS	EarlyV	2	conv_block_1.2	ReLU	voxelwise_pred_rdm	30	[2 4 5 8 9]	group2	0.599554	rep0	ipcl
	doGroupHalves_eRSA	ipcl_alpha_alexnet_gn_u128_ranger	ExploringObjects	SECTORS	EarlyV	2	conv_block_1.2	ReLU	voxelwise_pred_rdm	31	[0 1 3 6 8]	group1	0.610605	rep0	ipcl
	doGroupHalves_eRSA	ipcl_alpha_alexnet_gn_u128_ranger	ExploringObjects	SECTORS	EarlyV	2	conv_block_1.2	ReLU	voxelwise_pred_rdm	31	[2 4 5 7 9]	group2	0.605641	rep0	ipcl
	doGroupHalves_eRSA	ipcl_alpha_alexnet_gn_u128_ranger	ExploringObjects	SECTORS	EarlyV	2	conv_block_1.2	ReLU	voxelwise_pred_rdm	32	[0 1 3 6 9]	group1	0.602629	rep0	ipcl
	doGroupHalves_eRSA	ipcl_alpha_alexnet_gn_u128_ranger	ExploringObjects	SECTORS	EarlyV	2	conv_block_1.2	ReLU	voxelwise_pred_rdm	32	[2 4 5 7 8]	group2	0.623891	rep0	ipcl
	doGroupHalves_eRSA	ipcl_alpha_alexnet_gn_u128_ranger	ExploringObjects	SECTORS	EarlyV	2	conv_block_1.2	ReLU	voxelwise_pred_rdm	33	[0 1 3 7 8]	group1	0.616032	rep0	ipcl
	doGroupHalves_eRSA	ipcl_alpha_alexnet_gn_u128_ranger	ExploringObjects	SECTORS	EarlyV	2	conv_block_1.2	ReLU	voxelwise_pred_rdm	33	[2 4 5 6 9]	group2	0.60486	rep0	ipcl
	doGroupHalves_eRSA	ipcl_alpha_alexnet_gn_u128_ranger	ExploringObjects	SECTORS	EarlyV	2	conv_block_1.2	ReLU	voxelwise_pred_rdm	34	[0 1 3 7 9]	group1	0.60169	rep0	ipcl
	doGroupHalves_eRSA	ipcl_alpha_alexnet_gn_u128_ranger	ExploringObjects	SECTORS	EarlyV	2	conv_block_1.2	ReLU	voxelwise_pred_rdm	34	[2 4 5 6 8]	group2	0.616129	rep0	ipcl
	doGroupHalves_eRSA	ipcl_alpha_alexnet_gn_u128_ranger	ExploringObjects	SECTORS	EarlyV	2	conv_block_1.2	ReLU	voxelwise_pred_rdm	35	[0 1 3 8 9]	group1	0.60333	rep0	ipcl
	doGroupHalves_eRSA	ipcl_alpha_alexnet_gn_u128_ranger	ExploringObjects	SECTORS	EarlyV	2	conv_block_1.2	ReLU	voxelwise_pred_rdm	35	[2 4 5 6 7]	group2	0.629291	rep0	ipcl
	doGroupHalves_eRSA	ipcl_alpha_alexnet_gn_u128_ranger	ExploringObjects	SECTORS	EarlyV	2	conv_block_1.2	ReLU	voxelwise_pred_rdm	36	[0 1 4 5 6]	group1	0.625245	rep0	ipcl
	doGroupHalves_eRSA	ipcl_alpha_alexnet_gn_u128_ranger	ExploringObjects	SECTORS	EarlyV	2	conv_block_1.2	ReLU	voxelwise_pred_rdm	36	[2 3 7 8 9]	group2	0.603564	rep0	ipcl
	doGroupHalves_eRSA	ipcl_alpha_alexnet_gn_u128_ranger	ExploringObjects	SECTORS	EarlyV	2	conv_block_1.2	ReLU	voxelwise_pred_rdm	37	[0 1 4 5 7]	group1	0.624897	rep0	ipcl
	doGroupHalves_eRSA	ipcl_alpha_alexnet_gn_u128_ranger	ExploringObjects	SECTORS	EarlyV	2	conv_block_1.2	ReLU	voxelwise_pred_rdm	37	[2 3 6 8 9]	group2	0.596381	rep0	ipcl
	doGroupHalves_eRSA	ipcl_alpha_alexnet_gn_u128_ranger	ExploringObjects	SECTORS	EarlyV	2	conv_block_1.2	ReLU	voxelwise_pred_rdm	38	[0 1 4 5 8]	group1	0.623579	rep0	ipcl
	doGroupHalves_eRSA	ipcl_alpha_alexnet_gn_u128_ranger	ExploringObjects	SECTORS	EarlyV	2	conv_block_1.2	ReLU	voxelwise_pred_rdm	38	[2 3 6 7 9]	group2	0.605942	rep0	ipcl
	doGroupHalves_eRSA	ipcl_alpha_alexnet_gn_u128_ranger	ExploringObjects	SECTORS	EarlyV	2	conv_block_1.2	ReLU	voxelwise_pred_rdm	39	[0 1 4 5 9]	group1	0.609344	rep0	ipcl
	doGroupHalves_eRSA	ipcl_alpha_alexnet_gn_u128_ranger	ExploringObjects	SECTORS	EarlyV	2	conv_block_1.2	ReLU	voxelwise_pred_rdm	39	[2 3 6 7 8]	group2	0.61743	rep0	ipcl
	doGroupHalves_eRSA	ipcl_alpha_alexnet_gn_u128_ranger	ExploringObjects	SECTORS	EarlyV	2	conv_block_1.2	ReLU	voxelwise_pred_rdm	40	[0 1 4 6 7]	group1	0.628559	rep0	ipcl
	doGroupHalves_eRSA	ipcl_alpha_alexnet_gn_u128_ranger	ExploringObjects	SECTORS	EarlyV	2	conv_block_1.2	ReLU	voxelwise_pred_rdm	40	[2 3 5 8 9]	group2	0.595711	rep0	ipcl
	doGroupHalves_eRSA	ipcl_alpha_alexnet_gn_u128_ranger	ExploringObjects	SECTORS	EarlyV	2	conv_block_1.2	ReLU	voxelwise_pred_rdm	41	[0 1 4 6 8]	group1	0.622867	rep0	ipcl
	doGroupHalves_eRSA	ipcl_alpha_alexnet_gn_u128_ranger	ExploringObjects	SECTORS	EarlyV	2	conv_block_1.2	ReLU	voxelwise_pred_rdm	41	[2 3 5 7 9]	group2	0.601045	rep0	ipcl
	doGroupHalves_eRSA	ipcl_alpha_alexnet_gn_u128_ranger	ExploringObjects	SECTORS	EarlyV	2	conv_block_1.2	ReLU	voxelwise_pred_rdm	42	[0 1 4 6 9]	group1	0.613189	rep0	ipcl
	doGroupHalves_eRSA	ipcl_alpha_alexnet_gn_u128_ranger	ExploringObjects	SECTORS	EarlyV	2	conv_block_1.2	ReLU	voxelwise_pred_rdm	42	[2 3 5 7 8]	group2	0.616315	rep0	ipcl
	doGroupHalves_eRSA	ipcl_alpha_alexnet_gn_u128_ranger	ExploringObjects	SECTORS	EarlyV	2	conv_block_1.2	ReLU	voxelwise_pred_rdm	43	[0 1 4 7 8]	group1	0.629396	rep0	ipcl
	doGroupHalves_eRSA	ipcl_alpha_alexnet_gn_u128_ranger	ExploringObjects	SECTORS	EarlyV	2	conv_block_1.2	ReLU	voxelwise_pred_rdm	43	[2 3 5 6 9]	group2	0.600396	rep0	ipcl
	doGroupHalves_eRSA	ipcl_alpha_alexnet_gn_u128_ranger	ExploringObjects	SECTORS	EarlyV	2	conv_block_1.2	ReLU	voxelwise_pred_rdm	44	[0 1 4 7 9]	group1	0.612424	rep0	ipcl
	doGroupHalves_eRSA	ipcl_alpha_alexnet_gn_u128_ranger	ExploringObjects	SECTORS	EarlyV	2	conv_block_1.2	ReLU	voxelwise_pred_rdm	44	[2 3 5 6 8]	group2	0.609452	rep0	ipcl
	doGroupHalves_eRSA	ipcl_alpha_alexnet_gn_u128_ranger	ExploringObjects	SECTORS	EarlyV	2	conv_block_1.2	ReLU	voxelwise_pred_rdm	45	[0 1 4 8 9]	group1	0.613004	rep0	ipcl
	doGroupHalves_eRSA	ipcl_alpha_alexnet_gn_u128_ranger	ExploringObjects	SECTORS	EarlyV	2	conv_block_1.2	ReLU	voxelwise_pred_rdm	45	[2 3 5 6 7]	group2	0.621199	rep0	ipcl
	doGroupHalves_eRSA	ipcl_alpha_alexnet_gn_u128_ranger	ExploringObjects	SECTORS	EarlyV	2	conv_block_1.2	ReLU	voxelwise_pred_rdm	46	[0 1 5 6 7]	group1	0.622948	rep0	ipcl
	doGroupHalves_eRSA	ipcl_alpha_alexnet_gn_u128_ranger	ExploringObjects	SECTORS	EarlyV	2	conv_block_1.2	ReLU	voxelwise_pred_rdm	46	[2 3 4 8 9]	group2	0.595977	rep0	ipcl
	doGroupHalves_eRSA	ipcl_alpha_alexnet_gn_u128_ranger	ExploringObjects	SECTORS	EarlyV	2	conv_block_1.2	ReLU	voxelwise_pred_rdm	47	[0 1 5 6 8]	group1	0.623464	rep0	ipcl
	doGroupHalves_eRSA	ipcl_alpha_alexnet_gn_u128_ranger	ExploringObjects	SECTORS	EarlyV	2	conv_block_1.2	ReLU	voxelwise_pred_rdm	47	[2 3 4 7 9]	group2	0.607286	rep0	ipcl
	doGroupHalves_eRSA	ipcl_alpha_alexnet_gn_u128_ranger	ExploringObjects	SECTORS	EarlyV	2	conv_block_1.2	ReLU	voxelwise_pred_rdm	48	[0 1 5 6 9]	group1	0.612584	rep0	ipcl
	doGroupHalves_eRSA	ipcl_alpha_alexnet_gn_u128_ranger	ExploringObjects	SECTORS	EarlyV	2	conv_block_1.2	ReLU	voxelwise_pred_rdm	48	[2 3 4 7 8]	group2	0.622073	rep0	ipcl
	doGroupHalves_eRSA	ipcl_alpha_alexnet_gn_u128_ranger	ExploringObjects	SECTORS	EarlyV	2	conv_block_1.2	ReLU	voxelwise_pred_rdm	49	[0 1 5 7 8]	group1	0.621549	rep0	ipcl
	doGroupHalves_eRSA	ipcl_alpha_alexnet_gn_u128_ranger	ExploringObjects	SECTORS	EarlyV	2	conv_block_1.2	ReLU	voxelwise_pred_rdm	49	[2 3 4 6 9]	group2	0.598094	rep0	ipcl
	doGroupHalves_eRSA	ipcl_alpha_alexnet_gn_u128_ranger	ExploringObjects	SECTORS	EarlyV	2	conv_block_1.2	ReLU	voxelwise_pred_rdm	50	[0 1 5 7 9]	group1	0.603733	rep0	ipcl
	doGroupHalves_eRSA	ipcl_alpha_alexnet_gn_u128_ranger	ExploringObjects	SECTORS	EarlyV	2	conv_block_1.2	ReLU	voxelwise_pred_rdm	50	[2 3 4 6 8]	group2	0.606459	rep0	ipcl
	doGroupHalves_eRSA	ipcl_alpha_alexnet_gn_u128_ranger	ExploringObjects	SECTORS	EarlyV	2	conv_block_1.2	ReLU	voxelwise_pred_rdm	51	[0 1 5 8 9]	group1	0.610377	rep0	ipcl
	doGroupHalves_eRSA	ipcl_alpha_alexnet_gn_u128_ranger	ExploringObjects	SECTORS	EarlyV	2	conv_block_1.2	ReLU	voxelwise_pred_rdm	51	[2 3 4 6 7]	group2	0.624182	rep0	ipcl
	doGroupHalves_eRSA	ipcl_alpha_alexnet_gn_u128_ranger	ExploringObjects	SECTORS	EarlyV	2	conv_block_1.2	ReLU	voxelwise_pred_rdm	52	[0 1 6 7 8]	group1	0.624493	rep0	ipcl
	doGroupHalves_eRSA	ipcl_alpha_alexnet_gn_u128_ranger	ExploringObjects	SECTORS	EarlyV	2	conv_block_1.2	ReLU	voxelwise_pred_rdm	52	[2 3 4 5 9]	group2	0.597086	rep0	ipcl
	doGroupHalves_eRSA	ipcl_alpha_alexnet_gn_u128_ranger	ExploringObjects	SECTORS	EarlyV	2	conv_block_1.2	ReLU	voxelwise_pred_rdm	53	[0 1 6 7 9]	group1	0.611039	rep0	ipcl
	doGroupHalves_eRSA	ipcl_alpha_alexnet_gn_u128_ranger	ExploringObjects	SECTORS	EarlyV	2	conv_block_1.2	ReLU	voxelwise_pred_rdm	53	[2 3 4 5 8]	group2	0.609305	rep0	ipcl
	doGroupHalves_eRSA	ipcl_alpha_alexnet_gn_u128_ranger	ExploringObjects	SECTORS	EarlyV	2	conv_block_1.2	ReLU	voxelwise_pred_rdm	54	[0 1 6 8 9]	group1	0.61305	rep0	ipcl
	doGroupHalves_eRSA	ipcl_alpha_alexnet_gn_u128_ranger	ExploringObjects	SECTORS	EarlyV	2	conv_block_1.2	ReLU	voxelwise_pred_rdm	54	[2 3 4 5 7]	group2	0.623371	rep0	ipcl
	doGroupHalves_eRSA	ipcl_alpha_alexnet_gn_u128_ranger	ExploringObjects	SECTORS	EarlyV	2	conv_block_1.2	ReLU	voxelwise_pred_rdm	55	[0 1 7 8 9]	group1	0.611483	rep0	ipcl
	doGroupHalves_eRSA	ipcl_alpha_alexnet_gn_u128_ranger	ExploringObjects	SECTORS	EarlyV	2	conv_block_1.2	ReLU	voxelwise_pred_rdm	55	[2 3 4 5 6]	group2	0.613555	rep0	ipcl
	doGroupHalves_eRSA	ipcl_alpha_alexnet_gn_u128_ranger	ExploringObjects	SECTORS	EarlyV	2	conv_block_1.2	ReLU	voxelwise_pred_rdm	56	[0 2 3 4 5]	group1	0.637423	rep0	ipcl
	doGroupHalves_eRSA	ipcl_alpha_alexnet_gn_u128_ranger	ExploringObjects	SECTORS	EarlyV	2	conv_block_1.2	ReLU	voxelwise_pred_rdm	56	[1 6 7 8 9]	group2	0.585152	rep0	ipcl
	doGroupHalves_eRSA	ipcl_alpha_alexnet_gn_u128_ranger	ExploringObjects	SECTORS	EarlyV	2	conv_block_1.2	ReLU	voxelwise_pred_rdm	57	[0 2 3 4 6]	group1	0.638595	rep0	ipcl
	doGroupHalves_eRSA	ipcl_alpha_alexnet_gn_u128_ranger	ExploringObjects	SECTORS	EarlyV	2	conv_block_1.2	ReLU	voxelwise_pred_rdm	57	[1 5 7 8 9]	group2	0.58188	rep0	ipcl
	doGroupHalves_eRSA	ipcl_alpha_alexnet_gn_u128_ranger	ExploringObjects	SECTORS	EarlyV	2	conv_block_1.2	ReLU	voxelwise_pred_rdm	58	[0 2 3 4 7]	group1	0.646807	rep0	ipcl
	doGroupHalves_eRSA	ipcl_alpha_alexnet_gn_u128_ranger	ExploringObjects	SECTORS	EarlyV	2	conv_block_1.2	ReLU	voxelwise_pred_rdm	58	[1 5 6 8 9]	group2	0.582843	rep0	ipcl
	doGroupHalves_eRSA	ipcl_alpha_alexnet_gn_u128_ranger	ExploringObjects	SECTORS	EarlyV	2	conv_block_1.2	ReLU	voxelwise_pred_rdm	59	[0 2 3 4 8]	group1	0.633739	rep0	ipcl
	doGroupHalves_eRSA	ipcl_alpha_alexnet_gn_u128_ranger	ExploringObjects	SECTORS	EarlyV	2	conv_block_1.2	ReLU	voxelwise_pred_rdm	59	[1 5 6 7 9]	group2	0.580571	rep0	ipcl
	doGroupHalves_eRSA	ipcl_alpha_alexnet_gn_u128_ranger	ExploringObjects	SECTORS	EarlyV	2	conv_block_1.2	ReLU	voxelwise_pred_rdm	60	[0 2 3 4 9]	group1	0.622851	rep0	ipcl
	doGroupHalves_eRSA	ipcl_alpha_alexnet_gn_u128_ranger	ExploringObjects	SECTORS	EarlyV	2	conv_block_1.2	ReLU	voxelwise_pred_rdm	60	[1 5 6 7 8]	group2	0.595832	rep0	ipcl
	doGroupHalves_eRSA	ipcl_alpha_alexnet_gn_u128_ranger	ExploringObjects	SECTORS	EarlyV	2	conv_block_1.2	ReLU	voxelwise_pred_rdm	61	[0 2 3 5 6]	group1	0.640507	rep0	ipcl
	doGroupHalves_eRSA	ipcl_alpha_alexnet_gn_u128_ranger	ExploringObjects	SECTORS	EarlyV	2	conv_block_1.2	ReLU	voxelwise_pred_rdm	61	[1 4 7 8 9]	group2	0.589977	rep0	ipcl
	doGroupHalves_eRSA	ipcl_alpha_alexnet_gn_u128_ranger	ExploringObjects	SECTORS	EarlyV	2	conv_block_1.2	ReLU	voxelwise_pred_rdm	62	[0 2 3 5 7]	group1	0.640119	rep0	ipcl
	doGroupHalves_eRSA	ipcl_alpha_alexnet_gn_u128_ranger	ExploringObjects	SECTORS	EarlyV	2	conv_block_1.2	ReLU	voxelwise_pred_rdm	62	[1 4 6 8 9]	group2	0.58258	rep0	ipcl
	doGroupHalves_eRSA	ipcl_alpha_alexnet_gn_u128_ranger	ExploringObjects	SECTORS	EarlyV	2	conv_block_1.2	ReLU	voxelwise_pred_rdm	63	[0 2 3 5 8]	group1	0.633169	rep0	ipcl
	doGroupHalves_eRSA	ipcl_alpha_alexnet_gn_u128_ranger	ExploringObjects	SECTORS	EarlyV	2	conv_block_1.2	ReLU	voxelwise_pred_rdm	63	[1 4 6 7 9]	group2	0.586408	rep0	ipcl
	doGroupHalves_eRSA	ipcl_alpha_alexnet_gn_u128_ranger	ExploringObjects	SECTORS	EarlyV	2	conv_block_1.2	ReLU	voxelwise_pred_rdm	64	[0 2 3 5 9]	group1	0.621758	rep0	ipcl
	doGroupHalves_eRSA	ipcl_alpha_alexnet_gn_u128_ranger	ExploringObjects	SECTORS	EarlyV	2	conv_block_1.2	ReLU	voxelwise_pred_rdm	64	[1 4 6 7 8]	group2	0.600505	rep0	ipcl
	doGroupHalves_eRSA	ipcl_alpha_alexnet_gn_u128_ranger	ExploringObjects	SECTORS	EarlyV	2	conv_block_1.2	ReLU	voxelwise_pred_rdm	65	[0 2 3 6 7]	group1	0.645462	rep0	ipcl
	doGroupHalves_eRSA	ipcl_alpha_alexnet_gn_u128_ranger	ExploringObjects	SECTORS	EarlyV	2	conv_block_1.2	ReLU	voxelwise_pred_rdm	65	[1 4 5 8 9]	group2	0.582673	rep0	ipcl
	doGroupHalves_eRSA	ipcl_alpha_alexnet_gn_u128_ranger	ExploringObjects	SECTORS	EarlyV	2	conv_block_1.2	ReLU	voxelwise_pred_rdm	66	[0 2 3 6 8]	group1	0.634137	rep0	ipcl
	doGroupHalves_eRSA	ipcl_alpha_alexnet_gn_u128_ranger	ExploringObjects	SECTORS	EarlyV	2	conv_block_1.2	ReLU	voxelwise_pred_rdm	66	[1 4 5 7 9]	group2	0.582233	rep0	ipcl
	doGroupHalves_eRSA	ipcl_alpha_alexnet_gn_u128_ranger	ExploringObjects	SECTORS	EarlyV	2	conv_block_1.2	ReLU	voxelwise_pred_rdm	67	[0 2 3 6 9]	group1	0.626468	rep0	ipcl
	doGroupHalves_eRSA	ipcl_alpha_alexnet_gn_u128_ranger	ExploringObjects	SECTORS	EarlyV	2	conv_block_1.2	ReLU	voxelwise_pred_rdm	67	[1 4 5 7 8]	group2	0.600927	rep0	ipcl
	doGroupHalves_eRSA	ipcl_alpha_alexnet_gn_u128_ranger	ExploringObjects	SECTORS	EarlyV	2	conv_block_1.2	ReLU	voxelwise_pred_rdm	68	[0 2 3 7 8]	group1	0.640624	rep0	ipcl
	doGroupHalves_eRSA	ipcl_alpha_alexnet_gn_u128_ranger	ExploringObjects	SECTORS	EarlyV	2	conv_block_1.2	ReLU	voxelwise_pred_rdm	68	[1 4 5 6 9]	group2	0.581413	rep0	ipcl
	doGroupHalves_eRSA	ipcl_alpha_alexnet_gn_u128_ranger	ExploringObjects	SECTORS	EarlyV	2	conv_block_1.2	ReLU	voxelwise_pred_rdm	69	[0 2 3 7 9]	group1	0.626272	rep0	ipcl
	doGroupHalves_eRSA	ipcl_alpha_alexnet_gn_u128_ranger	ExploringObjects	SECTORS	EarlyV	2	conv_block_1.2	ReLU	voxelwise_pred_rdm	69	[1 4 5 6 8]	group2	0.593333	rep0	ipcl
	doGroupHalves_eRSA	ipcl_alpha_alexnet_gn_u128_ranger	ExploringObjects	SECTORS	EarlyV	2	conv_block_1.2	ReLU	voxelwise_pred_rdm	70	[0 2 3 8 9]	group1	0.621266	rep0	ipcl
	doGroupHalves_eRSA	ipcl_alpha_alexnet_gn_u128_ranger	ExploringObjects	SECTORS	EarlyV	2	conv_block_1.2	ReLU	voxelwise_pred_rdm	70	[1 4 5 6 7]	group2	0.599036	rep0	ipcl
	doGroupHalves_eRSA	ipcl_alpha_alexnet_gn_u128_ranger	ExploringObjects	SECTORS	EarlyV	2	conv_block_1.2	ReLU	voxelwise_pred_rdm	71	[0 2 4 5 6]	group1	0.64886	rep0	ipcl
	doGroupHalves_eRSA	ipcl_alpha_alexnet_gn_u128_ranger	ExploringObjects	SECTORS	EarlyV	2	conv_block_1.2	ReLU	voxelwise_pred_rdm	71	[1 3 7 8 9]	group2	0.579918	rep0	ipcl
	doGroupHalves_eRSA	ipcl_alpha_alexnet_gn_u128_ranger	ExploringObjects	SECTORS	EarlyV	2	conv_block_1.2	ReLU	voxelwise_pred_rdm	72	[0 2 4 5 7]	group1	0.649119	rep0	ipcl
	doGroupHalves_eRSA	ipcl_alpha_alexnet_gn_u128_ranger	ExploringObjects	SECTORS	EarlyV	2	conv_block_1.2	ReLU	voxelwise_pred_rdm	72	[1 3 6 8 9]	group2	0.573069	rep0	ipcl
	doGroupHalves_eRSA	ipcl_alpha_alexnet_gn_u128_ranger	ExploringObjects	SECTORS	EarlyV	2	conv_block_1.2	ReLU	voxelwise_pred_rdm	73	[0 2 4 5 8]	group1	0.640521	rep0	ipcl
	doGroupHalves_eRSA	ipcl_alpha_alexnet_gn_u128_ranger	ExploringObjects	SECTORS	EarlyV	2	conv_block_1.2	ReLU	voxelwise_pred_rdm	73	[1 3 6 7 9]	group2	0.575799	rep0	ipcl
	doGroupHalves_eRSA	ipcl_alpha_alexnet_gn_u128_ranger	ExploringObjects	SECTORS	EarlyV	2	conv_block_1.2	ReLU	voxelwise_pred_rdm	74	[0 2 4 5 9]	group1	0.626372	rep0	ipcl
	doGroupHalves_eRSA	ipcl_alpha_alexnet_gn_u128_ranger	ExploringObjects	SECTORS	EarlyV	2	conv_block_1.2	ReLU	voxelwise_pred_rdm	74	[1 3 6 7 8]	group2	0.587912	rep0	ipcl
	doGroupHalves_eRSA	ipcl_alpha_alexnet_gn_u128_ranger	ExploringObjects	SECTORS	EarlyV	2	conv_block_1.2	ReLU	voxelwise_pred_rdm	75	[0 2 4 6 7]	group1	0.657039	rep0	ipcl
	doGroupHalves_eRSA	ipcl_alpha_alexnet_gn_u128_ranger	ExploringObjects	SECTORS	EarlyV	2	conv_block_1.2	ReLU	voxelwise_pred_rdm	75	[1 3 5 8 9]	group2	0.576282	rep0	ipcl
	doGroupHalves_eRSA	ipcl_alpha_alexnet_gn_u128_ranger	ExploringObjects	SECTORS	EarlyV	2	conv_block_1.2	ReLU	voxelwise_pred_rdm	76	[0 2 4 6 8]	group1	0.643703	rep0	ipcl
	doGroupHalves_eRSA	ipcl_alpha_alexnet_gn_u128_ranger	ExploringObjects	SECTORS	EarlyV	2	conv_block_1.2	ReLU	voxelwise_pred_rdm	76	[1 3 5 7 9]	group2	0.575271	rep0	ipcl
	doGroupHalves_eRSA	ipcl_alpha_alexnet_gn_u128_ranger	ExploringObjects	SECTORS	EarlyV	2	conv_block_1.2	ReLU	voxelwise_pred_rdm	77	[0 2 4 6 9]	group1	0.634308	rep0	ipcl
	doGroupHalves_eRSA	ipcl_alpha_alexnet_gn_u128_ranger	ExploringObjects	SECTORS	EarlyV	2	conv_block_1.2	ReLU	voxelwise_pred_rdm	77	[1 3 5 7 8]	group2	0.590855	rep0	ipcl
	doGroupHalves_eRSA	ipcl_alpha_alexnet_gn_u128_ranger	ExploringObjects	SECTORS	EarlyV	2	conv_block_1.2	ReLU	voxelwise_pred_rdm	78	[0 2 4 7 8]	group1	0.651028	rep0	ipcl
	doGroupHalves_eRSA	ipcl_alpha_alexnet_gn_u128_ranger	ExploringObjects	SECTORS	EarlyV	2	conv_block_1.2	ReLU	voxelwise_pred_rdm	78	[1 3 5 6 9]	group2	0.574676	rep0	ipcl
	doGroupHalves_eRSA	ipcl_alpha_alexnet_gn_u128_ranger	ExploringObjects	SECTORS	EarlyV	2	conv_block_1.2	ReLU	voxelwise_pred_rdm	79	[0 2 4 7 9]	group1	0.634158	rep0	ipcl
	doGroupHalves_eRSA	ipcl_alpha_alexnet_gn_u128_ranger	ExploringObjects	SECTORS	EarlyV	2	conv_block_1.2	ReLU	voxelwise_pred_rdm	79	[1 3 5 6 8]	group2	0.584386	rep0	ipcl
	doGroupHalves_eRSA	ipcl_alpha_alexnet_gn_u128_ranger	ExploringObjects	SECTORS	EarlyV	2	conv_block_1.2	ReLU	voxelwise_pred_rdm	80	[0 2 4 8 9]	group1	0.627862	rep0	ipcl
	doGroupHalves_eRSA	ipcl_alpha_alexnet_gn_u128_ranger	ExploringObjects	SECTORS	EarlyV	2	conv_block_1.2	ReLU	voxelwise_pred_rdm	80	[1 3 5 6 7]	group2	0.588792	rep0	ipcl
	doGroupHalves_eRSA	ipcl_alpha_alexnet_gn_u128_ranger	ExploringObjects	SECTORS	EarlyV	2	conv_block_1.2	ReLU	voxelwise_pred_rdm	81	[0 2 5 6 7]	group1	0.650903	rep0	ipcl
	doGroupHalves_eRSA	ipcl_alpha_alexnet_gn_u128_ranger	ExploringObjects	SECTORS	EarlyV	2	conv_block_1.2	ReLU	voxelwise_pred_rdm	81	[1 3 4 8 9]	group2	0.576326	rep0	ipcl
	doGroupHalves_eRSA	ipcl_alpha_alexnet_gn_u128_ranger	ExploringObjects	SECTORS	EarlyV	2	conv_block_1.2	ReLU	voxelwise_pred_rdm	82	[0 2 5 6 8]	group1	0.643959	rep0	ipcl
	doGroupHalves_eRSA	ipcl_alpha_alexnet_gn_u128_ranger	ExploringObjects	SECTORS	EarlyV	2	conv_block_1.2	ReLU	voxelwise_pred_rdm	82	[1 3 4 7 9]	group2	0.581102	rep0	ipcl
	doGroupHalves_eRSA	ipcl_alpha_alexnet_gn_u128_ranger	ExploringObjects	SECTORS	EarlyV	2	conv_block_1.2	ReLU	voxelwise_pred_rdm	83	[0 2 5 6 9]	group1	0.633387	rep0	ipcl
	doGroupHalves_eRSA	ipcl_alpha_alexnet_gn_u128_ranger	ExploringObjects	SECTORS	EarlyV	2	conv_block_1.2	ReLU	voxelwise_pred_rdm	83	[1 3 4 7 8]	group2	0.596215	rep0	ipcl
	doGroupHalves_eRSA	ipcl_alpha_alexnet_gn_u128_ranger	ExploringObjects	SECTORS	EarlyV	2	conv_block_1.2	ReLU	voxelwise_pred_rdm	84	[0 2 5 7 8]	group1	0.642716	rep0	ipcl
	doGroupHalves_eRSA	ipcl_alpha_alexnet_gn_u128_ranger	ExploringObjects	SECTORS	EarlyV	2	conv_block_1.2	ReLU	voxelwise_pred_rdm	84	[1 3 4 6 9]	group2	0.572183	rep0	ipcl
	doGroupHalves_eRSA	ipcl_alpha_alexnet_gn_u128_ranger	ExploringObjects	SECTORS	EarlyV	2	conv_block_1.2	ReLU	voxelwise_pred_rdm	85	[0 2 5 7 9]	group1	0.625007	rep0	ipcl
	doGroupHalves_eRSA	ipcl_alpha_alexnet_gn_u128_ranger	ExploringObjects	SECTORS	EarlyV	2	conv_block_1.2	ReLU	voxelwise_pred_rdm	85	[1 3 4 6 8]	group2	0.581213	rep0	ipcl
	doGroupHalves_eRSA	ipcl_alpha_alexnet_gn_u128_ranger	ExploringObjects	SECTORS	EarlyV	2	conv_block_1.2	ReLU	voxelwise_pred_rdm	86	[0 2 5 8 9]	group1	0.624953	rep0	ipcl
	doGroupHalves_eRSA	ipcl_alpha_alexnet_gn_u128_ranger	ExploringObjects	SECTORS	EarlyV	2	conv_block_1.2	ReLU	voxelwise_pred_rdm	86	[1 3 4 6 7]	group2	0.591391	rep0	ipcl
	doGroupHalves_eRSA	ipcl_alpha_alexnet_gn_u128_ranger	ExploringObjects	SECTORS	EarlyV	2	conv_block_1.2	ReLU	voxelwise_pred_rdm	87	[0 2 6 7 8]	group1	0.649733	rep0	ipcl
	doGroupHalves_eRSA	ipcl_alpha_alexnet_gn_u128_ranger	ExploringObjects	SECTORS	EarlyV	2	conv_block_1.2	ReLU	voxelwise_pred_rdm	87	[1 3 4 5 9]	group2	0.575226	rep0	ipcl
	doGroupHalves_eRSA	ipcl_alpha_alexnet_gn_u128_ranger	ExploringObjects	SECTORS	EarlyV	2	conv_block_1.2	ReLU	voxelwise_pred_rdm	88	[0 2 6 7 9]	group1	0.636575	rep0	ipcl
	doGroupHalves_eRSA	ipcl_alpha_alexnet_gn_u128_ranger	ExploringObjects	SECTORS	EarlyV	2	conv_block_1.2	ReLU	voxelwise_pred_rdm	88	[1 3 4 5 8]	group2	0.587782	rep0	ipcl
	doGroupHalves_eRSA	ipcl_alpha_alexnet_gn_u128_ranger	ExploringObjects	SECTORS	EarlyV	2	conv_block_1.2	ReLU	voxelwise_pred_rdm	89	[0 2 6 8 9]	group1	0.631499	rep0	ipcl
	doGroupHalves_eRSA	ipcl_alpha_alexnet_gn_u128_ranger	ExploringObjects	SECTORS	EarlyV	2	conv_block_1.2	ReLU	voxelwise_pred_rdm	89	[1 3 4 5 7]	group2	0.594753	rep0	ipcl
	doGroupHalves_eRSA	ipcl_alpha_alexnet_gn_u128_ranger	ExploringObjects	SECTORS	EarlyV	2	conv_block_1.2	ReLU	voxelwise_pred_rdm	90	[0 2 7 8 9]	group1	0.630703	rep0	ipcl
	doGroupHalves_eRSA	ipcl_alpha_alexnet_gn_u128_ranger	ExploringObjects	SECTORS	EarlyV	2	conv_block_1.2	ReLU	voxelwise_pred_rdm	90	[1 3 4 5 6]	group2	0.585429	rep0	ipcl
	doGroupHalves_eRSA	ipcl_alpha_alexnet_gn_u128_ranger	ExploringObjects	SECTORS	EarlyV	2	conv_block_1.2	ReLU	voxelwise_pred_rdm	91	[0 3 4 5 6]	group1	0.635471	rep0	ipcl
	doGroupHalves_eRSA	ipcl_alpha_alexnet_gn_u128_ranger	ExploringObjects	SECTORS	EarlyV	2	conv_block_1.2	ReLU	voxelwise_pred_rdm	91	[1 2 7 8 9]	group2	0.584746	rep0	ipcl
	doGroupHalves_eRSA	ipcl_alpha_alexnet_gn_u128_ranger	ExploringObjects	SECTORS	EarlyV	2	conv_block_1.2	ReLU	voxelwise_pred_rdm	92	[0 3 4 5 7]	group1	0.648366	rep0	ipcl
	doGroupHalves_eRSA	ipcl_alpha_alexnet_gn_u128_ranger	ExploringObjects	SECTORS	EarlyV	2	conv_block_1.2	ReLU	voxelwise_pred_rdm	92	[1 2 6 8 9]	group2	0.5896	rep0	ipcl
	doGroupHalves_eRSA	ipcl_alpha_alexnet_gn_u128_ranger	ExploringObjects	SECTORS	EarlyV	2	conv_block_1.2	ReLU	voxelwise_pred_rdm	93	[0 3 4 5 8]	group1	0.635675	rep0	ipcl
	doGroupHalves_eRSA	ipcl_alpha_alexnet_gn_u128_ranger	ExploringObjects	SECTORS	EarlyV	2	conv_block_1.2	ReLU	voxelwise_pred_rdm	93	[1 2 6 7 9]	group2	0.589035	rep0	ipcl
	doGroupHalves_eRSA	ipcl_alpha_alexnet_gn_u128_ranger	ExploringObjects	SECTORS	EarlyV	2	conv_block_1.2	ReLU	voxelwise_pred_rdm	94	[0 3 4 5 9]	group1	0.625709	rep0	ipcl
	doGroupHalves_eRSA	ipcl_alpha_alexnet_gn_u128_ranger	ExploringObjects	SECTORS	EarlyV	2	conv_block_1.2	ReLU	voxelwise_pred_rdm	94	[1 2 6 7 8]	group2	0.604445	rep0	ipcl
	doGroupHalves_eRSA	ipcl_alpha_alexnet_gn_u128_ranger	ExploringObjects	SECTORS	EarlyV	2	conv_block_1.2	ReLU	voxelwise_pred_rdm	95	[0 3 4 6 7]	group1	0.642039	rep0	ipcl
	doGroupHalves_eRSA	ipcl_alpha_alexnet_gn_u128_ranger	ExploringObjects	SECTORS	EarlyV	2	conv_block_1.2	ReLU	voxelwise_pred_rdm	95	[1 2 5 8 9]	group2	0.580005	rep0	ipcl
	doGroupHalves_eRSA	ipcl_alpha_alexnet_gn_u128_ranger	ExploringObjects	SECTORS	EarlyV	2	conv_block_1.2	ReLU	voxelwise_pred_rdm	96	[0 3 4 6 8]	group1	0.626035	rep0	ipcl
	doGroupHalves_eRSA	ipcl_alpha_alexnet_gn_u128_ranger	ExploringObjects	SECTORS	EarlyV	2	conv_block_1.2	ReLU	voxelwise_pred_rdm	96	[1 2 5 7 9]	group2	0.574593	rep0	ipcl
	doGroupHalves_eRSA	ipcl_alpha_alexnet_gn_u128_ranger	ExploringObjects	SECTORS	EarlyV	2	conv_block_1.2	ReLU	voxelwise_pred_rdm	97	[0 3 4 6 9]	group1	0.62031	rep0	ipcl
	doGroupHalves_eRSA	ipcl_alpha_alexnet_gn_u128_ranger	ExploringObjects	SECTORS	EarlyV	2	conv_block_1.2	ReLU	voxelwise_pred_rdm	97	[1 2 5 7 8]	group2	0.593816	rep0	ipcl
	doGroupHalves_eRSA	ipcl_alpha_alexnet_gn_u128_ranger	ExploringObjects	SECTORS	EarlyV	2	conv_block_1.2	ReLU	voxelwise_pred_rdm	98	[0 3 4 7 8]	group1	0.644946	rep0	ipcl
	doGroupHalves_eRSA	ipcl_alpha_alexnet_gn_u128_ranger	ExploringObjects	SECTORS	EarlyV	2	conv_block_1.2	ReLU	voxelwise_pred_rdm	98	[1 2 5 6 9]	group2	0.586472	rep0	ipcl
	doGroupHalves_eRSA	ipcl_alpha_alexnet_gn_u128_ranger	ExploringObjects	SECTORS	EarlyV	2	conv_block_1.2	ReLU	voxelwise_pred_rdm	99	[0 3 4 7 9]	group1	0.632313	rep0	ipcl
	doGroupHalves_eRSA	ipcl_alpha_alexnet_gn_u128_ranger	ExploringObjects	SECTORS	EarlyV	2	conv_block_1.2	ReLU	voxelwise_pred_rdm	99	[1 2 5 6 8]	group2	0.599432	rep0	ipcl
	doGroupHalves_eRSA	ipcl_alpha_alexnet_gn_u128_ranger	ExploringObjects	SECTORS	EarlyV	2	conv_block_1.2	ReLU	voxelwise_pred_rdm	100	[0 3 4 8 9]	group1	0.622079	rep0	ipcl
	doGroupHalves_eRSA	ipcl_alpha_alexnet_gn_u128_ranger	ExploringObjects	SECTORS	EarlyV	2	conv_block_1.2	ReLU	voxelwise_pred_rdm	100	[1 2 5 6 7]	group2	0.600439	rep0	ipcl
	doGroupHalves_eRSA	ipcl_alpha_alexnet_gn_u128_ranger	ExploringObjects	SECTORS	EarlyV	2	conv_block_1.2	ReLU	voxelwise_pred_rdm	101	[0 3 5 6 7]	group1	0.638199	rep0	ipcl
	doGroupHalves_eRSA	ipcl_alpha_alexnet_gn_u128_ranger	ExploringObjects	SECTORS	EarlyV	2	conv_block_1.2	ReLU	voxelwise_pred_rdm	101	[1 2 4 8 9]	group2	0.582301	rep0	ipcl
	doGroupHalves_eRSA	ipcl_alpha_alexnet_gn_u128_ranger	ExploringObjects	SECTORS	EarlyV	2	conv_block_1.2	ReLU	voxelwise_pred_rdm	102	[0 3 5 6 8]	group1	0.628302	rep0	ipcl
	doGroupHalves_eRSA	ipcl_alpha_alexnet_gn_u128_ranger	ExploringObjects	SECTORS	EarlyV	2	conv_block_1.2	ReLU	voxelwise_pred_rdm	102	[1 2 4 7 9]	group2	0.582874	rep0	ipcl
	doGroupHalves_eRSA	ipcl_alpha_alexnet_gn_u128_ranger	ExploringObjects	SECTORS	EarlyV	2	conv_block_1.2	ReLU	voxelwise_pred_rdm	103	[0 3 5 6 9]	group1	0.621378	rep0	ipcl
	doGroupHalves_eRSA	ipcl_alpha_alexnet_gn_u128_ranger	ExploringObjects	SECTORS	EarlyV	2	conv_block_1.2	ReLU	voxelwise_pred_rdm	103	[1 2 4 7 8]	group2	0.601719	rep0	ipcl
	doGroupHalves_eRSA	ipcl_alpha_alexnet_gn_u128_ranger	ExploringObjects	SECTORS	EarlyV	2	conv_block_1.2	ReLU	voxelwise_pred_rdm	104	[0 3 5 7 8]	group1	0.638573	rep0	ipcl
	doGroupHalves_eRSA	ipcl_alpha_alexnet_gn_u128_ranger	ExploringObjects	SECTORS	EarlyV	2	conv_block_1.2	ReLU	voxelwise_pred_rdm	104	[1 2 4 6 9]	group2	0.586554	rep0	ipcl
	doGroupHalves_eRSA	ipcl_alpha_alexnet_gn_u128_ranger	ExploringObjects	SECTORS	EarlyV	2	conv_block_1.2	ReLU	voxelwise_pred_rdm	105	[0 3 5 7 9]	group1	0.624895	rep0	ipcl
	doGroupHalves_eRSA	ipcl_alpha_alexnet_gn_u128_ranger	ExploringObjects	SECTORS	EarlyV	2	conv_block_1.2	ReLU	voxelwise_pred_rdm	105	[1 2 4 6 8]	group2	0.598755	rep0	ipcl
	doGroupHalves_eRSA	ipcl_alpha_alexnet_gn_u128_ranger	ExploringObjects	SECTORS	EarlyV	2	conv_block_1.2	ReLU	voxelwise_pred_rdm	106	[0 3 5 8 9]	group1	0.620828	rep0	ipcl
	doGroupHalves_eRSA	ipcl_alpha_alexnet_gn_u128_ranger	ExploringObjects	SECTORS	EarlyV	2	conv_block_1.2	ReLU	voxelwise_pred_rdm	106	[1 2 4 6 7]	group2	0.605943	rep0	ipcl
	doGroupHalves_eRSA	ipcl_alpha_alexnet_gn_u128_ranger	ExploringObjects	SECTORS	EarlyV	2	conv_block_1.2	ReLU	voxelwise_pred_rdm	107	[0 3 6 7 8]	group1	0.632738	rep0	ipcl
	doGroupHalves_eRSA	ipcl_alpha_alexnet_gn_u128_ranger	ExploringObjects	SECTORS	EarlyV	2	conv_block_1.2	ReLU	voxelwise_pred_rdm	107	[1 2 4 5 9]	group2	0.575605	rep0	ipcl
	doGroupHalves_eRSA	ipcl_alpha_alexnet_gn_u128_ranger	ExploringObjects	SECTORS	EarlyV	2	conv_block_1.2	ReLU	voxelwise_pred_rdm	108	[0 3 6 7 9]	group1	0.623337	rep0	ipcl
	doGroupHalves_eRSA	ipcl_alpha_alexnet_gn_u128_ranger	ExploringObjects	SECTORS	EarlyV	2	conv_block_1.2	ReLU	voxelwise_pred_rdm	108	[1 2 4 5 8]	group2	0.591899	rep0	ipcl
	doGroupHalves_eRSA	ipcl_alpha_alexnet_gn_u128_ranger	ExploringObjects	SECTORS	EarlyV	2	conv_block_1.2	ReLU	voxelwise_pred_rdm	109	[0 3 6 8 9]	group1	0.615311	rep0	ipcl
	doGroupHalves_eRSA	ipcl_alpha_alexnet_gn_u128_ranger	ExploringObjects	SECTORS	EarlyV	2	conv_block_1.2	ReLU	voxelwise_pred_rdm	109	[1 2 4 5 7]	group2	0.594408	rep0	ipcl
	doGroupHalves_eRSA	ipcl_alpha_alexnet_gn_u128_ranger	ExploringObjects	SECTORS	EarlyV	2	conv_block_1.2	ReLU	voxelwise_pred_rdm	110	[0 3 7 8 9]	group1	0.625643	rep0	ipcl
	doGroupHalves_eRSA	ipcl_alpha_alexnet_gn_u128_ranger	ExploringObjects	SECTORS	EarlyV	2	conv_block_1.2	ReLU	voxelwise_pred_rdm	110	[1 2 4 5 6]	group2	0.598145	rep0	ipcl
	doGroupHalves_eRSA	ipcl_alpha_alexnet_gn_u128_ranger	ExploringObjects	SECTORS	EarlyV	2	conv_block_1.2	ReLU	voxelwise_pred_rdm	111	[0 4 5 6 7]	group1	0.651101	rep0	ipcl
	doGroupHalves_eRSA	ipcl_alpha_alexnet_gn_u128_ranger	ExploringObjects	SECTORS	EarlyV	2	conv_block_1.2	ReLU	voxelwise_pred_rdm	111	[1 2 3 8 9]	group2	0.57715	rep0	ipcl
	doGroupHalves_eRSA	ipcl_alpha_alexnet_gn_u128_ranger	ExploringObjects	SECTORS	EarlyV	2	conv_block_1.2	ReLU	voxelwise_pred_rdm	112	[0 4 5 6 8]	group1	0.639066	rep0	ipcl
	doGroupHalves_eRSA	ipcl_alpha_alexnet_gn_u128_ranger	ExploringObjects	SECTORS	EarlyV	2	conv_block_1.2	ReLU	voxelwise_pred_rdm	112	[1 2 3 7 9]	group2	0.577222	rep0	ipcl
	doGroupHalves_eRSA	ipcl_alpha_alexnet_gn_u128_ranger	ExploringObjects	SECTORS	EarlyV	2	conv_block_1.2	ReLU	voxelwise_pred_rdm	113	[0 4 5 6 9]	group1	0.63048	rep0	ipcl
	doGroupHalves_eRSA	ipcl_alpha_alexnet_gn_u128_ranger	ExploringObjects	SECTORS	EarlyV	2	conv_block_1.2	ReLU	voxelwise_pred_rdm	113	[1 2 3 7 8]	group2	0.592957	rep0	ipcl
	doGroupHalves_eRSA	ipcl_alpha_alexnet_gn_u128_ranger	ExploringObjects	SECTORS	EarlyV	2	conv_block_1.2	ReLU	voxelwise_pred_rdm	114	[0 4 5 7 8]	group1	0.651153	rep0	ipcl
	doGroupHalves_eRSA	ipcl_alpha_alexnet_gn_u128_ranger	ExploringObjects	SECTORS	EarlyV	2	conv_block_1.2	ReLU	voxelwise_pred_rdm	114	[1 2 3 6 9]	group2	0.580349	rep0	ipcl
	doGroupHalves_eRSA	ipcl_alpha_alexnet_gn_u128_ranger	ExploringObjects	SECTORS	EarlyV	2	conv_block_1.2	ReLU	voxelwise_pred_rdm	115	[0 4 5 7 9]	group1	0.634987	rep0	ipcl
	doGroupHalves_eRSA	ipcl_alpha_alexnet_gn_u128_ranger	ExploringObjects	SECTORS	EarlyV	2	conv_block_1.2	ReLU	voxelwise_pred_rdm	115	[1 2 3 6 8]	group2	0.590302	rep0	ipcl
	doGroupHalves_eRSA	ipcl_alpha_alexnet_gn_u128_ranger	ExploringObjects	SECTORS	EarlyV	2	conv_block_1.2	ReLU	voxelwise_pred_rdm	116	[0 4 5 8 9]	group1	0.62946	rep0	ipcl
	doGroupHalves_eRSA	ipcl_alpha_alexnet_gn_u128_ranger	ExploringObjects	SECTORS	EarlyV	2	conv_block_1.2	ReLU	voxelwise_pred_rdm	116	[1 2 3 6 7]	group2	0.596225	rep0	ipcl
	doGroupHalves_eRSA	ipcl_alpha_alexnet_gn_u128_ranger	ExploringObjects	SECTORS	EarlyV	2	conv_block_1.2	ReLU	voxelwise_pred_rdm	117	[0 4 6 7 8]	group1	0.646755	rep0	ipcl
	doGroupHalves_eRSA	ipcl_alpha_alexnet_gn_u128_ranger	ExploringObjects	SECTORS	EarlyV	2	conv_block_1.2	ReLU	voxelwise_pred_rdm	117	[1 2 3 5 9]	group2	0.573616	rep0	ipcl
	doGroupHalves_eRSA	ipcl_alpha_alexnet_gn_u128_ranger	ExploringObjects	SECTORS	EarlyV	2	conv_block_1.2	ReLU	voxelwise_pred_rdm	118	[0 4 6 7 9]	group1	0.63594	rep0	ipcl
	doGroupHalves_eRSA	ipcl_alpha_alexnet_gn_u128_ranger	ExploringObjects	SECTORS	EarlyV	2	conv_block_1.2	ReLU	voxelwise_pred_rdm	118	[1 2 3 5 8]	group2	0.586603	rep0	ipcl
	doGroupHalves_eRSA	ipcl_alpha_alexnet_gn_u128_ranger	ExploringObjects	SECTORS	EarlyV	2	conv_block_1.2	ReLU	voxelwise_pred_rdm	119	[0 4 6 8 9]	group1	0.62608	rep0	ipcl
	doGroupHalves_eRSA	ipcl_alpha_alexnet_gn_u128_ranger	ExploringObjects	SECTORS	EarlyV	2	conv_block_1.2	ReLU	voxelwise_pred_rdm	119	[1 2 3 5 7]	group2	0.588365	rep0	ipcl
	doGroupHalves_eRSA	ipcl_alpha_alexnet_gn_u128_ranger	ExploringObjects	SECTORS	EarlyV	2	conv_block_1.2	ReLU	voxelwise_pred_rdm	120	[0 4 7 8 9]	group1	0.637541	rep0	ipcl
	doGroupHalves_eRSA	ipcl_alpha_alexnet_gn_u128_ranger	ExploringObjects	SECTORS	EarlyV	2	conv_block_1.2	ReLU	voxelwise_pred_rdm	120	[1 2 3 5 6]	group2	0.592053	rep0	ipcl
	doGroupHalves_eRSA	ipcl_alpha_alexnet_gn_u128_ranger	ExploringObjects	SECTORS	EarlyV	2	conv_block_1.2	ReLU	voxelwise_pred_rdm	121	[0 5 6 7 8]	group1	0.641183	rep0	ipcl
	doGroupHalves_eRSA	ipcl_alpha_alexnet_gn_u128_ranger	ExploringObjects	SECTORS	EarlyV	2	conv_block_1.2	ReLU	voxelwise_pred_rdm	121	[1 2 3 4 9]	group2	0.573756	rep0	ipcl
	doGroupHalves_eRSA	ipcl_alpha_alexnet_gn_u128_ranger	ExploringObjects	SECTORS	EarlyV	2	conv_block_1.2	ReLU	voxelwise_pred_rdm	122	[0 5 6 7 9]	group1	0.628705	rep0	ipcl
	doGroupHalves_eRSA	ipcl_alpha_alexnet_gn_u128_ranger	ExploringObjects	SECTORS	EarlyV	2	conv_block_1.2	ReLU	voxelwise_pred_rdm	122	[1 2 3 4 8]	group2	0.586699	rep0	ipcl
	doGroupHalves_eRSA	ipcl_alpha_alexnet_gn_u128_ranger	ExploringObjects	SECTORS	EarlyV	2	conv_block_1.2	ReLU	voxelwise_pred_rdm	123	[0 5 6 8 9]	group1	0.625232	rep0	ipcl
	doGroupHalves_eRSA	ipcl_alpha_alexnet_gn_u128_ranger	ExploringObjects	SECTORS	EarlyV	2	conv_block_1.2	ReLU	voxelwise_pred_rdm	123	[1 2 3 4 7]	group2	0.594286	rep0	ipcl
	doGroupHalves_eRSA	ipcl_alpha_alexnet_gn_u128_ranger	ExploringObjects	SECTORS	EarlyV	2	conv_block_1.2	ReLU	voxelwise_pred_rdm	124	[0 5 7 8 9]	group1	0.62831	rep0	ipcl
	doGroupHalves_eRSA	ipcl_alpha_alexnet_gn_u128_ranger	ExploringObjects	SECTORS	EarlyV	2	conv_block_1.2	ReLU	voxelwise_pred_rdm	124	[1 2 3 4 6]	group2	0.589492	rep0	ipcl
	doGroupHalves_eRSA	ipcl_alpha_alexnet_gn_u128_ranger	ExploringObjects	SECTORS	EarlyV	2	conv_block_1.2	ReLU	voxelwise_pred_rdm	125	[0 6 7 8 9]	group1	0.628361	rep0	ipcl
	doGroupHalves_eRSA	ipcl_alpha_alexnet_gn_u128_ranger	ExploringObjects	SECTORS	EarlyV	2	conv_block_1.2	ReLU	voxelwise_pred_rdm	125	[1 2 3 4 5]	group2	0.585531	rep0	ipcl
	doGroupHalves_eRSA	ipcl_alpha_alexnet_gn_u128_ranger	ExploringObjects	SECTORS	EarlyV	3	conv_block_1.3	MaxPool2d	voxelwise_pred_rdm	0	[0 1 2 3 4]	group1	0.677056	rep0	ipcl
	doGroupHalves_eRSA	ipcl_alpha_alexnet_gn_u128_ranger	ExploringObjects	SECTORS	EarlyV	3	conv_block_1.3	MaxPool2d	voxelwise_pred_rdm	0	[5 6 7 8 9]	group2	0.688035	rep0	ipcl
	doGroupHalves_eRSA	ipcl_alpha_alexnet_gn_u128_ranger	ExploringObjects	SECTORS	EarlyV	3	conv_block_1.3	MaxPool2d	voxelwise_pred_rdm	1	[0 1 2 3 5]	group1	0.687882	rep0	ipcl
	doGroupHalves_eRSA	ipcl_alpha_alexnet_gn_u128_ranger	ExploringObjects	SECTORS	EarlyV	3	conv_block_1.3	MaxPool2d	voxelwise_pred_rdm	1	[4 6 7 8 9]	group2	0.680869	rep0	ipcl
	doGroupHalves_eRSA	ipcl_alpha_alexnet_gn_u128_ranger	ExploringObjects	SECTORS	EarlyV	3	conv_block_1.3	MaxPool2d	voxelwise_pred_rdm	2	[0 1 2 3 6]	group1	0.683813	rep0	ipcl
	doGroupHalves_eRSA	ipcl_alpha_alexnet_gn_u128_ranger	ExploringObjects	SECTORS	EarlyV	3	conv_block_1.3	MaxPool2d	voxelwise_pred_rdm	2	[4 5 7 8 9]	group2	0.695092	rep0	ipcl
	doGroupHalves_eRSA	ipcl_alpha_alexnet_gn_u128_ranger	ExploringObjects	SECTORS	EarlyV	3	conv_block_1.3	MaxPool2d	voxelwise_pred_rdm	3	[0 1 2 3 7]	group1	0.680584	rep0	ipcl
	doGroupHalves_eRSA	ipcl_alpha_alexnet_gn_u128_ranger	ExploringObjects	SECTORS	EarlyV	3	conv_block_1.3	MaxPool2d	voxelwise_pred_rdm	3	[4 5 6 8 9]	group2	0.681082	rep0	ipcl
	doGroupHalves_eRSA	ipcl_alpha_alexnet_gn_u128_ranger	ExploringObjects	SECTORS	EarlyV	3	conv_block_1.3	MaxPool2d	voxelwise_pred_rdm	4	[0 1 2 3 8]	group1	0.676612	rep0	ipcl
	doGroupHalves_eRSA	ipcl_alpha_alexnet_gn_u128_ranger	ExploringObjects	SECTORS	EarlyV	3	conv_block_1.3	MaxPool2d	voxelwise_pred_rdm	4	[4 5 6 7 9]	group2	0.694722	rep0	ipcl
	doGroupHalves_eRSA	ipcl_alpha_alexnet_gn_u128_ranger	ExploringObjects	SECTORS	EarlyV	3	conv_block_1.3	MaxPool2d	voxelwise_pred_rdm	5	[0 1 2 3 9]	group1	0.677925	rep0	ipcl
	doGroupHalves_eRSA	ipcl_alpha_alexnet_gn_u128_ranger	ExploringObjects	SECTORS	EarlyV	3	conv_block_1.3	MaxPool2d	voxelwise_pred_rdm	5	[4 5 6 7 8]	group2	0.691813	rep0	ipcl
	doGroupHalves_eRSA	ipcl_alpha_alexnet_gn_u128_ranger	ExploringObjects	SECTORS	EarlyV	3	conv_block_1.3	MaxPool2d	voxelwise_pred_rdm	6	[0 1 2 4 5]	group1	0.692228	rep0	ipcl
	doGroupHalves_eRSA	ipcl_alpha_alexnet_gn_u128_ranger	ExploringObjects	SECTORS	EarlyV	3	conv_block_1.3	MaxPool2d	voxelwise_pred_rdm	6	[3 6 7 8 9]	group2	0.669923	rep0	ipcl
	doGroupHalves_eRSA	ipcl_alpha_alexnet_gn_u128_ranger	ExploringObjects	SECTORS	EarlyV	3	conv_block_1.3	MaxPool2d	voxelwise_pred_rdm	7	[0 1 2 4 6]	group1	0.6907	rep0	ipcl
	doGroupHalves_eRSA	ipcl_alpha_alexnet_gn_u128_ranger	ExploringObjects	SECTORS	EarlyV	3	conv_block_1.3	MaxPool2d	voxelwise_pred_rdm	7	[3 5 7 8 9]	group2	0.686656	rep0	ipcl
	doGroupHalves_eRSA	ipcl_alpha_alexnet_gn_u128_ranger	ExploringObjects	SECTORS	EarlyV	3	conv_block_1.3	MaxPool2d	voxelwise_pred_rdm	8	[0 1 2 4 7]	group1	0.686839	rep0	ipcl
	doGroupHalves_eRSA	ipcl_alpha_alexnet_gn_u128_ranger	ExploringObjects	SECTORS	EarlyV	3	conv_block_1.3	MaxPool2d	voxelwise_pred_rdm	8	[3 5 6 8 9]	group2	0.673187	rep0	ipcl
	doGroupHalves_eRSA	ipcl_alpha_alexnet_gn_u128_ranger	ExploringObjects	SECTORS	EarlyV	3	conv_block_1.3	MaxPool2d	voxelwise_pred_rdm	9	[0 1 2 4 8]	group1	0.68217	rep0	ipcl
	doGroupHalves_eRSA	ipcl_alpha_alexnet_gn_u128_ranger	ExploringObjects	SECTORS	EarlyV	3	conv_block_1.3	MaxPool2d	voxelwise_pred_rdm	9	[3 5 6 7 9]	group2	0.685832	rep0	ipcl
	doGroupHalves_eRSA	ipcl_alpha_alexnet_gn_u128_ranger	ExploringObjects	SECTORS	EarlyV	3	conv_block_1.3	MaxPool2d	voxelwise_pred_rdm	10	[0 1 2 4 9]	group1	0.681459	rep0	ipcl
	doGroupHalves_eRSA	ipcl_alpha_alexnet_gn_u128_ranger	ExploringObjects	SECTORS	EarlyV	3	conv_block_1.3	MaxPool2d	voxelwise_pred_rdm	10	[3 5 6 7 8]	group2	0.681614	rep0	ipcl
	doGroupHalves_eRSA	ipcl_alpha_alexnet_gn_u128_ranger	ExploringObjects	SECTORS	EarlyV	3	conv_block_1.3	MaxPool2d	voxelwise_pred_rdm	11	[0 1 2 5 6]	group1	0.704073	rep0	ipcl
	doGroupHalves_eRSA	ipcl_alpha_alexnet_gn_u128_ranger	ExploringObjects	SECTORS	EarlyV	3	conv_block_1.3	MaxPool2d	voxelwise_pred_rdm	11	[3 4 7 8 9]	group2	0.680766	rep0	ipcl
	doGroupHalves_eRSA	ipcl_alpha_alexnet_gn_u128_ranger	ExploringObjects	SECTORS	EarlyV	3	conv_block_1.3	MaxPool2d	voxelwise_pred_rdm	12	[0 1 2 5 7]	group1	0.692751	rep0	ipcl
	doGroupHalves_eRSA	ipcl_alpha_alexnet_gn_u128_ranger	ExploringObjects	SECTORS	EarlyV	3	conv_block_1.3	MaxPool2d	voxelwise_pred_rdm	12	[3 4 6 8 9]	group2	0.659565	rep0	ipcl
	doGroupHalves_eRSA	ipcl_alpha_alexnet_gn_u128_ranger	ExploringObjects	SECTORS	EarlyV	3	conv_block_1.3	MaxPool2d	voxelwise_pred_rdm	13	[0 1 2 5 8]	group1	0.695932	rep0	ipcl
	doGroupHalves_eRSA	ipcl_alpha_alexnet_gn_u128_ranger	ExploringObjects	SECTORS	EarlyV	3	conv_block_1.3	MaxPool2d	voxelwise_pred_rdm	13	[3 4 6 7 9]	group2	0.680085	rep0	ipcl
	doGroupHalves_eRSA	ipcl_alpha_alexnet_gn_u128_ranger	ExploringObjects	SECTORS	EarlyV	3	conv_block_1.3	MaxPool2d	voxelwise_pred_rdm	14	[0 1 2 5 9]	group1	0.692379	rep0	ipcl
	doGroupHalves_eRSA	ipcl_alpha_alexnet_gn_u128_ranger	ExploringObjects	SECTORS	EarlyV	3	conv_block_1.3	MaxPool2d	voxelwise_pred_rdm	14	[3 4 6 7 8]	group2	0.672385	rep0	ipcl
	doGroupHalves_eRSA	ipcl_alpha_alexnet_gn_u128_ranger	ExploringObjects	SECTORS	EarlyV	3	conv_block_1.3	MaxPool2d	voxelwise_pred_rdm	15	[0 1 2 6 7]	group1	0.69623	rep0	ipcl
	doGroupHalves_eRSA	ipcl_alpha_alexnet_gn_u128_ranger	ExploringObjects	SECTORS	EarlyV	3	conv_block_1.3	MaxPool2d	voxelwise_pred_rdm	15	[3 4 5 8 9]	group2	0.681167	rep0	ipcl
	doGroupHalves_eRSA	ipcl_alpha_alexnet_gn_u128_ranger	ExploringObjects	SECTORS	EarlyV	3	conv_block_1.3	MaxPool2d	voxelwise_pred_rdm	16	[0 1 2 6 8]	group1	0.691699	rep0	ipcl
	doGroupHalves_eRSA	ipcl_alpha_alexnet_gn_u128_ranger	ExploringObjects	SECTORS	EarlyV	3	conv_block_1.3	MaxPool2d	voxelwise_pred_rdm	16	[3 4 5 7 9]	group2	0.695708	rep0	ipcl
	doGroupHalves_eRSA	ipcl_alpha_alexnet_gn_u128_ranger	ExploringObjects	SECTORS	EarlyV	3	conv_block_1.3	MaxPool2d	voxelwise_pred_rdm	17	[0 1 2 6 9]	group1	0.694705	rep0	ipcl
	doGroupHalves_eRSA	ipcl_alpha_alexnet_gn_u128_ranger	ExploringObjects	SECTORS	EarlyV	3	conv_block_1.3	MaxPool2d	voxelwise_pred_rdm	17	[3 4 5 7 8]	group2	0.694712	rep0	ipcl
	doGroupHalves_eRSA	ipcl_alpha_alexnet_gn_u128_ranger	ExploringObjects	SECTORS	EarlyV	3	conv_block_1.3	MaxPool2d	voxelwise_pred_rdm	18	[0 1 2 7 8]	group1	0.689112	rep0	ipcl
	doGroupHalves_eRSA	ipcl_alpha_alexnet_gn_u128_ranger	ExploringObjects	SECTORS	EarlyV	3	conv_block_1.3	MaxPool2d	voxelwise_pred_rdm	18	[3 4 5 6 9]	group2	0.681244	rep0	ipcl
	doGroupHalves_eRSA	ipcl_alpha_alexnet_gn_u128_ranger	ExploringObjects	SECTORS	EarlyV	3	conv_block_1.3	MaxPool2d	voxelwise_pred_rdm	19	[0 1 2 7 9]	group1	0.683716	rep0	ipcl
	doGroupHalves_eRSA	ipcl_alpha_alexnet_gn_u128_ranger	ExploringObjects	SECTORS	EarlyV	3	conv_block_1.3	MaxPool2d	voxelwise_pred_rdm	19	[3 4 5 6 8]	group2	0.672772	rep0	ipcl
	doGroupHalves_eRSA	ipcl_alpha_alexnet_gn_u128_ranger	ExploringObjects	SECTORS	EarlyV	3	conv_block_1.3	MaxPool2d	voxelwise_pred_rdm	20	[0 1 2 8 9]	group1	0.68667	rep0	ipcl
	doGroupHalves_eRSA	ipcl_alpha_alexnet_gn_u128_ranger	ExploringObjects	SECTORS	EarlyV	3	conv_block_1.3	MaxPool2d	voxelwise_pred_rdm	20	[3 4 5 6 7]	group2	0.693924	rep0	ipcl
	doGroupHalves_eRSA	ipcl_alpha_alexnet_gn_u128_ranger	ExploringObjects	SECTORS	EarlyV	3	conv_block_1.3	MaxPool2d	voxelwise_pred_rdm	21	[0 1 3 4 5]	group1	0.701982	rep0	ipcl
	doGroupHalves_eRSA	ipcl_alpha_alexnet_gn_u128_ranger	ExploringObjects	SECTORS	EarlyV	3	conv_block_1.3	MaxPool2d	voxelwise_pred_rdm	21	[2 6 7 8 9]	group2	0.672187	rep0	ipcl
	doGroupHalves_eRSA	ipcl_alpha_alexnet_gn_u128_ranger	ExploringObjects	SECTORS	EarlyV	3	conv_block_1.3	MaxPool2d	voxelwise_pred_rdm	22	[0 1 3 4 6]	group1	0.689883	rep0	ipcl
	doGroupHalves_eRSA	ipcl_alpha_alexnet_gn_u128_ranger	ExploringObjects	SECTORS	EarlyV	3	conv_block_1.3	MaxPool2d	voxelwise_pred_rdm	22	[2 5 7 8 9]	group2	0.680085	rep0	ipcl
	doGroupHalves_eRSA	ipcl_alpha_alexnet_gn_u128_ranger	ExploringObjects	SECTORS	EarlyV	3	conv_block_1.3	MaxPool2d	voxelwise_pred_rdm	23	[0 1 3 4 7]	group1	0.696492	rep0	ipcl
	doGroupHalves_eRSA	ipcl_alpha_alexnet_gn_u128_ranger	ExploringObjects	SECTORS	EarlyV	3	conv_block_1.3	MaxPool2d	voxelwise_pred_rdm	23	[2 5 6 8 9]	group2	0.67573	rep0	ipcl
	doGroupHalves_eRSA	ipcl_alpha_alexnet_gn_u128_ranger	ExploringObjects	SECTORS	EarlyV	3	conv_block_1.3	MaxPool2d	voxelwise_pred_rdm	24	[0 1 3 4 8]	group1	0.688234	rep0	ipcl
	doGroupHalves_eRSA	ipcl_alpha_alexnet_gn_u128_ranger	ExploringObjects	SECTORS	EarlyV	3	conv_block_1.3	MaxPool2d	voxelwise_pred_rdm	24	[2 5 6 7 9]	group2	0.685567	rep0	ipcl
	doGroupHalves_eRSA	ipcl_alpha_alexnet_gn_u128_ranger	ExploringObjects	SECTORS	EarlyV	3	conv_block_1.3	MaxPool2d	voxelwise_pred_rdm	25	[0 1 3 4 9]	group1	0.692626	rep0	ipcl
	doGroupHalves_eRSA	ipcl_alpha_alexnet_gn_u128_ranger	ExploringObjects	SECTORS	EarlyV	3	conv_block_1.3	MaxPool2d	voxelwise_pred_rdm	25	[2 5 6 7 8]	group2	0.685733	rep0	ipcl
	doGroupHalves_eRSA	ipcl_alpha_alexnet_gn_u128_ranger	ExploringObjects	SECTORS	EarlyV	3	conv_block_1.3	MaxPool2d	voxelwise_pred_rdm	26	[0 1 3 5 6]	group1	0.700163	rep0	ipcl
	doGroupHalves_eRSA	ipcl_alpha_alexnet_gn_u128_ranger	ExploringObjects	SECTORS	EarlyV	3	conv_block_1.3	MaxPool2d	voxelwise_pred_rdm	26	[2 4 7 8 9]	group2	0.67046	rep0	ipcl
	doGroupHalves_eRSA	ipcl_alpha_alexnet_gn_u128_ranger	ExploringObjects	SECTORS	EarlyV	3	conv_block_1.3	MaxPool2d	voxelwise_pred_rdm	27	[0 1 3 5 7]	group1	0.698967	rep0	ipcl
	doGroupHalves_eRSA	ipcl_alpha_alexnet_gn_u128_ranger	ExploringObjects	SECTORS	EarlyV	3	conv_block_1.3	MaxPool2d	voxelwise_pred_rdm	27	[2 4 6 8 9]	group2	0.658897	rep0	ipcl
	doGroupHalves_eRSA	ipcl_alpha_alexnet_gn_u128_ranger	ExploringObjects	SECTORS	EarlyV	3	conv_block_1.3	MaxPool2d	voxelwise_pred_rdm	28	[0 1 3 5 8]	group1	0.698356	rep0	ipcl
	doGroupHalves_eRSA	ipcl_alpha_alexnet_gn_u128_ranger	ExploringObjects	SECTORS	EarlyV	3	conv_block_1.3	MaxPool2d	voxelwise_pred_rdm	28	[2 4 6 7 9]	group2	0.676801	rep0	ipcl
	doGroupHalves_eRSA	ipcl_alpha_alexnet_gn_u128_ranger	ExploringObjects	SECTORS	EarlyV	3	conv_block_1.3	MaxPool2d	voxelwise_pred_rdm	29	[0 1 3 5 9]	group1	0.699874	rep0	ipcl
	doGroupHalves_eRSA	ipcl_alpha_alexnet_gn_u128_ranger	ExploringObjects	SECTORS	EarlyV	3	conv_block_1.3	MaxPool2d	voxelwise_pred_rdm	29	[2 4 6 7 8]	group2	0.673466	rep0	ipcl
	doGroupHalves_eRSA	ipcl_alpha_alexnet_gn_u128_ranger	ExploringObjects	SECTORS	EarlyV	3	conv_block_1.3	MaxPool2d	voxelwise_pred_rdm	30	[0 1 3 6 7]	group1	0.692048	rep0	ipcl
	doGroupHalves_eRSA	ipcl_alpha_alexnet_gn_u128_ranger	ExploringObjects	SECTORS	EarlyV	3	conv_block_1.3	MaxPool2d	voxelwise_pred_rdm	30	[2 4 5 8 9]	group2	0.67115	rep0	ipcl
	doGroupHalves_eRSA	ipcl_alpha_alexnet_gn_u128_ranger	ExploringObjects	SECTORS	EarlyV	3	conv_block_1.3	MaxPool2d	voxelwise_pred_rdm	31	[0 1 3 6 8]	group1	0.684961	rep0	ipcl
	doGroupHalves_eRSA	ipcl_alpha_alexnet_gn_u128_ranger	ExploringObjects	SECTORS	EarlyV	3	conv_block_1.3	MaxPool2d	voxelwise_pred_rdm	31	[2 4 5 7 9]	group2	0.6818	rep0	ipcl
	doGroupHalves_eRSA	ipcl_alpha_alexnet_gn_u128_ranger	ExploringObjects	SECTORS	EarlyV	3	conv_block_1.3	MaxPool2d	voxelwise_pred_rdm	32	[0 1 3 6 9]	group1	0.692263	rep0	ipcl
	doGroupHalves_eRSA	ipcl_alpha_alexnet_gn_u128_ranger	ExploringObjects	SECTORS	EarlyV	3	conv_block_1.3	MaxPool2d	voxelwise_pred_rdm	32	[2 4 5 7 8]	group2	0.685805	rep0	ipcl
	doGroupHalves_eRSA	ipcl_alpha_alexnet_gn_u128_ranger	ExploringObjects	SECTORS	EarlyV	3	conv_block_1.3	MaxPool2d	voxelwise_pred_rdm	33	[0 1 3 7 8]	group1	0.691793	rep0	ipcl
	doGroupHalves_eRSA	ipcl_alpha_alexnet_gn_u128_ranger	ExploringObjects	SECTORS	EarlyV	3	conv_block_1.3	MaxPool2d	voxelwise_pred_rdm	33	[2 4 5 6 9]	group2	0.6778	rep0	ipcl
	doGroupHalves_eRSA	ipcl_alpha_alexnet_gn_u128_ranger	ExploringObjects	SECTORS	EarlyV	3	conv_block_1.3	MaxPool2d	voxelwise_pred_rdm	34	[0 1 3 7 9]	group1	0.691459	rep0	ipcl
	doGroupHalves_eRSA	ipcl_alpha_alexnet_gn_u128_ranger	ExploringObjects	SECTORS	EarlyV	3	conv_block_1.3	MaxPool2d	voxelwise_pred_rdm	34	[2 4 5 6 8]	group2	0.673721	rep0	ipcl
	doGroupHalves_eRSA	ipcl_alpha_alexnet_gn_u128_ranger	ExploringObjects	SECTORS	EarlyV	3	conv_block_1.3	MaxPool2d	voxelwise_pred_rdm	35	[0 1 3 8 9]	group1	0.690894	rep0	ipcl
	doGroupHalves_eRSA	ipcl_alpha_alexnet_gn_u128_ranger	ExploringObjects	SECTORS	EarlyV	3	conv_block_1.3	MaxPool2d	voxelwise_pred_rdm	35	[2 4 5 6 7]	group2	0.691964	rep0	ipcl
	doGroupHalves_eRSA	ipcl_alpha_alexnet_gn_u128_ranger	ExploringObjects	SECTORS	EarlyV	3	conv_block_1.3	MaxPool2d	voxelwise_pred_rdm	36	[0 1 4 5 6]	group1	0.710098	rep0	ipcl
	doGroupHalves_eRSA	ipcl_alpha_alexnet_gn_u128_ranger	ExploringObjects	SECTORS	EarlyV	3	conv_block_1.3	MaxPool2d	voxelwise_pred_rdm	36	[2 3 7 8 9]	group2	0.666078	rep0	ipcl
	doGroupHalves_eRSA	ipcl_alpha_alexnet_gn_u128_ranger	ExploringObjects	SECTORS	EarlyV	3	conv_block_1.3	MaxPool2d	voxelwise_pred_rdm	37	[0 1 4 5 7]	group1	0.709511	rep0	ipcl
	doGroupHalves_eRSA	ipcl_alpha_alexnet_gn_u128_ranger	ExploringObjects	SECTORS	EarlyV	3	conv_block_1.3	MaxPool2d	voxelwise_pred_rdm	37	[2 3 6 8 9]	group2	0.654115	rep0	ipcl
	doGroupHalves_eRSA	ipcl_alpha_alexnet_gn_u128_ranger	ExploringObjects	SECTORS	EarlyV	3	conv_block_1.3	MaxPool2d	voxelwise_pred_rdm	38	[0 1 4 5 8]	group1	0.70838	rep0	ipcl
	doGroupHalves_eRSA	ipcl_alpha_alexnet_gn_u128_ranger	ExploringObjects	SECTORS	EarlyV	3	conv_block_1.3	MaxPool2d	voxelwise_pred_rdm	38	[2 3 6 7 9]	group2	0.670747	rep0	ipcl
	doGroupHalves_eRSA	ipcl_alpha_alexnet_gn_u128_ranger	ExploringObjects	SECTORS	EarlyV	3	conv_block_1.3	MaxPool2d	voxelwise_pred_rdm	39	[0 1 4 5 9]	group1	0.707569	rep0	ipcl
	doGroupHalves_eRSA	ipcl_alpha_alexnet_gn_u128_ranger	ExploringObjects	SECTORS	EarlyV	3	conv_block_1.3	MaxPool2d	voxelwise_pred_rdm	39	[2 3 6 7 8]	group2	0.666361	rep0	ipcl
	doGroupHalves_eRSA	ipcl_alpha_alexnet_gn_u128_ranger	ExploringObjects	SECTORS	EarlyV	3	conv_block_1.3	MaxPool2d	voxelwise_pred_rdm	40	[0 1 4 6 7]	group1	0.704647	rep0	ipcl
	doGroupHalves_eRSA	ipcl_alpha_alexnet_gn_u128_ranger	ExploringObjects	SECTORS	EarlyV	3	conv_block_1.3	MaxPool2d	voxelwise_pred_rdm	40	[2 3 5 8 9]	group2	0.669214	rep0	ipcl
	doGroupHalves_eRSA	ipcl_alpha_alexnet_gn_u128_ranger	ExploringObjects	SECTORS	EarlyV	3	conv_block_1.3	MaxPool2d	voxelwise_pred_rdm	41	[0 1 4 6 8]	group1	0.696271	rep0	ipcl
	doGroupHalves_eRSA	ipcl_alpha_alexnet_gn_u128_ranger	ExploringObjects	SECTORS	EarlyV	3	conv_block_1.3	MaxPool2d	voxelwise_pred_rdm	41	[2 3 5 7 9]	group2	0.679307	rep0	ipcl
	doGroupHalves_eRSA	ipcl_alpha_alexnet_gn_u128_ranger	ExploringObjects	SECTORS	EarlyV	3	conv_block_1.3	MaxPool2d	voxelwise_pred_rdm	42	[0 1 4 6 9]	group1	0.702735	rep0	ipcl
	doGroupHalves_eRSA	ipcl_alpha_alexnet_gn_u128_ranger	ExploringObjects	SECTORS	EarlyV	3	conv_block_1.3	MaxPool2d	voxelwise_pred_rdm	42	[2 3 5 7 8]	group2	0.680937	rep0	ipcl
	doGroupHalves_eRSA	ipcl_alpha_alexnet_gn_u128_ranger	ExploringObjects	SECTORS	EarlyV	3	conv_block_1.3	MaxPool2d	voxelwise_pred_rdm	43	[0 1 4 7 8]	group1	0.703704	rep0	ipcl
	doGroupHalves_eRSA	ipcl_alpha_alexnet_gn_u128_ranger	ExploringObjects	SECTORS	EarlyV	3	conv_block_1.3	MaxPool2d	voxelwise_pred_rdm	43	[2 3 5 6 9]	group2	0.674922	rep0	ipcl
	doGroupHalves_eRSA	ipcl_alpha_alexnet_gn_u128_ranger	ExploringObjects	SECTORS	EarlyV	3	conv_block_1.3	MaxPool2d	voxelwise_pred_rdm	44	[0 1 4 7 9]	group1	0.701378	rep0	ipcl
	doGroupHalves_eRSA	ipcl_alpha_alexnet_gn_u128_ranger	ExploringObjects	SECTORS	EarlyV	3	conv_block_1.3	MaxPool2d	voxelwise_pred_rdm	44	[2 3 5 6 8]	group2	0.669392	rep0	ipcl
	doGroupHalves_eRSA	ipcl_alpha_alexnet_gn_u128_ranger	ExploringObjects	SECTORS	EarlyV	3	conv_block_1.3	MaxPool2d	voxelwise_pred_rdm	45	[0 1 4 8 9]	group1	0.70021	rep0	ipcl
	doGroupHalves_eRSA	ipcl_alpha_alexnet_gn_u128_ranger	ExploringObjects	SECTORS	EarlyV	3	conv_block_1.3	MaxPool2d	voxelwise_pred_rdm	45	[2 3 5 6 7]	group2	0.686622	rep0	ipcl
	doGroupHalves_eRSA	ipcl_alpha_alexnet_gn_u128_ranger	ExploringObjects	SECTORS	EarlyV	3	conv_block_1.3	MaxPool2d	voxelwise_pred_rdm	46	[0 1 5 6 7]	group1	0.709633	rep0	ipcl
	doGroupHalves_eRSA	ipcl_alpha_alexnet_gn_u128_ranger	ExploringObjects	SECTORS	EarlyV	3	conv_block_1.3	MaxPool2d	voxelwise_pred_rdm	46	[2 3 4 8 9]	group2	0.653564	rep0	ipcl
	doGroupHalves_eRSA	ipcl_alpha_alexnet_gn_u128_ranger	ExploringObjects	SECTORS	EarlyV	3	conv_block_1.3	MaxPool2d	voxelwise_pred_rdm	47	[0 1 5 6 8]	group1	0.708923	rep0	ipcl
	doGroupHalves_eRSA	ipcl_alpha_alexnet_gn_u128_ranger	ExploringObjects	SECTORS	EarlyV	3	conv_block_1.3	MaxPool2d	voxelwise_pred_rdm	47	[2 3 4 7 9]	group2	0.671648	rep0	ipcl
	doGroupHalves_eRSA	ipcl_alpha_alexnet_gn_u128_ranger	ExploringObjects	SECTORS	EarlyV	3	conv_block_1.3	MaxPool2d	voxelwise_pred_rdm	48	[0 1 5 6 9]	group1	0.711704	rep0	ipcl
	doGroupHalves_eRSA	ipcl_alpha_alexnet_gn_u128_ranger	ExploringObjects	SECTORS	EarlyV	3	conv_block_1.3	MaxPool2d	voxelwise_pred_rdm	48	[2 3 4 7 8]	group2	0.670608	rep0	ipcl
	doGroupHalves_eRSA	ipcl_alpha_alexnet_gn_u128_ranger	ExploringObjects	SECTORS	EarlyV	3	conv_block_1.3	MaxPool2d	voxelwise_pred_rdm	49	[0 1 5 7 8]	group1	0.708901	rep0	ipcl
	doGroupHalves_eRSA	ipcl_alpha_alexnet_gn_u128_ranger	ExploringObjects	SECTORS	EarlyV	3	conv_block_1.3	MaxPool2d	voxelwise_pred_rdm	49	[2 3 4 6 9]	group2	0.659559	rep0	ipcl
	doGroupHalves_eRSA	ipcl_alpha_alexnet_gn_u128_ranger	ExploringObjects	SECTORS	EarlyV	3	conv_block_1.3	MaxPool2d	voxelwise_pred_rdm	50	[0 1 5 7 9]	group1	0.703014	rep0	ipcl
	doGroupHalves_eRSA	ipcl_alpha_alexnet_gn_u128_ranger	ExploringObjects	SECTORS	EarlyV	3	conv_block_1.3	MaxPool2d	voxelwise_pred_rdm	50	[2 3 4 6 8]	group2	0.651431	rep0	ipcl
	doGroupHalves_eRSA	ipcl_alpha_alexnet_gn_u128_ranger	ExploringObjects	SECTORS	EarlyV	3	conv_block_1.3	MaxPool2d	voxelwise_pred_rdm	51	[0 1 5 8 9]	group1	0.710139	rep0	ipcl
	doGroupHalves_eRSA	ipcl_alpha_alexnet_gn_u128_ranger	ExploringObjects	SECTORS	EarlyV	3	conv_block_1.3	MaxPool2d	voxelwise_pred_rdm	51	[2 3 4 6 7]	group2	0.675866	rep0	ipcl
	doGroupHalves_eRSA	ipcl_alpha_alexnet_gn_u128_ranger	ExploringObjects	SECTORS	EarlyV	3	conv_block_1.3	MaxPool2d	voxelwise_pred_rdm	52	[0 1 6 7 8]	group1	0.701649	rep0	ipcl
	doGroupHalves_eRSA	ipcl_alpha_alexnet_gn_u128_ranger	ExploringObjects	SECTORS	EarlyV	3	conv_block_1.3	MaxPool2d	voxelwise_pred_rdm	52	[2 3 4 5 9]	group2	0.673009	rep0	ipcl
	doGroupHalves_eRSA	ipcl_alpha_alexnet_gn_u128_ranger	ExploringObjects	SECTORS	EarlyV	3	conv_block_1.3	MaxPool2d	voxelwise_pred_rdm	53	[0 1 6 7 9]	group1	0.703272	rep0	ipcl
	doGroupHalves_eRSA	ipcl_alpha_alexnet_gn_u128_ranger	ExploringObjects	SECTORS	EarlyV	3	conv_block_1.3	MaxPool2d	voxelwise_pred_rdm	53	[2 3 4 5 8]	group2	0.67054	rep0	ipcl
	doGroupHalves_eRSA	ipcl_alpha_alexnet_gn_u128_ranger	ExploringObjects	SECTORS	EarlyV	3	conv_block_1.3	MaxPool2d	voxelwise_pred_rdm	54	[0 1 6 8 9]	group1	0.702473	rep0	ipcl
	doGroupHalves_eRSA	ipcl_alpha_alexnet_gn_u128_ranger	ExploringObjects	SECTORS	EarlyV	3	conv_block_1.3	MaxPool2d	voxelwise_pred_rdm	54	[2 3 4 5 7]	group2	0.689448	rep0	ipcl
	doGroupHalves_eRSA	ipcl_alpha_alexnet_gn_u128_ranger	ExploringObjects	SECTORS	EarlyV	3	conv_block_1.3	MaxPool2d	voxelwise_pred_rdm	55	[0 1 7 8 9]	group1	0.702465	rep0	ipcl
	doGroupHalves_eRSA	ipcl_alpha_alexnet_gn_u128_ranger	ExploringObjects	SECTORS	EarlyV	3	conv_block_1.3	MaxPool2d	voxelwise_pred_rdm	55	[2 3 4 5 6]	group2	0.676795	rep0	ipcl
	doGroupHalves_eRSA	ipcl_alpha_alexnet_gn_u128_ranger	ExploringObjects	SECTORS	EarlyV	3	conv_block_1.3	MaxPool2d	voxelwise_pred_rdm	56	[0 2 3 4 5]	group1	0.699927	rep0	ipcl
	doGroupHalves_eRSA	ipcl_alpha_alexnet_gn_u128_ranger	ExploringObjects	SECTORS	EarlyV	3	conv_block_1.3	MaxPool2d	voxelwise_pred_rdm	56	[1 6 7 8 9]	group2	0.674551	rep0	ipcl
	doGroupHalves_eRSA	ipcl_alpha_alexnet_gn_u128_ranger	ExploringObjects	SECTORS	EarlyV	3	conv_block_1.3	MaxPool2d	voxelwise_pred_rdm	57	[0 2 3 4 6]	group1	0.686538	rep0	ipcl
	doGroupHalves_eRSA	ipcl_alpha_alexnet_gn_u128_ranger	ExploringObjects	SECTORS	EarlyV	3	conv_block_1.3	MaxPool2d	voxelwise_pred_rdm	57	[1 5 7 8 9]	group2	0.680426	rep0	ipcl
	doGroupHalves_eRSA	ipcl_alpha_alexnet_gn_u128_ranger	ExploringObjects	SECTORS	EarlyV	3	conv_block_1.3	MaxPool2d	voxelwise_pred_rdm	58	[0 2 3 4 7]	group1	0.697218	rep0	ipcl
	doGroupHalves_eRSA	ipcl_alpha_alexnet_gn_u128_ranger	ExploringObjects	SECTORS	EarlyV	3	conv_block_1.3	MaxPool2d	voxelwise_pred_rdm	58	[1 5 6 8 9]	group2	0.679988	rep0	ipcl
	doGroupHalves_eRSA	ipcl_alpha_alexnet_gn_u128_ranger	ExploringObjects	SECTORS	EarlyV	3	conv_block_1.3	MaxPool2d	voxelwise_pred_rdm	59	[0 2 3 4 8]	group1	0.680602	rep0	ipcl
	doGroupHalves_eRSA	ipcl_alpha_alexnet_gn_u128_ranger	ExploringObjects	SECTORS	EarlyV	3	conv_block_1.3	MaxPool2d	voxelwise_pred_rdm	59	[1 5 6 7 9]	group2	0.681307	rep0	ipcl
	doGroupHalves_eRSA	ipcl_alpha_alexnet_gn_u128_ranger	ExploringObjects	SECTORS	EarlyV	3	conv_block_1.3	MaxPool2d	voxelwise_pred_rdm	60	[0 2 3 4 9]	group1	0.683466	rep0	ipcl
	doGroupHalves_eRSA	ipcl_alpha_alexnet_gn_u128_ranger	ExploringObjects	SECTORS	EarlyV	3	conv_block_1.3	MaxPool2d	voxelwise_pred_rdm	60	[1 5 6 7 8]	group2	0.68138	rep0	ipcl
	doGroupHalves_eRSA	ipcl_alpha_alexnet_gn_u128_ranger	ExploringObjects	SECTORS	EarlyV	3	conv_block_1.3	MaxPool2d	voxelwise_pred_rdm	61	[0 2 3 5 6]	group1	0.702841	rep0	ipcl
	doGroupHalves_eRSA	ipcl_alpha_alexnet_gn_u128_ranger	ExploringObjects	SECTORS	EarlyV	3	conv_block_1.3	MaxPool2d	voxelwise_pred_rdm	61	[1 4 7 8 9]	group2	0.677407	rep0	ipcl
	doGroupHalves_eRSA	ipcl_alpha_alexnet_gn_u128_ranger	ExploringObjects	SECTORS	EarlyV	3	conv_block_1.3	MaxPool2d	voxelwise_pred_rdm	62	[0 2 3 5 7]	group1	0.705975	rep0	ipcl
	doGroupHalves_eRSA	ipcl_alpha_alexnet_gn_u128_ranger	ExploringObjects	SECTORS	EarlyV	3	conv_block_1.3	MaxPool2d	voxelwise_pred_rdm	62	[1 4 6 8 9]	group2	0.669417	rep0	ipcl
	doGroupHalves_eRSA	ipcl_alpha_alexnet_gn_u128_ranger	ExploringObjects	SECTORS	EarlyV	3	conv_block_1.3	MaxPool2d	voxelwise_pred_rdm	63	[0 2 3 5 8]	group1	0.696799	rep0	ipcl
	doGroupHalves_eRSA	ipcl_alpha_alexnet_gn_u128_ranger	ExploringObjects	SECTORS	EarlyV	3	conv_block_1.3	MaxPool2d	voxelwise_pred_rdm	63	[1 4 6 7 9]	group2	0.678988	rep0	ipcl
	doGroupHalves_eRSA	ipcl_alpha_alexnet_gn_u128_ranger	ExploringObjects	SECTORS	EarlyV	3	conv_block_1.3	MaxPool2d	voxelwise_pred_rdm	64	[0 2 3 5 9]	group1	0.697218	rep0	ipcl
	doGroupHalves_eRSA	ipcl_alpha_alexnet_gn_u128_ranger	ExploringObjects	SECTORS	EarlyV	3	conv_block_1.3	MaxPool2d	voxelwise_pred_rdm	64	[1 4 6 7 8]	group2	0.6752	rep0	ipcl
	doGroupHalves_eRSA	ipcl_alpha_alexnet_gn_u128_ranger	ExploringObjects	SECTORS	EarlyV	3	conv_block_1.3	MaxPool2d	voxelwise_pred_rdm	65	[0 2 3 6 7]	group1	0.697474	rep0	ipcl
	doGroupHalves_eRSA	ipcl_alpha_alexnet_gn_u128_ranger	ExploringObjects	SECTORS	EarlyV	3	conv_block_1.3	MaxPool2d	voxelwise_pred_rdm	65	[1 4 5 8 9]	group2	0.680139	rep0	ipcl
	doGroupHalves_eRSA	ipcl_alpha_alexnet_gn_u128_ranger	ExploringObjects	SECTORS	EarlyV	3	conv_block_1.3	MaxPool2d	voxelwise_pred_rdm	66	[0 2 3 6 8]	group1	0.682066	rep0	ipcl
	doGroupHalves_eRSA	ipcl_alpha_alexnet_gn_u128_ranger	ExploringObjects	SECTORS	EarlyV	3	conv_block_1.3	MaxPool2d	voxelwise_pred_rdm	66	[1 4 5 7 9]	group2	0.682035	rep0	ipcl
	doGroupHalves_eRSA	ipcl_alpha_alexnet_gn_u128_ranger	ExploringObjects	SECTORS	EarlyV	3	conv_block_1.3	MaxPool2d	voxelwise_pred_rdm	67	[0 2 3 6 9]	group1	0.688003	rep0	ipcl
	doGroupHalves_eRSA	ipcl_alpha_alexnet_gn_u128_ranger	ExploringObjects	SECTORS	EarlyV	3	conv_block_1.3	MaxPool2d	voxelwise_pred_rdm	67	[1 4 5 7 8]	group2	0.686083	rep0	ipcl
	doGroupHalves_eRSA	ipcl_alpha_alexnet_gn_u128_ranger	ExploringObjects	SECTORS	EarlyV	3	conv_block_1.3	MaxPool2d	voxelwise_pred_rdm	68	[0 2 3 7 8]	group1	0.693017	rep0	ipcl
	doGroupHalves_eRSA	ipcl_alpha_alexnet_gn_u128_ranger	ExploringObjects	SECTORS	EarlyV	3	conv_block_1.3	MaxPool2d	voxelwise_pred_rdm	68	[1 4 5 6 9]	group2	0.681851	rep0	ipcl
	doGroupHalves_eRSA	ipcl_alpha_alexnet_gn_u128_ranger	ExploringObjects	SECTORS	EarlyV	3	conv_block_1.3	MaxPool2d	voxelwise_pred_rdm	69	[0 2 3 7 9]	group1	0.691573	rep0	ipcl
	doGroupHalves_eRSA	ipcl_alpha_alexnet_gn_u128_ranger	ExploringObjects	SECTORS	EarlyV	3	conv_block_1.3	MaxPool2d	voxelwise_pred_rdm	69	[1 4 5 6 8]	group2	0.677379	rep0	ipcl
	doGroupHalves_eRSA	ipcl_alpha_alexnet_gn_u128_ranger	ExploringObjects	SECTORS	EarlyV	3	conv_block_1.3	MaxPool2d	voxelwise_pred_rdm	70	[0 2 3 8 9]	group1	0.682722	rep0	ipcl
	doGroupHalves_eRSA	ipcl_alpha_alexnet_gn_u128_ranger	ExploringObjects	SECTORS	EarlyV	3	conv_block_1.3	MaxPool2d	voxelwise_pred_rdm	70	[1 4 5 6 7]	group2	0.686827	rep0	ipcl
	doGroupHalves_eRSA	ipcl_alpha_alexnet_gn_u128_ranger	ExploringObjects	SECTORS	EarlyV	3	conv_block_1.3	MaxPool2d	voxelwise_pred_rdm	71	[0 2 4 5 6]	group1	0.707023	rep0	ipcl
	doGroupHalves_eRSA	ipcl_alpha_alexnet_gn_u128_ranger	ExploringObjects	SECTORS	EarlyV	3	conv_block_1.3	MaxPool2d	voxelwise_pred_rdm	71	[1 3 7 8 9]	group2	0.666441	rep0	ipcl
	doGroupHalves_eRSA	ipcl_alpha_alexnet_gn_u128_ranger	ExploringObjects	SECTORS	EarlyV	3	conv_block_1.3	MaxPool2d	voxelwise_pred_rdm	72	[0 2 4 5 7]	group1	0.710442	rep0	ipcl
	doGroupHalves_eRSA	ipcl_alpha_alexnet_gn_u128_ranger	ExploringObjects	SECTORS	EarlyV	3	conv_block_1.3	MaxPool2d	voxelwise_pred_rdm	72	[1 3 6 8 9]	group2	0.658274	rep0	ipcl
	doGroupHalves_eRSA	ipcl_alpha_alexnet_gn_u128_ranger	ExploringObjects	SECTORS	EarlyV	3	conv_block_1.3	MaxPool2d	voxelwise_pred_rdm	73	[0 2 4 5 8]	group1	0.700328	rep0	ipcl
	doGroupHalves_eRSA	ipcl_alpha_alexnet_gn_u128_ranger	ExploringObjects	SECTORS	EarlyV	3	conv_block_1.3	MaxPool2d	voxelwise_pred_rdm	73	[1 3 6 7 9]	group2	0.666809	rep0	ipcl
	doGroupHalves_eRSA	ipcl_alpha_alexnet_gn_u128_ranger	ExploringObjects	SECTORS	EarlyV	3	conv_block_1.3	MaxPool2d	voxelwise_pred_rdm	74	[0 2 4 5 9]	group1	0.698744	rep0	ipcl
	doGroupHalves_eRSA	ipcl_alpha_alexnet_gn_u128_ranger	ExploringObjects	SECTORS	EarlyV	3	conv_block_1.3	MaxPool2d	voxelwise_pred_rdm	74	[1 3 6 7 8]	group2	0.66178	rep0	ipcl
	doGroupHalves_eRSA	ipcl_alpha_alexnet_gn_u128_ranger	ExploringObjects	SECTORS	EarlyV	3	conv_block_1.3	MaxPool2d	voxelwise_pred_rdm	75	[0 2 4 6 7]	group1	0.703954	rep0	ipcl
	doGroupHalves_eRSA	ipcl_alpha_alexnet_gn_u128_ranger	ExploringObjects	SECTORS	EarlyV	3	conv_block_1.3	MaxPool2d	voxelwise_pred_rdm	75	[1 3 5 8 9]	group2	0.67195	rep0	ipcl
	doGroupHalves_eRSA	ipcl_alpha_alexnet_gn_u128_ranger	ExploringObjects	SECTORS	EarlyV	3	conv_block_1.3	MaxPool2d	voxelwise_pred_rdm	76	[0 2 4 6 8]	group1	0.687001	rep0	ipcl
	doGroupHalves_eRSA	ipcl_alpha_alexnet_gn_u128_ranger	ExploringObjects	SECTORS	EarlyV	3	conv_block_1.3	MaxPool2d	voxelwise_pred_rdm	76	[1 3 5 7 9]	group2	0.673668	rep0	ipcl
	doGroupHalves_eRSA	ipcl_alpha_alexnet_gn_u128_ranger	ExploringObjects	SECTORS	EarlyV	3	conv_block_1.3	MaxPool2d	voxelwise_pred_rdm	77	[0 2 4 6 9]	group1	0.692224	rep0	ipcl
	doGroupHalves_eRSA	ipcl_alpha_alexnet_gn_u128_ranger	ExploringObjects	SECTORS	EarlyV	3	conv_block_1.3	MaxPool2d	voxelwise_pred_rdm	77	[1 3 5 7 8]	group2	0.674952	rep0	ipcl
	doGroupHalves_eRSA	ipcl_alpha_alexnet_gn_u128_ranger	ExploringObjects	SECTORS	EarlyV	3	conv_block_1.3	MaxPool2d	voxelwise_pred_rdm	78	[0 2 4 7 8]	group1	0.698168	rep0	ipcl
	doGroupHalves_eRSA	ipcl_alpha_alexnet_gn_u128_ranger	ExploringObjects	SECTORS	EarlyV	3	conv_block_1.3	MaxPool2d	voxelwise_pred_rdm	78	[1 3 5 6 9]	group2	0.673257	rep0	ipcl
	doGroupHalves_eRSA	ipcl_alpha_alexnet_gn_u128_ranger	ExploringObjects	SECTORS	EarlyV	3	conv_block_1.3	MaxPool2d	voxelwise_pred_rdm	79	[0 2 4 7 9]	group1	0.695089	rep0	ipcl
	doGroupHalves_eRSA	ipcl_alpha_alexnet_gn_u128_ranger	ExploringObjects	SECTORS	EarlyV	3	conv_block_1.3	MaxPool2d	voxelwise_pred_rdm	79	[1 3 5 6 8]	group2	0.667159	rep0	ipcl
	doGroupHalves_eRSA	ipcl_alpha_alexnet_gn_u128_ranger	ExploringObjects	SECTORS	EarlyV	3	conv_block_1.3	MaxPool2d	voxelwise_pred_rdm	80	[0 2 4 8 9]	group1	0.685209	rep0	ipcl
	doGroupHalves_eRSA	ipcl_alpha_alexnet_gn_u128_ranger	ExploringObjects	SECTORS	EarlyV	3	conv_block_1.3	MaxPool2d	voxelwise_pred_rdm	80	[1 3 5 6 7]	group2	0.675812	rep0	ipcl
	doGroupHalves_eRSA	ipcl_alpha_alexnet_gn_u128_ranger	ExploringObjects	SECTORS	EarlyV	3	conv_block_1.3	MaxPool2d	voxelwise_pred_rdm	81	[0 2 5 6 7]	group1	0.714961	rep0	ipcl
	doGroupHalves_eRSA	ipcl_alpha_alexnet_gn_u128_ranger	ExploringObjects	SECTORS	EarlyV	3	conv_block_1.3	MaxPool2d	voxelwise_pred_rdm	81	[1 3 4 8 9]	group2	0.662856	rep0	ipcl
	doGroupHalves_eRSA	ipcl_alpha_alexnet_gn_u128_ranger	ExploringObjects	SECTORS	EarlyV	3	conv_block_1.3	MaxPool2d	voxelwise_pred_rdm	82	[0 2 5 6 8]	group1	0.705486	rep0	ipcl
	doGroupHalves_eRSA	ipcl_alpha_alexnet_gn_u128_ranger	ExploringObjects	SECTORS	EarlyV	3	conv_block_1.3	MaxPool2d	voxelwise_pred_rdm	82	[1 3 4 7 9]	group2	0.672819	rep0	ipcl
	doGroupHalves_eRSA	ipcl_alpha_alexnet_gn_u128_ranger	ExploringObjects	SECTORS	EarlyV	3	conv_block_1.3	MaxPool2d	voxelwise_pred_rdm	83	[0 2 5 6 9]	group1	0.707442	rep0	ipcl
	doGroupHalves_eRSA	ipcl_alpha_alexnet_gn_u128_ranger	ExploringObjects	SECTORS	EarlyV	3	conv_block_1.3	MaxPool2d	voxelwise_pred_rdm	83	[1 3 4 7 8]	group2	0.671027	rep0	ipcl
	doGroupHalves_eRSA	ipcl_alpha_alexnet_gn_u128_ranger	ExploringObjects	SECTORS	EarlyV	3	conv_block_1.3	MaxPool2d	voxelwise_pred_rdm	84	[0 2 5 7 8]	group1	0.709532	rep0	ipcl
	doGroupHalves_eRSA	ipcl_alpha_alexnet_gn_u128_ranger	ExploringObjects	SECTORS	EarlyV	3	conv_block_1.3	MaxPool2d	voxelwise_pred_rdm	84	[1 3 4 6 9]	group2	0.664404	rep0	ipcl
	doGroupHalves_eRSA	ipcl_alpha_alexnet_gn_u128_ranger	ExploringObjects	SECTORS	EarlyV	3	conv_block_1.3	MaxPool2d	voxelwise_pred_rdm	85	[0 2 5 7 9]	group1	0.703237	rep0	ipcl
	doGroupHalves_eRSA	ipcl_alpha_alexnet_gn_u128_ranger	ExploringObjects	SECTORS	EarlyV	3	conv_block_1.3	MaxPool2d	voxelwise_pred_rdm	85	[1 3 4 6 8]	group2	0.655277	rep0	ipcl
	doGroupHalves_eRSA	ipcl_alpha_alexnet_gn_u128_ranger	ExploringObjects	SECTORS	EarlyV	3	conv_block_1.3	MaxPool2d	voxelwise_pred_rdm	86	[0 2 5 8 9]	group1	0.701484	rep0	ipcl
	doGroupHalves_eRSA	ipcl_alpha_alexnet_gn_u128_ranger	ExploringObjects	SECTORS	EarlyV	3	conv_block_1.3	MaxPool2d	voxelwise_pred_rdm	86	[1 3 4 6 7]	group2	0.67138	rep0	ipcl
	doGroupHalves_eRSA	ipcl_alpha_alexnet_gn_u128_ranger	ExploringObjects	SECTORS	EarlyV	3	conv_block_1.3	MaxPool2d	voxelwise_pred_rdm	87	[0 2 6 7 8]	group1	0.70059	rep0	ipcl
	doGroupHalves_eRSA	ipcl_alpha_alexnet_gn_u128_ranger	ExploringObjects	SECTORS	EarlyV	3	conv_block_1.3	MaxPool2d	voxelwise_pred_rdm	87	[1 3 4 5 9]	group2	0.676527	rep0	ipcl
	doGroupHalves_eRSA	ipcl_alpha_alexnet_gn_u128_ranger	ExploringObjects	SECTORS	EarlyV	3	conv_block_1.3	MaxPool2d	voxelwise_pred_rdm	88	[0 2 6 7 9]	group1	0.701325	rep0	ipcl
	doGroupHalves_eRSA	ipcl_alpha_alexnet_gn_u128_ranger	ExploringObjects	SECTORS	EarlyV	3	conv_block_1.3	MaxPool2d	voxelwise_pred_rdm	88	[1 3 4 5 8]	group2	0.673321	rep0	ipcl
	doGroupHalves_eRSA	ipcl_alpha_alexnet_gn_u128_ranger	ExploringObjects	SECTORS	EarlyV	3	conv_block_1.3	MaxPool2d	voxelwise_pred_rdm	89	[0 2 6 8 9]	group1	0.692036	rep0	ipcl
	doGroupHalves_eRSA	ipcl_alpha_alexnet_gn_u128_ranger	ExploringObjects	SECTORS	EarlyV	3	conv_block_1.3	MaxPool2d	voxelwise_pred_rdm	89	[1 3 4 5 7]	group2	0.683595	rep0	ipcl
	doGroupHalves_eRSA	ipcl_alpha_alexnet_gn_u128_ranger	ExploringObjects	SECTORS	EarlyV	3	conv_block_1.3	MaxPool2d	voxelwise_pred_rdm	90	[0 2 7 8 9]	group1	0.696349	rep0	ipcl
	doGroupHalves_eRSA	ipcl_alpha_alexnet_gn_u128_ranger	ExploringObjects	SECTORS	EarlyV	3	conv_block_1.3	MaxPool2d	voxelwise_pred_rdm	90	[1 3 4 5 6]	group2	0.67469	rep0	ipcl
	doGroupHalves_eRSA	ipcl_alpha_alexnet_gn_u128_ranger	ExploringObjects	SECTORS	EarlyV	3	conv_block_1.3	MaxPool2d	voxelwise_pred_rdm	91	[0 3 4 5 6]	group1	0.709332	rep0	ipcl
	doGroupHalves_eRSA	ipcl_alpha_alexnet_gn_u128_ranger	ExploringObjects	SECTORS	EarlyV	3	conv_block_1.3	MaxPool2d	voxelwise_pred_rdm	91	[1 2 7 8 9]	group2	0.662531	rep0	ipcl
	doGroupHalves_eRSA	ipcl_alpha_alexnet_gn_u128_ranger	ExploringObjects	SECTORS	EarlyV	3	conv_block_1.3	MaxPool2d	voxelwise_pred_rdm	92	[0 3 4 5 7]	group1	0.723098	rep0	ipcl
	doGroupHalves_eRSA	ipcl_alpha_alexnet_gn_u128_ranger	ExploringObjects	SECTORS	EarlyV	3	conv_block_1.3	MaxPool2d	voxelwise_pred_rdm	92	[1 2 6 8 9]	group2	0.663993	rep0	ipcl
	doGroupHalves_eRSA	ipcl_alpha_alexnet_gn_u128_ranger	ExploringObjects	SECTORS	EarlyV	3	conv_block_1.3	MaxPool2d	voxelwise_pred_rdm	93	[0 3 4 5 8]	group1	0.709148	rep0	ipcl
	doGroupHalves_eRSA	ipcl_alpha_alexnet_gn_u128_ranger	ExploringObjects	SECTORS	EarlyV	3	conv_block_1.3	MaxPool2d	voxelwise_pred_rdm	93	[1 2 6 7 9]	group2	0.669879	rep0	ipcl
	doGroupHalves_eRSA	ipcl_alpha_alexnet_gn_u128_ranger	ExploringObjects	SECTORS	EarlyV	3	conv_block_1.3	MaxPool2d	voxelwise_pred_rdm	94	[0 3 4 5 9]	group1	0.712718	rep0	ipcl
	doGroupHalves_eRSA	ipcl_alpha_alexnet_gn_u128_ranger	ExploringObjects	SECTORS	EarlyV	3	conv_block_1.3	MaxPool2d	voxelwise_pred_rdm	94	[1 2 6 7 8]	group2	0.669116	rep0	ipcl
	doGroupHalves_eRSA	ipcl_alpha_alexnet_gn_u128_ranger	ExploringObjects	SECTORS	EarlyV	3	conv_block_1.3	MaxPool2d	voxelwise_pred_rdm	95	[0 3 4 6 7]	group1	0.706133	rep0	ipcl
	doGroupHalves_eRSA	ipcl_alpha_alexnet_gn_u128_ranger	ExploringObjects	SECTORS	EarlyV	3	conv_block_1.3	MaxPool2d	voxelwise_pred_rdm	95	[1 2 5 8 9]	group2	0.66822	rep0	ipcl
	doGroupHalves_eRSA	ipcl_alpha_alexnet_gn_u128_ranger	ExploringObjects	SECTORS	EarlyV	3	conv_block_1.3	MaxPool2d	voxelwise_pred_rdm	96	[0 3 4 6 8]	group1	0.686687	rep0	ipcl
	doGroupHalves_eRSA	ipcl_alpha_alexnet_gn_u128_ranger	ExploringObjects	SECTORS	EarlyV	3	conv_block_1.3	MaxPool2d	voxelwise_pred_rdm	96	[1 2 5 7 9]	group2	0.666116	rep0	ipcl
	doGroupHalves_eRSA	ipcl_alpha_alexnet_gn_u128_ranger	ExploringObjects	SECTORS	EarlyV	3	conv_block_1.3	MaxPool2d	voxelwise_pred_rdm	97	[0 3 4 6 9]	group1	0.696324	rep0	ipcl
	doGroupHalves_eRSA	ipcl_alpha_alexnet_gn_u128_ranger	ExploringObjects	SECTORS	EarlyV	3	conv_block_1.3	MaxPool2d	voxelwise_pred_rdm	97	[1 2 5 7 8]	group2	0.672351	rep0	ipcl
	doGroupHalves_eRSA	ipcl_alpha_alexnet_gn_u128_ranger	ExploringObjects	SECTORS	EarlyV	3	conv_block_1.3	MaxPool2d	voxelwise_pred_rdm	98	[0 3 4 7 8]	group1	0.707342	rep0	ipcl
	doGroupHalves_eRSA	ipcl_alpha_alexnet_gn_u128_ranger	ExploringObjects	SECTORS	EarlyV	3	conv_block_1.3	MaxPool2d	voxelwise_pred_rdm	98	[1 2 5 6 9]	group2	0.676016	rep0	ipcl
	doGroupHalves_eRSA	ipcl_alpha_alexnet_gn_u128_ranger	ExploringObjects	SECTORS	EarlyV	3	conv_block_1.3	MaxPool2d	voxelwise_pred_rdm	99	[0 3 4 7 9]	group1	0.709363	rep0	ipcl
	doGroupHalves_eRSA	ipcl_alpha_alexnet_gn_u128_ranger	ExploringObjects	SECTORS	EarlyV	3	conv_block_1.3	MaxPool2d	voxelwise_pred_rdm	99	[1 2 5 6 8]	group2	0.674199	rep0	ipcl
	doGroupHalves_eRSA	ipcl_alpha_alexnet_gn_u128_ranger	ExploringObjects	SECTORS	EarlyV	3	conv_block_1.3	MaxPool2d	voxelwise_pred_rdm	100	[0 3 4 8 9]	group1	0.695986	rep0	ipcl
	doGroupHalves_eRSA	ipcl_alpha_alexnet_gn_u128_ranger	ExploringObjects	SECTORS	EarlyV	3	conv_block_1.3	MaxPool2d	voxelwise_pred_rdm	100	[1 2 5 6 7]	group2	0.679955	rep0	ipcl
	doGroupHalves_eRSA	ipcl_alpha_alexnet_gn_u128_ranger	ExploringObjects	SECTORS	EarlyV	3	conv_block_1.3	MaxPool2d	voxelwise_pred_rdm	101	[0 3 5 6 7]	group1	0.713843	rep0	ipcl
	doGroupHalves_eRSA	ipcl_alpha_alexnet_gn_u128_ranger	ExploringObjects	SECTORS	EarlyV	3	conv_block_1.3	MaxPool2d	voxelwise_pred_rdm	101	[1 2 4 8 9]	group2	0.655606	rep0	ipcl
	doGroupHalves_eRSA	ipcl_alpha_alexnet_gn_u128_ranger	ExploringObjects	SECTORS	EarlyV	3	conv_block_1.3	MaxPool2d	voxelwise_pred_rdm	102	[0 3 5 6 8]	group1	0.701702	rep0	ipcl
	doGroupHalves_eRSA	ipcl_alpha_alexnet_gn_u128_ranger	ExploringObjects	SECTORS	EarlyV	3	conv_block_1.3	MaxPool2d	voxelwise_pred_rdm	102	[1 2 4 7 9]	group2	0.661936	rep0	ipcl
	doGroupHalves_eRSA	ipcl_alpha_alexnet_gn_u128_ranger	ExploringObjects	SECTORS	EarlyV	3	conv_block_1.3	MaxPool2d	voxelwise_pred_rdm	103	[0 3 5 6 9]	group1	0.708101	rep0	ipcl
	doGroupHalves_eRSA	ipcl_alpha_alexnet_gn_u128_ranger	ExploringObjects	SECTORS	EarlyV	3	conv_block_1.3	MaxPool2d	voxelwise_pred_rdm	103	[1 2 4 7 8]	group2	0.665134	rep0	ipcl
	doGroupHalves_eRSA	ipcl_alpha_alexnet_gn_u128_ranger	ExploringObjects	SECTORS	EarlyV	3	conv_block_1.3	MaxPool2d	voxelwise_pred_rdm	104	[0 3 5 7 8]	group1	0.714772	rep0	ipcl
	doGroupHalves_eRSA	ipcl_alpha_alexnet_gn_u128_ranger	ExploringObjects	SECTORS	EarlyV	3	conv_block_1.3	MaxPool2d	voxelwise_pred_rdm	104	[1 2 4 6 9]	group2	0.664293	rep0	ipcl
	doGroupHalves_eRSA	ipcl_alpha_alexnet_gn_u128_ranger	ExploringObjects	SECTORS	EarlyV	3	conv_block_1.3	MaxPool2d	voxelwise_pred_rdm	105	[0 3 5 7 9]	group1	0.713467	rep0	ipcl
	doGroupHalves_eRSA	ipcl_alpha_alexnet_gn_u128_ranger	ExploringObjects	SECTORS	EarlyV	3	conv_block_1.3	MaxPool2d	voxelwise_pred_rdm	105	[1 2 4 6 8]	group2	0.659334	rep0	ipcl
	doGroupHalves_eRSA	ipcl_alpha_alexnet_gn_u128_ranger	ExploringObjects	SECTORS	EarlyV	3	conv_block_1.3	MaxPool2d	voxelwise_pred_rdm	106	[0 3 5 8 9]	group1	0.708188	rep0	ipcl
	doGroupHalves_eRSA	ipcl_alpha_alexnet_gn_u128_ranger	ExploringObjects	SECTORS	EarlyV	3	conv_block_1.3	MaxPool2d	voxelwise_pred_rdm	106	[1 2 4 6 7]	group2	0.672891	rep0	ipcl
	doGroupHalves_eRSA	ipcl_alpha_alexnet_gn_u128_ranger	ExploringObjects	SECTORS	EarlyV	3	conv_block_1.3	MaxPool2d	voxelwise_pred_rdm	107	[0 3 6 7 8]	group1	0.697059	rep0	ipcl
	doGroupHalves_eRSA	ipcl_alpha_alexnet_gn_u128_ranger	ExploringObjects	SECTORS	EarlyV	3	conv_block_1.3	MaxPool2d	voxelwise_pred_rdm	107	[1 2 4 5 9]	group2	0.66538	rep0	ipcl
	doGroupHalves_eRSA	ipcl_alpha_alexnet_gn_u128_ranger	ExploringObjects	SECTORS	EarlyV	3	conv_block_1.3	MaxPool2d	voxelwise_pred_rdm	108	[0 3 6 7 9]	group1	0.702257	rep0	ipcl
	doGroupHalves_eRSA	ipcl_alpha_alexnet_gn_u128_ranger	ExploringObjects	SECTORS	EarlyV	3	conv_block_1.3	MaxPool2d	voxelwise_pred_rdm	108	[1 2 4 5 8]	group2	0.667243	rep0	ipcl
	doGroupHalves_eRSA	ipcl_alpha_alexnet_gn_u128_ranger	ExploringObjects	SECTORS	EarlyV	3	conv_block_1.3	MaxPool2d	voxelwise_pred_rdm	109	[0 3 6 8 9]	group1	0.690453	rep0	ipcl
	doGroupHalves_eRSA	ipcl_alpha_alexnet_gn_u128_ranger	ExploringObjects	SECTORS	EarlyV	3	conv_block_1.3	MaxPool2d	voxelwise_pred_rdm	109	[1 2 4 5 7]	group2	0.67345	rep0	ipcl
	doGroupHalves_eRSA	ipcl_alpha_alexnet_gn_u128_ranger	ExploringObjects	SECTORS	EarlyV	3	conv_block_1.3	MaxPool2d	voxelwise_pred_rdm	110	[0 3 7 8 9]	group1	0.703764	rep0	ipcl
	doGroupHalves_eRSA	ipcl_alpha_alexnet_gn_u128_ranger	ExploringObjects	SECTORS	EarlyV	3	conv_block_1.3	MaxPool2d	voxelwise_pred_rdm	110	[1 2 4 5 6]	group2	0.675438	rep0	ipcl
	doGroupHalves_eRSA	ipcl_alpha_alexnet_gn_u128_ranger	ExploringObjects	SECTORS	EarlyV	3	conv_block_1.3	MaxPool2d	voxelwise_pred_rdm	111	[0 4 5 6 7]	group1	0.723797	rep0	ipcl
	doGroupHalves_eRSA	ipcl_alpha_alexnet_gn_u128_ranger	ExploringObjects	SECTORS	EarlyV	3	conv_block_1.3	MaxPool2d	voxelwise_pred_rdm	111	[1 2 3 8 9]	group2	0.651235	rep0	ipcl
	doGroupHalves_eRSA	ipcl_alpha_alexnet_gn_u128_ranger	ExploringObjects	SECTORS	EarlyV	3	conv_block_1.3	MaxPool2d	voxelwise_pred_rdm	112	[0 4 5 6 8]	group1	0.710244	rep0	ipcl
	doGroupHalves_eRSA	ipcl_alpha_alexnet_gn_u128_ranger	ExploringObjects	SECTORS	EarlyV	3	conv_block_1.3	MaxPool2d	voxelwise_pred_rdm	112	[1 2 3 7 9]	group2	0.657084	rep0	ipcl
	doGroupHalves_eRSA	ipcl_alpha_alexnet_gn_u128_ranger	ExploringObjects	SECTORS	EarlyV	3	conv_block_1.3	MaxPool2d	voxelwise_pred_rdm	113	[0 4 5 6 9]	group1	0.715714	rep0	ipcl
	doGroupHalves_eRSA	ipcl_alpha_alexnet_gn_u128_ranger	ExploringObjects	SECTORS	EarlyV	3	conv_block_1.3	MaxPool2d	voxelwise_pred_rdm	113	[1 2 3 7 8]	group2	0.65786	rep0	ipcl
	doGroupHalves_eRSA	ipcl_alpha_alexnet_gn_u128_ranger	ExploringObjects	SECTORS	EarlyV	3	conv_block_1.3	MaxPool2d	voxelwise_pred_rdm	114	[0 4 5 7 8]	group1	0.724762	rep0	ipcl
	doGroupHalves_eRSA	ipcl_alpha_alexnet_gn_u128_ranger	ExploringObjects	SECTORS	EarlyV	3	conv_block_1.3	MaxPool2d	voxelwise_pred_rdm	114	[1 2 3 6 9]	group2	0.658227	rep0	ipcl
	doGroupHalves_eRSA	ipcl_alpha_alexnet_gn_u128_ranger	ExploringObjects	SECTORS	EarlyV	3	conv_block_1.3	MaxPool2d	voxelwise_pred_rdm	115	[0 4 5 7 9]	group1	0.72153	rep0	ipcl
	doGroupHalves_eRSA	ipcl_alpha_alexnet_gn_u128_ranger	ExploringObjects	SECTORS	EarlyV	3	conv_block_1.3	MaxPool2d	voxelwise_pred_rdm	115	[1 2 3 6 8]	group2	0.651915	rep0	ipcl
	doGroupHalves_eRSA	ipcl_alpha_alexnet_gn_u128_ranger	ExploringObjects	SECTORS	EarlyV	3	conv_block_1.3	MaxPool2d	voxelwise_pred_rdm	116	[0 4 5 8 9]	group1	0.715371	rep0	ipcl
	doGroupHalves_eRSA	ipcl_alpha_alexnet_gn_u128_ranger	ExploringObjects	SECTORS	EarlyV	3	conv_block_1.3	MaxPool2d	voxelwise_pred_rdm	116	[1 2 3 6 7]	group2	0.664383	rep0	ipcl
	doGroupHalves_eRSA	ipcl_alpha_alexnet_gn_u128_ranger	ExploringObjects	SECTORS	EarlyV	3	conv_block_1.3	MaxPool2d	voxelwise_pred_rdm	117	[0 4 6 7 8]	group1	0.70789	rep0	ipcl
	doGroupHalves_eRSA	ipcl_alpha_alexnet_gn_u128_ranger	ExploringObjects	SECTORS	EarlyV	3	conv_block_1.3	MaxPool2d	voxelwise_pred_rdm	117	[1 2 3 5 9]	group2	0.663412	rep0	ipcl
	doGroupHalves_eRSA	ipcl_alpha_alexnet_gn_u128_ranger	ExploringObjects	SECTORS	EarlyV	3	conv_block_1.3	MaxPool2d	voxelwise_pred_rdm	118	[0 4 6 7 9]	group1	0.71255	rep0	ipcl
	doGroupHalves_eRSA	ipcl_alpha_alexnet_gn_u128_ranger	ExploringObjects	SECTORS	EarlyV	3	conv_block_1.3	MaxPool2d	voxelwise_pred_rdm	118	[1 2 3 5 8]	group2	0.662498	rep0	ipcl
	doGroupHalves_eRSA	ipcl_alpha_alexnet_gn_u128_ranger	ExploringObjects	SECTORS	EarlyV	3	conv_block_1.3	MaxPool2d	voxelwise_pred_rdm	119	[0 4 6 8 9]	group1	0.699204	rep0	ipcl
	doGroupHalves_eRSA	ipcl_alpha_alexnet_gn_u128_ranger	ExploringObjects	SECTORS	EarlyV	3	conv_block_1.3	MaxPool2d	voxelwise_pred_rdm	119	[1 2 3 5 7]	group2	0.668426	rep0	ipcl
	doGroupHalves_eRSA	ipcl_alpha_alexnet_gn_u128_ranger	ExploringObjects	SECTORS	EarlyV	3	conv_block_1.3	MaxPool2d	voxelwise_pred_rdm	120	[0 4 7 8 9]	group1	0.712818	rep0	ipcl
	doGroupHalves_eRSA	ipcl_alpha_alexnet_gn_u128_ranger	ExploringObjects	SECTORS	EarlyV	3	conv_block_1.3	MaxPool2d	voxelwise_pred_rdm	120	[1 2 3 5 6]	group2	0.670157	rep0	ipcl
	doGroupHalves_eRSA	ipcl_alpha_alexnet_gn_u128_ranger	ExploringObjects	SECTORS	EarlyV	3	conv_block_1.3	MaxPool2d	voxelwise_pred_rdm	121	[0 5 6 7 8]	group1	0.717602	rep0	ipcl
	doGroupHalves_eRSA	ipcl_alpha_alexnet_gn_u128_ranger	ExploringObjects	SECTORS	EarlyV	3	conv_block_1.3	MaxPool2d	voxelwise_pred_rdm	121	[1 2 3 4 9]	group2	0.653088	rep0	ipcl
	doGroupHalves_eRSA	ipcl_alpha_alexnet_gn_u128_ranger	ExploringObjects	SECTORS	EarlyV	3	conv_block_1.3	MaxPool2d	voxelwise_pred_rdm	122	[0 5 6 7 9]	group1	0.718185	rep0	ipcl
	doGroupHalves_eRSA	ipcl_alpha_alexnet_gn_u128_ranger	ExploringObjects	SECTORS	EarlyV	3	conv_block_1.3	MaxPool2d	voxelwise_pred_rdm	122	[1 2 3 4 8]	group2	0.649889	rep0	ipcl
	doGroupHalves_eRSA	ipcl_alpha_alexnet_gn_u128_ranger	ExploringObjects	SECTORS	EarlyV	3	conv_block_1.3	MaxPool2d	voxelwise_pred_rdm	123	[0 5 6 8 9]	group1	0.712897	rep0	ipcl
	doGroupHalves_eRSA	ipcl_alpha_alexnet_gn_u128_ranger	ExploringObjects	SECTORS	EarlyV	3	conv_block_1.3	MaxPool2d	voxelwise_pred_rdm	123	[1 2 3 4 7]	group2	0.663534	rep0	ipcl
	doGroupHalves_eRSA	ipcl_alpha_alexnet_gn_u128_ranger	ExploringObjects	SECTORS	EarlyV	3	conv_block_1.3	MaxPool2d	voxelwise_pred_rdm	124	[0 5 7 8 9]	group1	0.719367	rep0	ipcl
	doGroupHalves_eRSA	ipcl_alpha_alexnet_gn_u128_ranger	ExploringObjects	SECTORS	EarlyV	3	conv_block_1.3	MaxPool2d	voxelwise_pred_rdm	124	[1 2 3 4 6]	group2	0.657266	rep0	ipcl
	doGroupHalves_eRSA	ipcl_alpha_alexnet_gn_u128_ranger	ExploringObjects	SECTORS	EarlyV	3	conv_block_1.3	MaxPool2d	voxelwise_pred_rdm	125	[0 6 7 8 9]	group1	0.707804	rep0	ipcl
	doGroupHalves_eRSA	ipcl_alpha_alexnet_gn_u128_ranger	ExploringObjects	SECTORS	EarlyV	3	conv_block_1.3	MaxPool2d	voxelwise_pred_rdm	125	[1 2 3 4 5]	group2	0.666314	rep0	ipcl
	doGroupHalves_eRSA	ipcl_alpha_alexnet_gn_u128_ranger	ExploringObjects	SECTORS	EarlyV	4	conv_block_2.0	Conv2d	voxelwise_pred_rdm	0	[0 1 2 3 4]	group1	0.673999	rep0	ipcl
	doGroupHalves_eRSA	ipcl_alpha_alexnet_gn_u128_ranger	ExploringObjects	SECTORS	EarlyV	4	conv_block_2.0	Conv2d	voxelwise_pred_rdm	0	[5 6 7 8 9]	group2	0.716493	rep0	ipcl
	doGroupHalves_eRSA	ipcl_alpha_alexnet_gn_u128_ranger	ExploringObjects	SECTORS	EarlyV	4	conv_block_2.0	Conv2d	voxelwise_pred_rdm	1	[0 1 2 3 5]	group1	0.68817	rep0	ipcl
	doGroupHalves_eRSA	ipcl_alpha_alexnet_gn_u128_ranger	ExploringObjects	SECTORS	EarlyV	4	conv_block_2.0	Conv2d	voxelwise_pred_rdm	1	[4 6 7 8 9]	group2	0.71126	rep0	ipcl
	doGroupHalves_eRSA	ipcl_alpha_alexnet_gn_u128_ranger	ExploringObjects	SECTORS	EarlyV	4	conv_block_2.0	Conv2d	voxelwise_pred_rdm	2	[0 1 2 3 6]	group1	0.678578	rep0	ipcl
	doGroupHalves_eRSA	ipcl_alpha_alexnet_gn_u128_ranger	ExploringObjects	SECTORS	EarlyV	4	conv_block_2.0	Conv2d	voxelwise_pred_rdm	2	[4 5 7 8 9]	group2	0.72122	rep0	ipcl
	doGroupHalves_eRSA	ipcl_alpha_alexnet_gn_u128_ranger	ExploringObjects	SECTORS	EarlyV	4	conv_block_2.0	Conv2d	voxelwise_pred_rdm	3	[0 1 2 3 7]	group1	0.679397	rep0	ipcl
	doGroupHalves_eRSA	ipcl_alpha_alexnet_gn_u128_ranger	ExploringObjects	SECTORS	EarlyV	4	conv_block_2.0	Conv2d	voxelwise_pred_rdm	3	[4 5 6 8 9]	group2	0.700794	rep0	ipcl
	doGroupHalves_eRSA	ipcl_alpha_alexnet_gn_u128_ranger	ExploringObjects	SECTORS	EarlyV	4	conv_block_2.0	Conv2d	voxelwise_pred_rdm	4	[0 1 2 3 8]	group1	0.682544	rep0	ipcl
	doGroupHalves_eRSA	ipcl_alpha_alexnet_gn_u128_ranger	ExploringObjects	SECTORS	EarlyV	4	conv_block_2.0	Conv2d	voxelwise_pred_rdm	4	[4 5 6 7 9]	group2	0.721096	rep0	ipcl
	doGroupHalves_eRSA	ipcl_alpha_alexnet_gn_u128_ranger	ExploringObjects	SECTORS	EarlyV	4	conv_block_2.0	Conv2d	voxelwise_pred_rdm	5	[0 1 2 3 9]	group1	0.670366	rep0	ipcl
	doGroupHalves_eRSA	ipcl_alpha_alexnet_gn_u128_ranger	ExploringObjects	SECTORS	EarlyV	4	conv_block_2.0	Conv2d	voxelwise_pred_rdm	5	[4 5 6 7 8]	group2	0.723353	rep0	ipcl
	doGroupHalves_eRSA	ipcl_alpha_alexnet_gn_u128_ranger	ExploringObjects	SECTORS	EarlyV	4	conv_block_2.0	Conv2d	voxelwise_pred_rdm	6	[0 1 2 4 5]	group1	0.703199	rep0	ipcl
	doGroupHalves_eRSA	ipcl_alpha_alexnet_gn_u128_ranger	ExploringObjects	SECTORS	EarlyV	4	conv_block_2.0	Conv2d	voxelwise_pred_rdm	6	[3 6 7 8 9]	group2	0.68749	rep0	ipcl
	doGroupHalves_eRSA	ipcl_alpha_alexnet_gn_u128_ranger	ExploringObjects	SECTORS	EarlyV	4	conv_block_2.0	Conv2d	voxelwise_pred_rdm	7	[0 1 2 4 6]	group1	0.698795	rep0	ipcl
	doGroupHalves_eRSA	ipcl_alpha_alexnet_gn_u128_ranger	ExploringObjects	SECTORS	EarlyV	4	conv_block_2.0	Conv2d	voxelwise_pred_rdm	7	[3 5 7 8 9]	group2	0.703008	rep0	ipcl
	doGroupHalves_eRSA	ipcl_alpha_alexnet_gn_u128_ranger	ExploringObjects	SECTORS	EarlyV	4	conv_block_2.0	Conv2d	voxelwise_pred_rdm	8	[0 1 2 4 7]	group1	0.695296	rep0	ipcl
	doGroupHalves_eRSA	ipcl_alpha_alexnet_gn_u128_ranger	ExploringObjects	SECTORS	EarlyV	4	conv_block_2.0	Conv2d	voxelwise_pred_rdm	8	[3 5 6 8 9]	group2	0.679152	rep0	ipcl
	doGroupHalves_eRSA	ipcl_alpha_alexnet_gn_u128_ranger	ExploringObjects	SECTORS	EarlyV	4	conv_block_2.0	Conv2d	voxelwise_pred_rdm	9	[0 1 2 4 8]	group1	0.696127	rep0	ipcl
	doGroupHalves_eRSA	ipcl_alpha_alexnet_gn_u128_ranger	ExploringObjects	SECTORS	EarlyV	4	conv_block_2.0	Conv2d	voxelwise_pred_rdm	9	[3 5 6 7 9]	group2	0.696293	rep0	ipcl
	doGroupHalves_eRSA	ipcl_alpha_alexnet_gn_u128_ranger	ExploringObjects	SECTORS	EarlyV	4	conv_block_2.0	Conv2d	voxelwise_pred_rdm	10	[0 1 2 4 9]	group1	0.685106	rep0	ipcl
	doGroupHalves_eRSA	ipcl_alpha_alexnet_gn_u128_ranger	ExploringObjects	SECTORS	EarlyV	4	conv_block_2.0	Conv2d	voxelwise_pred_rdm	10	[3 5 6 7 8]	group2	0.700733	rep0	ipcl
	doGroupHalves_eRSA	ipcl_alpha_alexnet_gn_u128_ranger	ExploringObjects	SECTORS	EarlyV	4	conv_block_2.0	Conv2d	voxelwise_pred_rdm	11	[0 1 2 5 6]	group1	0.716089	rep0	ipcl
	doGroupHalves_eRSA	ipcl_alpha_alexnet_gn_u128_ranger	ExploringObjects	SECTORS	EarlyV	4	conv_block_2.0	Conv2d	voxelwise_pred_rdm	11	[3 4 7 8 9]	group2	0.699608	rep0	ipcl
	doGroupHalves_eRSA	ipcl_alpha_alexnet_gn_u128_ranger	ExploringObjects	SECTORS	EarlyV	4	conv_block_2.0	Conv2d	voxelwise_pred_rdm	12	[0 1 2 5 7]	group1	0.706497	rep0	ipcl
	doGroupHalves_eRSA	ipcl_alpha_alexnet_gn_u128_ranger	ExploringObjects	SECTORS	EarlyV	4	conv_block_2.0	Conv2d	voxelwise_pred_rdm	12	[3 4 6 8 9]	group2	0.668853	rep0	ipcl
	doGroupHalves_eRSA	ipcl_alpha_alexnet_gn_u128_ranger	ExploringObjects	SECTORS	EarlyV	4	conv_block_2.0	Conv2d	voxelwise_pred_rdm	13	[0 1 2 5 8]	group1	0.713146	rep0	ipcl
	doGroupHalves_eRSA	ipcl_alpha_alexnet_gn_u128_ranger	ExploringObjects	SECTORS	EarlyV	4	conv_block_2.0	Conv2d	voxelwise_pred_rdm	13	[3 4 6 7 9]	group2	0.692388	rep0	ipcl
	doGroupHalves_eRSA	ipcl_alpha_alexnet_gn_u128_ranger	ExploringObjects	SECTORS	EarlyV	4	conv_block_2.0	Conv2d	voxelwise_pred_rdm	14	[0 1 2 5 9]	group1	0.701227	rep0	ipcl
	doGroupHalves_eRSA	ipcl_alpha_alexnet_gn_u128_ranger	ExploringObjects	SECTORS	EarlyV	4	conv_block_2.0	Conv2d	voxelwise_pred_rdm	14	[3 4 6 7 8]	group2	0.694998	rep0	ipcl
	doGroupHalves_eRSA	ipcl_alpha_alexnet_gn_u128_ranger	ExploringObjects	SECTORS	EarlyV	4	conv_block_2.0	Conv2d	voxelwise_pred_rdm	15	[0 1 2 6 7]	group1	0.706847	rep0	ipcl
	doGroupHalves_eRSA	ipcl_alpha_alexnet_gn_u128_ranger	ExploringObjects	SECTORS	EarlyV	4	conv_block_2.0	Conv2d	voxelwise_pred_rdm	15	[3 4 5 8 9]	group2	0.688701	rep0	ipcl
	doGroupHalves_eRSA	ipcl_alpha_alexnet_gn_u128_ranger	ExploringObjects	SECTORS	EarlyV	4	conv_block_2.0	Conv2d	voxelwise_pred_rdm	16	[0 1 2 6 8]	group1	0.706947	rep0	ipcl
	doGroupHalves_eRSA	ipcl_alpha_alexnet_gn_u128_ranger	ExploringObjects	SECTORS	EarlyV	4	conv_block_2.0	Conv2d	voxelwise_pred_rdm	16	[3 4 5 7 9]	group2	0.707625	rep0	ipcl
	doGroupHalves_eRSA	ipcl_alpha_alexnet_gn_u128_ranger	ExploringObjects	SECTORS	EarlyV	4	conv_block_2.0	Conv2d	voxelwise_pred_rdm	17	[0 1 2 6 9]	group1	0.69942	rep0	ipcl
	doGroupHalves_eRSA	ipcl_alpha_alexnet_gn_u128_ranger	ExploringObjects	SECTORS	EarlyV	4	conv_block_2.0	Conv2d	voxelwise_pred_rdm	17	[3 4 5 7 8]	group2	0.714872	rep0	ipcl
	doGroupHalves_eRSA	ipcl_alpha_alexnet_gn_u128_ranger	ExploringObjects	SECTORS	EarlyV	4	conv_block_2.0	Conv2d	voxelwise_pred_rdm	18	[0 1 2 7 8]	group1	0.707221	rep0	ipcl
	doGroupHalves_eRSA	ipcl_alpha_alexnet_gn_u128_ranger	ExploringObjects	SECTORS	EarlyV	4	conv_block_2.0	Conv2d	voxelwise_pred_rdm	18	[3 4 5 6 9]	group2	0.68435	rep0	ipcl
	doGroupHalves_eRSA	ipcl_alpha_alexnet_gn_u128_ranger	ExploringObjects	SECTORS	EarlyV	4	conv_block_2.0	Conv2d	voxelwise_pred_rdm	19	[0 1 2 7 9]	group1	0.691135	rep0	ipcl
	doGroupHalves_eRSA	ipcl_alpha_alexnet_gn_u128_ranger	ExploringObjects	SECTORS	EarlyV	4	conv_block_2.0	Conv2d	voxelwise_pred_rdm	19	[3 4 5 6 8]	group2	0.684402	rep0	ipcl
	doGroupHalves_eRSA	ipcl_alpha_alexnet_gn_u128_ranger	ExploringObjects	SECTORS	EarlyV	4	conv_block_2.0	Conv2d	voxelwise_pred_rdm	20	[0 1 2 8 9]	group1	0.698653	rep0	ipcl
	doGroupHalves_eRSA	ipcl_alpha_alexnet_gn_u128_ranger	ExploringObjects	SECTORS	EarlyV	4	conv_block_2.0	Conv2d	voxelwise_pred_rdm	20	[3 4 5 6 7]	group2	0.709747	rep0	ipcl
	doGroupHalves_eRSA	ipcl_alpha_alexnet_gn_u128_ranger	ExploringObjects	SECTORS	EarlyV	4	conv_block_2.0	Conv2d	voxelwise_pred_rdm	21	[0 1 3 4 5]	group1	0.707434	rep0	ipcl
	doGroupHalves_eRSA	ipcl_alpha_alexnet_gn_u128_ranger	ExploringObjects	SECTORS	EarlyV	4	conv_block_2.0	Conv2d	voxelwise_pred_rdm	21	[2 6 7 8 9]	group2	0.693088	rep0	ipcl
	doGroupHalves_eRSA	ipcl_alpha_alexnet_gn_u128_ranger	ExploringObjects	SECTORS	EarlyV	4	conv_block_2.0	Conv2d	voxelwise_pred_rdm	22	[0 1 3 4 6]	group1	0.692027	rep0	ipcl
	doGroupHalves_eRSA	ipcl_alpha_alexnet_gn_u128_ranger	ExploringObjects	SECTORS	EarlyV	4	conv_block_2.0	Conv2d	voxelwise_pred_rdm	22	[2 5 7 8 9]	group2	0.698426	rep0	ipcl
	doGroupHalves_eRSA	ipcl_alpha_alexnet_gn_u128_ranger	ExploringObjects	SECTORS	EarlyV	4	conv_block_2.0	Conv2d	voxelwise_pred_rdm	23	[0 1 3 4 7]	group1	0.702132	rep0	ipcl
	doGroupHalves_eRSA	ipcl_alpha_alexnet_gn_u128_ranger	ExploringObjects	SECTORS	EarlyV	4	conv_block_2.0	Conv2d	voxelwise_pred_rdm	23	[2 5 6 8 9]	group2	0.687501	rep0	ipcl
	doGroupHalves_eRSA	ipcl_alpha_alexnet_gn_u128_ranger	ExploringObjects	SECTORS	EarlyV	4	conv_block_2.0	Conv2d	voxelwise_pred_rdm	24	[0 1 3 4 8]	group1	0.698853	rep0	ipcl
	doGroupHalves_eRSA	ipcl_alpha_alexnet_gn_u128_ranger	ExploringObjects	SECTORS	EarlyV	4	conv_block_2.0	Conv2d	voxelwise_pred_rdm	24	[2 5 6 7 9]	group2	0.701619	rep0	ipcl
	doGroupHalves_eRSA	ipcl_alpha_alexnet_gn_u128_ranger	ExploringObjects	SECTORS	EarlyV	4	conv_block_2.0	Conv2d	voxelwise_pred_rdm	25	[0 1 3 4 9]	group1	0.689621	rep0	ipcl
	doGroupHalves_eRSA	ipcl_alpha_alexnet_gn_u128_ranger	ExploringObjects	SECTORS	EarlyV	4	conv_block_2.0	Conv2d	voxelwise_pred_rdm	25	[2 5 6 7 8]	group2	0.707451	rep0	ipcl
	doGroupHalves_eRSA	ipcl_alpha_alexnet_gn_u128_ranger	ExploringObjects	SECTORS	EarlyV	4	conv_block_2.0	Conv2d	voxelwise_pred_rdm	26	[0 1 3 5 6]	group1	0.703433	rep0	ipcl
	doGroupHalves_eRSA	ipcl_alpha_alexnet_gn_u128_ranger	ExploringObjects	SECTORS	EarlyV	4	conv_block_2.0	Conv2d	voxelwise_pred_rdm	26	[2 4 7 8 9]	group2	0.689074	rep0	ipcl
	doGroupHalves_eRSA	ipcl_alpha_alexnet_gn_u128_ranger	ExploringObjects	SECTORS	EarlyV	4	conv_block_2.0	Conv2d	voxelwise_pred_rdm	27	[0 1 3 5 7]	group1	0.706933	rep0	ipcl
	doGroupHalves_eRSA	ipcl_alpha_alexnet_gn_u128_ranger	ExploringObjects	SECTORS	EarlyV	4	conv_block_2.0	Conv2d	voxelwise_pred_rdm	27	[2 4 6 8 9]	group2	0.672009	rep0	ipcl
	doGroupHalves_eRSA	ipcl_alpha_alexnet_gn_u128_ranger	ExploringObjects	SECTORS	EarlyV	4	conv_block_2.0	Conv2d	voxelwise_pred_rdm	28	[0 1 3 5 8]	group1	0.709682	rep0	ipcl
	doGroupHalves_eRSA	ipcl_alpha_alexnet_gn_u128_ranger	ExploringObjects	SECTORS	EarlyV	4	conv_block_2.0	Conv2d	voxelwise_pred_rdm	28	[2 4 6 7 9]	group2	0.692261	rep0	ipcl
	doGroupHalves_eRSA	ipcl_alpha_alexnet_gn_u128_ranger	ExploringObjects	SECTORS	EarlyV	4	conv_block_2.0	Conv2d	voxelwise_pred_rdm	29	[0 1 3 5 9]	group1	0.699546	rep0	ipcl
	doGroupHalves_eRSA	ipcl_alpha_alexnet_gn_u128_ranger	ExploringObjects	SECTORS	EarlyV	4	conv_block_2.0	Conv2d	voxelwise_pred_rdm	29	[2 4 6 7 8]	group2	0.696221	rep0	ipcl
	doGroupHalves_eRSA	ipcl_alpha_alexnet_gn_u128_ranger	ExploringObjects	SECTORS	EarlyV	4	conv_block_2.0	Conv2d	voxelwise_pred_rdm	30	[0 1 3 6 7]	group1	0.696338	rep0	ipcl
	doGroupHalves_eRSA	ipcl_alpha_alexnet_gn_u128_ranger	ExploringObjects	SECTORS	EarlyV	4	conv_block_2.0	Conv2d	voxelwise_pred_rdm	30	[2 4 5 8 9]	group2	0.681319	rep0	ipcl
	doGroupHalves_eRSA	ipcl_alpha_alexnet_gn_u128_ranger	ExploringObjects	SECTORS	EarlyV	4	conv_block_2.0	Conv2d	voxelwise_pred_rdm	31	[0 1 3 6 8]	group1	0.69376	rep0	ipcl
	doGroupHalves_eRSA	ipcl_alpha_alexnet_gn_u128_ranger	ExploringObjects	SECTORS	EarlyV	4	conv_block_2.0	Conv2d	voxelwise_pred_rdm	31	[2 4 5 7 9]	group2	0.695571	rep0	ipcl
	doGroupHalves_eRSA	ipcl_alpha_alexnet_gn_u128_ranger	ExploringObjects	SECTORS	EarlyV	4	conv_block_2.0	Conv2d	voxelwise_pred_rdm	32	[0 1 3 6 9]	group1	0.687392	rep0	ipcl
	doGroupHalves_eRSA	ipcl_alpha_alexnet_gn_u128_ranger	ExploringObjects	SECTORS	EarlyV	4	conv_block_2.0	Conv2d	voxelwise_pred_rdm	32	[2 4 5 7 8]	group2	0.704707	rep0	ipcl
	doGroupHalves_eRSA	ipcl_alpha_alexnet_gn_u128_ranger	ExploringObjects	SECTORS	EarlyV	4	conv_block_2.0	Conv2d	voxelwise_pred_rdm	33	[0 1 3 7 8]	group1	0.706773	rep0	ipcl
	doGroupHalves_eRSA	ipcl_alpha_alexnet_gn_u128_ranger	ExploringObjects	SECTORS	EarlyV	4	conv_block_2.0	Conv2d	voxelwise_pred_rdm	33	[2 4 5 6 9]	group2	0.686451	rep0	ipcl
	doGroupHalves_eRSA	ipcl_alpha_alexnet_gn_u128_ranger	ExploringObjects	SECTORS	EarlyV	4	conv_block_2.0	Conv2d	voxelwise_pred_rdm	34	[0 1 3 7 9]	group1	0.69227	rep0	ipcl
	doGroupHalves_eRSA	ipcl_alpha_alexnet_gn_u128_ranger	ExploringObjects	SECTORS	EarlyV	4	conv_block_2.0	Conv2d	voxelwise_pred_rdm	34	[2 4 5 6 8]	group2	0.68804	rep0	ipcl
	doGroupHalves_eRSA	ipcl_alpha_alexnet_gn_u128_ranger	ExploringObjects	SECTORS	EarlyV	4	conv_block_2.0	Conv2d	voxelwise_pred_rdm	35	[0 1 3 8 9]	group1	0.696181	rep0	ipcl
	doGroupHalves_eRSA	ipcl_alpha_alexnet_gn_u128_ranger	ExploringObjects	SECTORS	EarlyV	4	conv_block_2.0	Conv2d	voxelwise_pred_rdm	35	[2 4 5 6 7]	group2	0.709835	rep0	ipcl
	doGroupHalves_eRSA	ipcl_alpha_alexnet_gn_u128_ranger	ExploringObjects	SECTORS	EarlyV	4	conv_block_2.0	Conv2d	voxelwise_pred_rdm	36	[0 1 4 5 6]	group1	0.730805	rep0	ipcl
	doGroupHalves_eRSA	ipcl_alpha_alexnet_gn_u128_ranger	ExploringObjects	SECTORS	EarlyV	4	conv_block_2.0	Conv2d	voxelwise_pred_rdm	36	[2 3 7 8 9]	group2	0.677288	rep0	ipcl
	doGroupHalves_eRSA	ipcl_alpha_alexnet_gn_u128_ranger	ExploringObjects	SECTORS	EarlyV	4	conv_block_2.0	Conv2d	voxelwise_pred_rdm	37	[0 1 4 5 7]	group1	0.731382	rep0	ipcl
	doGroupHalves_eRSA	ipcl_alpha_alexnet_gn_u128_ranger	ExploringObjects	SECTORS	EarlyV	4	conv_block_2.0	Conv2d	voxelwise_pred_rdm	37	[2 3 6 8 9]	group2	0.655934	rep0	ipcl
	doGroupHalves_eRSA	ipcl_alpha_alexnet_gn_u128_ranger	ExploringObjects	SECTORS	EarlyV	4	conv_block_2.0	Conv2d	voxelwise_pred_rdm	38	[0 1 4 5 8]	group1	0.731397	rep0	ipcl
	doGroupHalves_eRSA	ipcl_alpha_alexnet_gn_u128_ranger	ExploringObjects	SECTORS	EarlyV	4	conv_block_2.0	Conv2d	voxelwise_pred_rdm	38	[2 3 6 7 9]	group2	0.673044	rep0	ipcl
	doGroupHalves_eRSA	ipcl_alpha_alexnet_gn_u128_ranger	ExploringObjects	SECTORS	EarlyV	4	conv_block_2.0	Conv2d	voxelwise_pred_rdm	39	[0 1 4 5 9]	group1	0.72231	rep0	ipcl
	doGroupHalves_eRSA	ipcl_alpha_alexnet_gn_u128_ranger	ExploringObjects	SECTORS	EarlyV	4	conv_block_2.0	Conv2d	voxelwise_pred_rdm	39	[2 3 6 7 8]	group2	0.679476	rep0	ipcl
	doGroupHalves_eRSA	ipcl_alpha_alexnet_gn_u128_ranger	ExploringObjects	SECTORS	EarlyV	4	conv_block_2.0	Conv2d	voxelwise_pred_rdm	40	[0 1 4 6 7]	group1	0.725746	rep0	ipcl
	doGroupHalves_eRSA	ipcl_alpha_alexnet_gn_u128_ranger	ExploringObjects	SECTORS	EarlyV	4	conv_block_2.0	Conv2d	voxelwise_pred_rdm	40	[2 3 5 8 9]	group2	0.67097	rep0	ipcl
	doGroupHalves_eRSA	ipcl_alpha_alexnet_gn_u128_ranger	ExploringObjects	SECTORS	EarlyV	4	conv_block_2.0	Conv2d	voxelwise_pred_rdm	41	[0 1 4 6 8]	group1	0.719294	rep0	ipcl
	doGroupHalves_eRSA	ipcl_alpha_alexnet_gn_u128_ranger	ExploringObjects	SECTORS	EarlyV	4	conv_block_2.0	Conv2d	voxelwise_pred_rdm	41	[2 3 5 7 9]	group2	0.683188	rep0	ipcl
	doGroupHalves_eRSA	ipcl_alpha_alexnet_gn_u128_ranger	ExploringObjects	SECTORS	EarlyV	4	conv_block_2.0	Conv2d	voxelwise_pred_rdm	42	[0 1 4 6 9]	group1	0.715594	rep0	ipcl
	doGroupHalves_eRSA	ipcl_alpha_alexnet_gn_u128_ranger	ExploringObjects	SECTORS	EarlyV	4	conv_block_2.0	Conv2d	voxelwise_pred_rdm	42	[2 3 5 7 8]	group2	0.693277	rep0	ipcl
	doGroupHalves_eRSA	ipcl_alpha_alexnet_gn_u128_ranger	ExploringObjects	SECTORS	EarlyV	4	conv_block_2.0	Conv2d	voxelwise_pred_rdm	43	[0 1 4 7 8]	group1	0.729227	rep0	ipcl
	doGroupHalves_eRSA	ipcl_alpha_alexnet_gn_u128_ranger	ExploringObjects	SECTORS	EarlyV	4	conv_block_2.0	Conv2d	voxelwise_pred_rdm	43	[2 3 5 6 9]	group2	0.66989	rep0	ipcl
	doGroupHalves_eRSA	ipcl_alpha_alexnet_gn_u128_ranger	ExploringObjects	SECTORS	EarlyV	4	conv_block_2.0	Conv2d	voxelwise_pred_rdm	44	[0 1 4 7 9]	group1	0.716504	rep0	ipcl
	doGroupHalves_eRSA	ipcl_alpha_alexnet_gn_u128_ranger	ExploringObjects	SECTORS	EarlyV	4	conv_block_2.0	Conv2d	voxelwise_pred_rdm	44	[2 3 5 6 8]	group2	0.673165	rep0	ipcl
	doGroupHalves_eRSA	ipcl_alpha_alexnet_gn_u128_ranger	ExploringObjects	SECTORS	EarlyV	4	conv_block_2.0	Conv2d	voxelwise_pred_rdm	45	[0 1 4 8 9]	group1	0.71752	rep0	ipcl
	doGroupHalves_eRSA	ipcl_alpha_alexnet_gn_u128_ranger	ExploringObjects	SECTORS	EarlyV	4	conv_block_2.0	Conv2d	voxelwise_pred_rdm	45	[2 3 5 6 7]	group2	0.692061	rep0	ipcl
	doGroupHalves_eRSA	ipcl_alpha_alexnet_gn_u128_ranger	ExploringObjects	SECTORS	EarlyV	4	conv_block_2.0	Conv2d	voxelwise_pred_rdm	46	[0 1 5 6 7]	group1	0.733561	rep0	ipcl
	doGroupHalves_eRSA	ipcl_alpha_alexnet_gn_u128_ranger	ExploringObjects	SECTORS	EarlyV	4	conv_block_2.0	Conv2d	voxelwise_pred_rdm	46	[2 3 4 8 9]	group2	0.657124	rep0	ipcl
	doGroupHalves_eRSA	ipcl_alpha_alexnet_gn_u128_ranger	ExploringObjects	SECTORS	EarlyV	4	conv_block_2.0	Conv2d	voxelwise_pred_rdm	47	[0 1 5 6 8]	group1	0.733345	rep0	ipcl
	doGroupHalves_eRSA	ipcl_alpha_alexnet_gn_u128_ranger	ExploringObjects	SECTORS	EarlyV	4	conv_block_2.0	Conv2d	voxelwise_pred_rdm	47	[2 3 4 7 9]	group2	0.675266	rep0	ipcl
	doGroupHalves_eRSA	ipcl_alpha_alexnet_gn_u128_ranger	ExploringObjects	SECTORS	EarlyV	4	conv_block_2.0	Conv2d	voxelwise_pred_rdm	48	[0 1 5 6 9]	group1	0.727585	rep0	ipcl
	doGroupHalves_eRSA	ipcl_alpha_alexnet_gn_u128_ranger	ExploringObjects	SECTORS	EarlyV	4	conv_block_2.0	Conv2d	voxelwise_pred_rdm	48	[2 3 4 7 8]	group2	0.68463	rep0	ipcl
	doGroupHalves_eRSA	ipcl_alpha_alexnet_gn_u128_ranger	ExploringObjects	SECTORS	EarlyV	4	conv_block_2.0	Conv2d	voxelwise_pred_rdm	49	[0 1 5 7 8]	group1	0.736948	rep0	ipcl
	doGroupHalves_eRSA	ipcl_alpha_alexnet_gn_u128_ranger	ExploringObjects	SECTORS	EarlyV	4	conv_block_2.0	Conv2d	voxelwise_pred_rdm	49	[2 3 4 6 9]	group2	0.655393	rep0	ipcl
	doGroupHalves_eRSA	ipcl_alpha_alexnet_gn_u128_ranger	ExploringObjects	SECTORS	EarlyV	4	conv_block_2.0	Conv2d	voxelwise_pred_rdm	50	[0 1 5 7 9]	group1	0.722515	rep0	ipcl
	doGroupHalves_eRSA	ipcl_alpha_alexnet_gn_u128_ranger	ExploringObjects	SECTORS	EarlyV	4	conv_block_2.0	Conv2d	voxelwise_pred_rdm	50	[2 3 4 6 8]	group2	0.657792	rep0	ipcl
	doGroupHalves_eRSA	ipcl_alpha_alexnet_gn_u128_ranger	ExploringObjects	SECTORS	EarlyV	4	conv_block_2.0	Conv2d	voxelwise_pred_rdm	51	[0 1 5 8 9]	group1	0.730066	rep0	ipcl
	doGroupHalves_eRSA	ipcl_alpha_alexnet_gn_u128_ranger	ExploringObjects	SECTORS	EarlyV	4	conv_block_2.0	Conv2d	voxelwise_pred_rdm	51	[2 3 4 6 7]	group2	0.68216	rep0	ipcl
	doGroupHalves_eRSA	ipcl_alpha_alexnet_gn_u128_ranger	ExploringObjects	SECTORS	EarlyV	4	conv_block_2.0	Conv2d	voxelwise_pred_rdm	52	[0 1 6 7 8]	group1	0.729716	rep0	ipcl
	doGroupHalves_eRSA	ipcl_alpha_alexnet_gn_u128_ranger	ExploringObjects	SECTORS	EarlyV	4	conv_block_2.0	Conv2d	voxelwise_pred_rdm	52	[2 3 4 5 9]	group2	0.669632	rep0	ipcl
	doGroupHalves_eRSA	ipcl_alpha_alexnet_gn_u128_ranger	ExploringObjects	SECTORS	EarlyV	4	conv_block_2.0	Conv2d	voxelwise_pred_rdm	53	[0 1 6 7 9]	group1	0.720472	rep0	ipcl
	doGroupHalves_eRSA	ipcl_alpha_alexnet_gn_u128_ranger	ExploringObjects	SECTORS	EarlyV	4	conv_block_2.0	Conv2d	voxelwise_pred_rdm	53	[2 3 4 5 8]	group2	0.675832	rep0	ipcl
	doGroupHalves_eRSA	ipcl_alpha_alexnet_gn_u128_ranger	ExploringObjects	SECTORS	EarlyV	4	conv_block_2.0	Conv2d	voxelwise_pred_rdm	54	[0 1 6 8 9]	group1	0.721212	rep0	ipcl
	doGroupHalves_eRSA	ipcl_alpha_alexnet_gn_u128_ranger	ExploringObjects	SECTORS	EarlyV	4	conv_block_2.0	Conv2d	voxelwise_pred_rdm	54	[2 3 4 5 7]	group2	0.695972	rep0	ipcl
	doGroupHalves_eRSA	ipcl_alpha_alexnet_gn_u128_ranger	ExploringObjects	SECTORS	EarlyV	4	conv_block_2.0	Conv2d	voxelwise_pred_rdm	55	[0 1 7 8 9]	group1	0.725872	rep0	ipcl
	doGroupHalves_eRSA	ipcl_alpha_alexnet_gn_u128_ranger	ExploringObjects	SECTORS	EarlyV	4	conv_block_2.0	Conv2d	voxelwise_pred_rdm	55	[2 3 4 5 6]	group2	0.676492	rep0	ipcl
	doGroupHalves_eRSA	ipcl_alpha_alexnet_gn_u128_ranger	ExploringObjects	SECTORS	EarlyV	4	conv_block_2.0	Conv2d	voxelwise_pred_rdm	56	[0 2 3 4 5]	group1	0.697391	rep0	ipcl
	doGroupHalves_eRSA	ipcl_alpha_alexnet_gn_u128_ranger	ExploringObjects	SECTORS	EarlyV	4	conv_block_2.0	Conv2d	voxelwise_pred_rdm	56	[1 6 7 8 9]	group2	0.707336	rep0	ipcl
	doGroupHalves_eRSA	ipcl_alpha_alexnet_gn_u128_ranger	ExploringObjects	SECTORS	EarlyV	4	conv_block_2.0	Conv2d	voxelwise_pred_rdm	57	[0 2 3 4 6]	group1	0.68143	rep0	ipcl
	doGroupHalves_eRSA	ipcl_alpha_alexnet_gn_u128_ranger	ExploringObjects	SECTORS	EarlyV	4	conv_block_2.0	Conv2d	voxelwise_pred_rdm	57	[1 5 7 8 9]	group2	0.711914	rep0	ipcl
	doGroupHalves_eRSA	ipcl_alpha_alexnet_gn_u128_ranger	ExploringObjects	SECTORS	EarlyV	4	conv_block_2.0	Conv2d	voxelwise_pred_rdm	58	[0 2 3 4 7]	group1	0.697018	rep0	ipcl
	doGroupHalves_eRSA	ipcl_alpha_alexnet_gn_u128_ranger	ExploringObjects	SECTORS	EarlyV	4	conv_block_2.0	Conv2d	voxelwise_pred_rdm	58	[1 5 6 8 9]	group2	0.705076	rep0	ipcl
	doGroupHalves_eRSA	ipcl_alpha_alexnet_gn_u128_ranger	ExploringObjects	SECTORS	EarlyV	4	conv_block_2.0	Conv2d	voxelwise_pred_rdm	59	[0 2 3 4 8]	group1	0.683841	rep0	ipcl
	doGroupHalves_eRSA	ipcl_alpha_alexnet_gn_u128_ranger	ExploringObjects	SECTORS	EarlyV	4	conv_block_2.0	Conv2d	voxelwise_pred_rdm	59	[1 5 6 7 9]	group2	0.710109	rep0	ipcl
	doGroupHalves_eRSA	ipcl_alpha_alexnet_gn_u128_ranger	ExploringObjects	SECTORS	EarlyV	4	conv_block_2.0	Conv2d	voxelwise_pred_rdm	60	[0 2 3 4 9]	group1	0.676296	rep0	ipcl
	doGroupHalves_eRSA	ipcl_alpha_alexnet_gn_u128_ranger	ExploringObjects	SECTORS	EarlyV	4	conv_block_2.0	Conv2d	voxelwise_pred_rdm	60	[1 5 6 7 8]	group2	0.71857	rep0	ipcl
	doGroupHalves_eRSA	ipcl_alpha_alexnet_gn_u128_ranger	ExploringObjects	SECTORS	EarlyV	4	conv_block_2.0	Conv2d	voxelwise_pred_rdm	61	[0 2 3 5 6]	group1	0.699549	rep0	ipcl
	doGroupHalves_eRSA	ipcl_alpha_alexnet_gn_u128_ranger	ExploringObjects	SECTORS	EarlyV	4	conv_block_2.0	Conv2d	voxelwise_pred_rdm	61	[1 4 7 8 9]	group2	0.709113	rep0	ipcl
	doGroupHalves_eRSA	ipcl_alpha_alexnet_gn_u128_ranger	ExploringObjects	SECTORS	EarlyV	4	conv_block_2.0	Conv2d	voxelwise_pred_rdm	62	[0 2 3 5 7]	group1	0.70883	rep0	ipcl
	doGroupHalves_eRSA	ipcl_alpha_alexnet_gn_u128_ranger	ExploringObjects	SECTORS	EarlyV	4	conv_block_2.0	Conv2d	voxelwise_pred_rdm	62	[1 4 6 8 9]	group2	0.69578	rep0	ipcl
	doGroupHalves_eRSA	ipcl_alpha_alexnet_gn_u128_ranger	ExploringObjects	SECTORS	EarlyV	4	conv_block_2.0	Conv2d	voxelwise_pred_rdm	63	[0 2 3 5 8]	group1	0.701025	rep0	ipcl
	doGroupHalves_eRSA	ipcl_alpha_alexnet_gn_u128_ranger	ExploringObjects	SECTORS	EarlyV	4	conv_block_2.0	Conv2d	voxelwise_pred_rdm	63	[1 4 6 7 9]	group2	0.707637	rep0	ipcl
	doGroupHalves_eRSA	ipcl_alpha_alexnet_gn_u128_ranger	ExploringObjects	SECTORS	EarlyV	4	conv_block_2.0	Conv2d	voxelwise_pred_rdm	64	[0 2 3 5 9]	group1	0.692973	rep0	ipcl
	doGroupHalves_eRSA	ipcl_alpha_alexnet_gn_u128_ranger	ExploringObjects	SECTORS	EarlyV	4	conv_block_2.0	Conv2d	voxelwise_pred_rdm	64	[1 4 6 7 8]	group2	0.713805	rep0	ipcl
	doGroupHalves_eRSA	ipcl_alpha_alexnet_gn_u128_ranger	ExploringObjects	SECTORS	EarlyV	4	conv_block_2.0	Conv2d	voxelwise_pred_rdm	65	[0 2 3 6 7]	group1	0.697157	rep0	ipcl
	doGroupHalves_eRSA	ipcl_alpha_alexnet_gn_u128_ranger	ExploringObjects	SECTORS	EarlyV	4	conv_block_2.0	Conv2d	voxelwise_pred_rdm	65	[1 4 5 8 9]	group2	0.704969	rep0	ipcl
	doGroupHalves_eRSA	ipcl_alpha_alexnet_gn_u128_ranger	ExploringObjects	SECTORS	EarlyV	4	conv_block_2.0	Conv2d	voxelwise_pred_rdm	66	[0 2 3 6 8]	group1	0.684718	rep0	ipcl
	doGroupHalves_eRSA	ipcl_alpha_alexnet_gn_u128_ranger	ExploringObjects	SECTORS	EarlyV	4	conv_block_2.0	Conv2d	voxelwise_pred_rdm	66	[1 4 5 7 9]	group2	0.710063	rep0	ipcl
	doGroupHalves_eRSA	ipcl_alpha_alexnet_gn_u128_ranger	ExploringObjects	SECTORS	EarlyV	4	conv_block_2.0	Conv2d	voxelwise_pred_rdm	67	[0 2 3 6 9]	group1	0.680108	rep0	ipcl
	doGroupHalves_eRSA	ipcl_alpha_alexnet_gn_u128_ranger	ExploringObjects	SECTORS	EarlyV	4	conv_block_2.0	Conv2d	voxelwise_pred_rdm	67	[1 4 5 7 8]	group2	0.72198	rep0	ipcl
	doGroupHalves_eRSA	ipcl_alpha_alexnet_gn_u128_ranger	ExploringObjects	SECTORS	EarlyV	4	conv_block_2.0	Conv2d	voxelwise_pred_rdm	68	[0 2 3 7 8]	group1	0.702631	rep0	ipcl
	doGroupHalves_eRSA	ipcl_alpha_alexnet_gn_u128_ranger	ExploringObjects	SECTORS	EarlyV	4	conv_block_2.0	Conv2d	voxelwise_pred_rdm	68	[1 4 5 6 9]	group2	0.705518	rep0	ipcl
	doGroupHalves_eRSA	ipcl_alpha_alexnet_gn_u128_ranger	ExploringObjects	SECTORS	EarlyV	4	conv_block_2.0	Conv2d	voxelwise_pred_rdm	69	[0 2 3 7 9]	group1	0.690638	rep0	ipcl
	doGroupHalves_eRSA	ipcl_alpha_alexnet_gn_u128_ranger	ExploringObjects	SECTORS	EarlyV	4	conv_block_2.0	Conv2d	voxelwise_pred_rdm	69	[1 4 5 6 8]	group2	0.708988	rep0	ipcl
	doGroupHalves_eRSA	ipcl_alpha_alexnet_gn_u128_ranger	ExploringObjects	SECTORS	EarlyV	4	conv_block_2.0	Conv2d	voxelwise_pred_rdm	70	[0 2 3 8 9]	group1	0.684228	rep0	ipcl
	doGroupHalves_eRSA	ipcl_alpha_alexnet_gn_u128_ranger	ExploringObjects	SECTORS	EarlyV	4	conv_block_2.0	Conv2d	voxelwise_pred_rdm	70	[1 4 5 6 7]	group2	0.721949	rep0	ipcl
	doGroupHalves_eRSA	ipcl_alpha_alexnet_gn_u128_ranger	ExploringObjects	SECTORS	EarlyV	4	conv_block_2.0	Conv2d	voxelwise_pred_rdm	71	[0 2 4 5 6]	group1	0.712974	rep0	ipcl
	doGroupHalves_eRSA	ipcl_alpha_alexnet_gn_u128_ranger	ExploringObjects	SECTORS	EarlyV	4	conv_block_2.0	Conv2d	voxelwise_pred_rdm	71	[1 3 7 8 9]	group2	0.683318	rep0	ipcl
	doGroupHalves_eRSA	ipcl_alpha_alexnet_gn_u128_ranger	ExploringObjects	SECTORS	EarlyV	4	conv_block_2.0	Conv2d	voxelwise_pred_rdm	72	[0 2 4 5 7]	group1	0.718829	rep0	ipcl
	doGroupHalves_eRSA	ipcl_alpha_alexnet_gn_u128_ranger	ExploringObjects	SECTORS	EarlyV	4	conv_block_2.0	Conv2d	voxelwise_pred_rdm	72	[1 3 6 8 9]	group2	0.666004	rep0	ipcl
	doGroupHalves_eRSA	ipcl_alpha_alexnet_gn_u128_ranger	ExploringObjects	SECTORS	EarlyV	4	conv_block_2.0	Conv2d	voxelwise_pred_rdm	73	[0 2 4 5 8]	group1	0.708853	rep0	ipcl
	doGroupHalves_eRSA	ipcl_alpha_alexnet_gn_u128_ranger	ExploringObjects	SECTORS	EarlyV	4	conv_block_2.0	Conv2d	voxelwise_pred_rdm	73	[1 3 6 7 9]	group2	0.673862	rep0	ipcl
	doGroupHalves_eRSA	ipcl_alpha_alexnet_gn_u128_ranger	ExploringObjects	SECTORS	EarlyV	4	conv_block_2.0	Conv2d	voxelwise_pred_rdm	74	[0 2 4 5 9]	group1	0.701738	rep0	ipcl
	doGroupHalves_eRSA	ipcl_alpha_alexnet_gn_u128_ranger	ExploringObjects	SECTORS	EarlyV	4	conv_block_2.0	Conv2d	voxelwise_pred_rdm	74	[1 3 6 7 8]	group2	0.682819	rep0	ipcl
	doGroupHalves_eRSA	ipcl_alpha_alexnet_gn_u128_ranger	ExploringObjects	SECTORS	EarlyV	4	conv_block_2.0	Conv2d	voxelwise_pred_rdm	75	[0 2 4 6 7]	group1	0.712166	rep0	ipcl
	doGroupHalves_eRSA	ipcl_alpha_alexnet_gn_u128_ranger	ExploringObjects	SECTORS	EarlyV	4	conv_block_2.0	Conv2d	voxelwise_pred_rdm	75	[1 3 5 8 9]	group2	0.680984	rep0	ipcl
	doGroupHalves_eRSA	ipcl_alpha_alexnet_gn_u128_ranger	ExploringObjects	SECTORS	EarlyV	4	conv_block_2.0	Conv2d	voxelwise_pred_rdm	76	[0 2 4 6 8]	group1	0.696572	rep0	ipcl
	doGroupHalves_eRSA	ipcl_alpha_alexnet_gn_u128_ranger	ExploringObjects	SECTORS	EarlyV	4	conv_block_2.0	Conv2d	voxelwise_pred_rdm	76	[1 3 5 7 9]	group2	0.683301	rep0	ipcl
	doGroupHalves_eRSA	ipcl_alpha_alexnet_gn_u128_ranger	ExploringObjects	SECTORS	EarlyV	4	conv_block_2.0	Conv2d	voxelwise_pred_rdm	77	[0 2 4 6 9]	group1	0.694314	rep0	ipcl
	doGroupHalves_eRSA	ipcl_alpha_alexnet_gn_u128_ranger	ExploringObjects	SECTORS	EarlyV	4	conv_block_2.0	Conv2d	voxelwise_pred_rdm	77	[1 3 5 7 8]	group2	0.696299	rep0	ipcl
	doGroupHalves_eRSA	ipcl_alpha_alexnet_gn_u128_ranger	ExploringObjects	SECTORS	EarlyV	4	conv_block_2.0	Conv2d	voxelwise_pred_rdm	78	[0 2 4 7 8]	group1	0.710913	rep0	ipcl
	doGroupHalves_eRSA	ipcl_alpha_alexnet_gn_u128_ranger	ExploringObjects	SECTORS	EarlyV	4	conv_block_2.0	Conv2d	voxelwise_pred_rdm	78	[1 3 5 6 9]	group2	0.674928	rep0	ipcl
	doGroupHalves_eRSA	ipcl_alpha_alexnet_gn_u128_ranger	ExploringObjects	SECTORS	EarlyV	4	conv_block_2.0	Conv2d	voxelwise_pred_rdm	79	[0 2 4 7 9]	group1	0.700626	rep0	ipcl
	doGroupHalves_eRSA	ipcl_alpha_alexnet_gn_u128_ranger	ExploringObjects	SECTORS	EarlyV	4	conv_block_2.0	Conv2d	voxelwise_pred_rdm	79	[1 3 5 6 8]	group2	0.680413	rep0	ipcl
	doGroupHalves_eRSA	ipcl_alpha_alexnet_gn_u128_ranger	ExploringObjects	SECTORS	EarlyV	4	conv_block_2.0	Conv2d	voxelwise_pred_rdm	80	[0 2 4 8 9]	group1	0.691888	rep0	ipcl
	doGroupHalves_eRSA	ipcl_alpha_alexnet_gn_u128_ranger	ExploringObjects	SECTORS	EarlyV	4	conv_block_2.0	Conv2d	voxelwise_pred_rdm	80	[1 3 5 6 7]	group2	0.689613	rep0	ipcl
	doGroupHalves_eRSA	ipcl_alpha_alexnet_gn_u128_ranger	ExploringObjects	SECTORS	EarlyV	4	conv_block_2.0	Conv2d	voxelwise_pred_rdm	81	[0 2 5 6 7]	group1	0.726678	rep0	ipcl
	doGroupHalves_eRSA	ipcl_alpha_alexnet_gn_u128_ranger	ExploringObjects	SECTORS	EarlyV	4	conv_block_2.0	Conv2d	voxelwise_pred_rdm	81	[1 3 4 8 9]	group2	0.673759	rep0	ipcl
	doGroupHalves_eRSA	ipcl_alpha_alexnet_gn_u128_ranger	ExploringObjects	SECTORS	EarlyV	4	conv_block_2.0	Conv2d	voxelwise_pred_rdm	82	[0 2 5 6 8]	group1	0.716613	rep0	ipcl
	doGroupHalves_eRSA	ipcl_alpha_alexnet_gn_u128_ranger	ExploringObjects	SECTORS	EarlyV	4	conv_block_2.0	Conv2d	voxelwise_pred_rdm	82	[1 3 4 7 9]	group2	0.682713	rep0	ipcl
	doGroupHalves_eRSA	ipcl_alpha_alexnet_gn_u128_ranger	ExploringObjects	SECTORS	EarlyV	4	conv_block_2.0	Conv2d	voxelwise_pred_rdm	83	[0 2 5 6 9]	group1	0.712762	rep0	ipcl
	doGroupHalves_eRSA	ipcl_alpha_alexnet_gn_u128_ranger	ExploringObjects	SECTORS	EarlyV	4	conv_block_2.0	Conv2d	voxelwise_pred_rdm	83	[1 3 4 7 8]	group2	0.694595	rep0	ipcl
	doGroupHalves_eRSA	ipcl_alpha_alexnet_gn_u128_ranger	ExploringObjects	SECTORS	EarlyV	4	conv_block_2.0	Conv2d	voxelwise_pred_rdm	84	[0 2 5 7 8]	group1	0.724981	rep0	ipcl
	doGroupHalves_eRSA	ipcl_alpha_alexnet_gn_u128_ranger	ExploringObjects	SECTORS	EarlyV	4	conv_block_2.0	Conv2d	voxelwise_pred_rdm	84	[1 3 4 6 9]	group2	0.667433	rep0	ipcl
	doGroupHalves_eRSA	ipcl_alpha_alexnet_gn_u128_ranger	ExploringObjects	SECTORS	EarlyV	4	conv_block_2.0	Conv2d	voxelwise_pred_rdm	85	[0 2 5 7 9]	group1	0.71332	rep0	ipcl
	doGroupHalves_eRSA	ipcl_alpha_alexnet_gn_u128_ranger	ExploringObjects	SECTORS	EarlyV	4	conv_block_2.0	Conv2d	voxelwise_pred_rdm	85	[1 3 4 6 8]	group2	0.671573	rep0	ipcl
	doGroupHalves_eRSA	ipcl_alpha_alexnet_gn_u128_ranger	ExploringObjects	SECTORS	EarlyV	4	conv_block_2.0	Conv2d	voxelwise_pred_rdm	86	[0 2 5 8 9]	group1	0.71047	rep0	ipcl
	doGroupHalves_eRSA	ipcl_alpha_alexnet_gn_u128_ranger	ExploringObjects	SECTORS	EarlyV	4	conv_block_2.0	Conv2d	voxelwise_pred_rdm	86	[1 3 4 6 7]	group2	0.686982	rep0	ipcl
	doGroupHalves_eRSA	ipcl_alpha_alexnet_gn_u128_ranger	ExploringObjects	SECTORS	EarlyV	4	conv_block_2.0	Conv2d	voxelwise_pred_rdm	87	[0 2 6 7 8]	group1	0.716875	rep0	ipcl
	doGroupHalves_eRSA	ipcl_alpha_alexnet_gn_u128_ranger	ExploringObjects	SECTORS	EarlyV	4	conv_block_2.0	Conv2d	voxelwise_pred_rdm	87	[1 3 4 5 9]	group2	0.681498	rep0	ipcl
	doGroupHalves_eRSA	ipcl_alpha_alexnet_gn_u128_ranger	ExploringObjects	SECTORS	EarlyV	4	conv_block_2.0	Conv2d	voxelwise_pred_rdm	88	[0 2 6 7 9]	group1	0.70984	rep0	ipcl
	doGroupHalves_eRSA	ipcl_alpha_alexnet_gn_u128_ranger	ExploringObjects	SECTORS	EarlyV	4	conv_block_2.0	Conv2d	voxelwise_pred_rdm	88	[1 3 4 5 8]	group2	0.68976	rep0	ipcl
	doGroupHalves_eRSA	ipcl_alpha_alexnet_gn_u128_ranger	ExploringObjects	SECTORS	EarlyV	4	conv_block_2.0	Conv2d	voxelwise_pred_rdm	89	[0 2 6 8 9]	group1	0.701038	rep0	ipcl
	doGroupHalves_eRSA	ipcl_alpha_alexnet_gn_u128_ranger	ExploringObjects	SECTORS	EarlyV	4	conv_block_2.0	Conv2d	voxelwise_pred_rdm	89	[1 3 4 5 7]	group2	0.700303	rep0	ipcl
	doGroupHalves_eRSA	ipcl_alpha_alexnet_gn_u128_ranger	ExploringObjects	SECTORS	EarlyV	4	conv_block_2.0	Conv2d	voxelwise_pred_rdm	90	[0 2 7 8 9]	group1	0.710507	rep0	ipcl
	doGroupHalves_eRSA	ipcl_alpha_alexnet_gn_u128_ranger	ExploringObjects	SECTORS	EarlyV	4	conv_block_2.0	Conv2d	voxelwise_pred_rdm	90	[1 3 4 5 6]	group2	0.685597	rep0	ipcl
	doGroupHalves_eRSA	ipcl_alpha_alexnet_gn_u128_ranger	ExploringObjects	SECTORS	EarlyV	4	conv_block_2.0	Conv2d	voxelwise_pred_rdm	91	[0 3 4 5 6]	group1	0.713574	rep0	ipcl
	doGroupHalves_eRSA	ipcl_alpha_alexnet_gn_u128_ranger	ExploringObjects	SECTORS	EarlyV	4	conv_block_2.0	Conv2d	voxelwise_pred_rdm	91	[1 2 7 8 9]	group2	0.686149	rep0	ipcl
	doGroupHalves_eRSA	ipcl_alpha_alexnet_gn_u128_ranger	ExploringObjects	SECTORS	EarlyV	4	conv_block_2.0	Conv2d	voxelwise_pred_rdm	92	[0 3 4 5 7]	group1	0.7332	rep0	ipcl
	doGroupHalves_eRSA	ipcl_alpha_alexnet_gn_u128_ranger	ExploringObjects	SECTORS	EarlyV	4	conv_block_2.0	Conv2d	voxelwise_pred_rdm	92	[1 2 6 8 9]	group2	0.682114	rep0	ipcl
	doGroupHalves_eRSA	ipcl_alpha_alexnet_gn_u128_ranger	ExploringObjects	SECTORS	EarlyV	4	conv_block_2.0	Conv2d	voxelwise_pred_rdm	93	[0 3 4 5 8]	group1	0.718433	rep0	ipcl
	doGroupHalves_eRSA	ipcl_alpha_alexnet_gn_u128_ranger	ExploringObjects	SECTORS	EarlyV	4	conv_block_2.0	Conv2d	voxelwise_pred_rdm	93	[1 2 6 7 9]	group2	0.687623	rep0	ipcl
	doGroupHalves_eRSA	ipcl_alpha_alexnet_gn_u128_ranger	ExploringObjects	SECTORS	EarlyV	4	conv_block_2.0	Conv2d	voxelwise_pred_rdm	94	[0 3 4 5 9]	group1	0.713551	rep0	ipcl
	doGroupHalves_eRSA	ipcl_alpha_alexnet_gn_u128_ranger	ExploringObjects	SECTORS	EarlyV	4	conv_block_2.0	Conv2d	voxelwise_pred_rdm	94	[1 2 6 7 8]	group2	0.697401	rep0	ipcl
	doGroupHalves_eRSA	ipcl_alpha_alexnet_gn_u128_ranger	ExploringObjects	SECTORS	EarlyV	4	conv_block_2.0	Conv2d	voxelwise_pred_rdm	95	[0 3 4 6 7]	group1	0.715073	rep0	ipcl
	doGroupHalves_eRSA	ipcl_alpha_alexnet_gn_u128_ranger	ExploringObjects	SECTORS	EarlyV	4	conv_block_2.0	Conv2d	voxelwise_pred_rdm	95	[1 2 5 8 9]	group2	0.6867	rep0	ipcl
	doGroupHalves_eRSA	ipcl_alpha_alexnet_gn_u128_ranger	ExploringObjects	SECTORS	EarlyV	4	conv_block_2.0	Conv2d	voxelwise_pred_rdm	96	[0 3 4 6 8]	group1	0.696084	rep0	ipcl
	doGroupHalves_eRSA	ipcl_alpha_alexnet_gn_u128_ranger	ExploringObjects	SECTORS	EarlyV	4	conv_block_2.0	Conv2d	voxelwise_pred_rdm	96	[1 2 5 7 9]	group2	0.68544	rep0	ipcl
	doGroupHalves_eRSA	ipcl_alpha_alexnet_gn_u128_ranger	ExploringObjects	SECTORS	EarlyV	4	conv_block_2.0	Conv2d	voxelwise_pred_rdm	97	[0 3 4 6 9]	group1	0.695445	rep0	ipcl
	doGroupHalves_eRSA	ipcl_alpha_alexnet_gn_u128_ranger	ExploringObjects	SECTORS	EarlyV	4	conv_block_2.0	Conv2d	voxelwise_pred_rdm	97	[1 2 5 7 8]	group2	0.69982	rep0	ipcl
	doGroupHalves_eRSA	ipcl_alpha_alexnet_gn_u128_ranger	ExploringObjects	SECTORS	EarlyV	4	conv_block_2.0	Conv2d	voxelwise_pred_rdm	98	[0 3 4 7 8]	group1	0.723657	rep0	ipcl
	doGroupHalves_eRSA	ipcl_alpha_alexnet_gn_u128_ranger	ExploringObjects	SECTORS	EarlyV	4	conv_block_2.0	Conv2d	voxelwise_pred_rdm	98	[1 2 5 6 9]	group2	0.690624	rep0	ipcl
	doGroupHalves_eRSA	ipcl_alpha_alexnet_gn_u128_ranger	ExploringObjects	SECTORS	EarlyV	4	conv_block_2.0	Conv2d	voxelwise_pred_rdm	99	[0 3 4 7 9]	group1	0.715341	rep0	ipcl
	doGroupHalves_eRSA	ipcl_alpha_alexnet_gn_u128_ranger	ExploringObjects	SECTORS	EarlyV	4	conv_block_2.0	Conv2d	voxelwise_pred_rdm	99	[1 2 5 6 8]	group2	0.697094	rep0	ipcl
	doGroupHalves_eRSA	ipcl_alpha_alexnet_gn_u128_ranger	ExploringObjects	SECTORS	EarlyV	4	conv_block_2.0	Conv2d	voxelwise_pred_rdm	100	[0 3 4 8 9]	group1	0.702186	rep0	ipcl
	doGroupHalves_eRSA	ipcl_alpha_alexnet_gn_u128_ranger	ExploringObjects	SECTORS	EarlyV	4	conv_block_2.0	Conv2d	voxelwise_pred_rdm	100	[1 2 5 6 7]	group2	0.703743	rep0	ipcl
	doGroupHalves_eRSA	ipcl_alpha_alexnet_gn_u128_ranger	ExploringObjects	SECTORS	EarlyV	4	conv_block_2.0	Conv2d	voxelwise_pred_rdm	101	[0 3 5 6 7]	group1	0.723672	rep0	ipcl
	doGroupHalves_eRSA	ipcl_alpha_alexnet_gn_u128_ranger	ExploringObjects	SECTORS	EarlyV	4	conv_block_2.0	Conv2d	voxelwise_pred_rdm	101	[1 2 4 8 9]	group2	0.673574	rep0	ipcl
	doGroupHalves_eRSA	ipcl_alpha_alexnet_gn_u128_ranger	ExploringObjects	SECTORS	EarlyV	4	conv_block_2.0	Conv2d	voxelwise_pred_rdm	102	[0 3 5 6 8]	group1	0.710497	rep0	ipcl
	doGroupHalves_eRSA	ipcl_alpha_alexnet_gn_u128_ranger	ExploringObjects	SECTORS	EarlyV	4	conv_block_2.0	Conv2d	voxelwise_pred_rdm	102	[1 2 4 7 9]	group2	0.678718	rep0	ipcl
	doGroupHalves_eRSA	ipcl_alpha_alexnet_gn_u128_ranger	ExploringObjects	SECTORS	EarlyV	4	conv_block_2.0	Conv2d	voxelwise_pred_rdm	103	[0 3 5 6 9]	group1	0.708285	rep0	ipcl
	doGroupHalves_eRSA	ipcl_alpha_alexnet_gn_u128_ranger	ExploringObjects	SECTORS	EarlyV	4	conv_block_2.0	Conv2d	voxelwise_pred_rdm	103	[1 2 4 7 8]	group2	0.691952	rep0	ipcl
	doGroupHalves_eRSA	ipcl_alpha_alexnet_gn_u128_ranger	ExploringObjects	SECTORS	EarlyV	4	conv_block_2.0	Conv2d	voxelwise_pred_rdm	104	[0 3 5 7 8]	group1	0.731408	rep0	ipcl
	doGroupHalves_eRSA	ipcl_alpha_alexnet_gn_u128_ranger	ExploringObjects	SECTORS	EarlyV	4	conv_block_2.0	Conv2d	voxelwise_pred_rdm	104	[1 2 4 6 9]	group2	0.677627	rep0	ipcl
	doGroupHalves_eRSA	ipcl_alpha_alexnet_gn_u128_ranger	ExploringObjects	SECTORS	EarlyV	4	conv_block_2.0	Conv2d	voxelwise_pred_rdm	105	[0 3 5 7 9]	group1	0.721668	rep0	ipcl
	doGroupHalves_eRSA	ipcl_alpha_alexnet_gn_u128_ranger	ExploringObjects	SECTORS	EarlyV	4	conv_block_2.0	Conv2d	voxelwise_pred_rdm	105	[1 2 4 6 8]	group2	0.682649	rep0	ipcl
	doGroupHalves_eRSA	ipcl_alpha_alexnet_gn_u128_ranger	ExploringObjects	SECTORS	EarlyV	4	conv_block_2.0	Conv2d	voxelwise_pred_rdm	106	[0 3 5 8 9]	group1	0.714792	rep0	ipcl
	doGroupHalves_eRSA	ipcl_alpha_alexnet_gn_u128_ranger	ExploringObjects	SECTORS	EarlyV	4	conv_block_2.0	Conv2d	voxelwise_pred_rdm	106	[1 2 4 6 7]	group2	0.695391	rep0	ipcl
	doGroupHalves_eRSA	ipcl_alpha_alexnet_gn_u128_ranger	ExploringObjects	SECTORS	EarlyV	4	conv_block_2.0	Conv2d	voxelwise_pred_rdm	107	[0 3 6 7 8]	group1	0.713492	rep0	ipcl
	doGroupHalves_eRSA	ipcl_alpha_alexnet_gn_u128_ranger	ExploringObjects	SECTORS	EarlyV	4	conv_block_2.0	Conv2d	voxelwise_pred_rdm	107	[1 2 4 5 9]	group2	0.679843	rep0	ipcl
	doGroupHalves_eRSA	ipcl_alpha_alexnet_gn_u128_ranger	ExploringObjects	SECTORS	EarlyV	4	conv_block_2.0	Conv2d	voxelwise_pred_rdm	108	[0 3 6 7 9]	group1	0.707982	rep0	ipcl
	doGroupHalves_eRSA	ipcl_alpha_alexnet_gn_u128_ranger	ExploringObjects	SECTORS	EarlyV	4	conv_block_2.0	Conv2d	voxelwise_pred_rdm	108	[1 2 4 5 8]	group2	0.689769	rep0	ipcl
	doGroupHalves_eRSA	ipcl_alpha_alexnet_gn_u128_ranger	ExploringObjects	SECTORS	EarlyV	4	conv_block_2.0	Conv2d	voxelwise_pred_rdm	109	[0 3 6 8 9]	group1	0.69618	rep0	ipcl
	doGroupHalves_eRSA	ipcl_alpha_alexnet_gn_u128_ranger	ExploringObjects	SECTORS	EarlyV	4	conv_block_2.0	Conv2d	voxelwise_pred_rdm	109	[1 2 4 5 7]	group2	0.696042	rep0	ipcl
	doGroupHalves_eRSA	ipcl_alpha_alexnet_gn_u128_ranger	ExploringObjects	SECTORS	EarlyV	4	conv_block_2.0	Conv2d	voxelwise_pred_rdm	110	[0 3 7 8 9]	group1	0.718258	rep0	ipcl
	doGroupHalves_eRSA	ipcl_alpha_alexnet_gn_u128_ranger	ExploringObjects	SECTORS	EarlyV	4	conv_block_2.0	Conv2d	voxelwise_pred_rdm	110	[1 2 4 5 6]	group2	0.695615	rep0	ipcl
	doGroupHalves_eRSA	ipcl_alpha_alexnet_gn_u128_ranger	ExploringObjects	SECTORS	EarlyV	4	conv_block_2.0	Conv2d	voxelwise_pred_rdm	111	[0 4 5 6 7]	group1	0.745605	rep0	ipcl
	doGroupHalves_eRSA	ipcl_alpha_alexnet_gn_u128_ranger	ExploringObjects	SECTORS	EarlyV	4	conv_block_2.0	Conv2d	voxelwise_pred_rdm	111	[1 2 3 8 9]	group2	0.656578	rep0	ipcl
	doGroupHalves_eRSA	ipcl_alpha_alexnet_gn_u128_ranger	ExploringObjects	SECTORS	EarlyV	4	conv_block_2.0	Conv2d	voxelwise_pred_rdm	112	[0 4 5 6 8]	group1	0.728954	rep0	ipcl
	doGroupHalves_eRSA	ipcl_alpha_alexnet_gn_u128_ranger	ExploringObjects	SECTORS	EarlyV	4	conv_block_2.0	Conv2d	voxelwise_pred_rdm	112	[1 2 3 7 9]	group2	0.659106	rep0	ipcl
	doGroupHalves_eRSA	ipcl_alpha_alexnet_gn_u128_ranger	ExploringObjects	SECTORS	EarlyV	4	conv_block_2.0	Conv2d	voxelwise_pred_rdm	113	[0 4 5 6 9]	group1	0.72897	rep0	ipcl
	doGroupHalves_eRSA	ipcl_alpha_alexnet_gn_u128_ranger	ExploringObjects	SECTORS	EarlyV	4	conv_block_2.0	Conv2d	voxelwise_pred_rdm	113	[1 2 3 7 8]	group2	0.673674	rep0	ipcl
	doGroupHalves_eRSA	ipcl_alpha_alexnet_gn_u128_ranger	ExploringObjects	SECTORS	EarlyV	4	conv_block_2.0	Conv2d	voxelwise_pred_rdm	114	[0 4 5 7 8]	group1	0.747529	rep0	ipcl
	doGroupHalves_eRSA	ipcl_alpha_alexnet_gn_u128_ranger	ExploringObjects	SECTORS	EarlyV	4	conv_block_2.0	Conv2d	voxelwise_pred_rdm	114	[1 2 3 6 9]	group2	0.653112	rep0	ipcl
	doGroupHalves_eRSA	ipcl_alpha_alexnet_gn_u128_ranger	ExploringObjects	SECTORS	EarlyV	4	conv_block_2.0	Conv2d	voxelwise_pred_rdm	115	[0 4 5 7 9]	group1	0.739286	rep0	ipcl
	doGroupHalves_eRSA	ipcl_alpha_alexnet_gn_u128_ranger	ExploringObjects	SECTORS	EarlyV	4	conv_block_2.0	Conv2d	voxelwise_pred_rdm	115	[1 2 3 6 8]	group2	0.660334	rep0	ipcl
	doGroupHalves_eRSA	ipcl_alpha_alexnet_gn_u128_ranger	ExploringObjects	SECTORS	EarlyV	4	conv_block_2.0	Conv2d	voxelwise_pred_rdm	116	[0 4 5 8 9]	group1	0.729766	rep0	ipcl
	doGroupHalves_eRSA	ipcl_alpha_alexnet_gn_u128_ranger	ExploringObjects	SECTORS	EarlyV	4	conv_block_2.0	Conv2d	voxelwise_pred_rdm	116	[1 2 3 6 7]	group2	0.669448	rep0	ipcl
	doGroupHalves_eRSA	ipcl_alpha_alexnet_gn_u128_ranger	ExploringObjects	SECTORS	EarlyV	4	conv_block_2.0	Conv2d	voxelwise_pred_rdm	117	[0 4 6 7 8]	group1	0.733286	rep0	ipcl
	doGroupHalves_eRSA	ipcl_alpha_alexnet_gn_u128_ranger	ExploringObjects	SECTORS	EarlyV	4	conv_block_2.0	Conv2d	voxelwise_pred_rdm	117	[1 2 3 5 9]	group2	0.662453	rep0	ipcl
	doGroupHalves_eRSA	ipcl_alpha_alexnet_gn_u128_ranger	ExploringObjects	SECTORS	EarlyV	4	conv_block_2.0	Conv2d	voxelwise_pred_rdm	118	[0 4 6 7 9]	group1	0.73077	rep0	ipcl
	doGroupHalves_eRSA	ipcl_alpha_alexnet_gn_u128_ranger	ExploringObjects	SECTORS	EarlyV	4	conv_block_2.0	Conv2d	voxelwise_pred_rdm	118	[1 2 3 5 8]	group2	0.67295	rep0	ipcl
	doGroupHalves_eRSA	ipcl_alpha_alexnet_gn_u128_ranger	ExploringObjects	SECTORS	EarlyV	4	conv_block_2.0	Conv2d	voxelwise_pred_rdm	119	[0 4 6 8 9]	group1	0.715362	rep0	ipcl
	doGroupHalves_eRSA	ipcl_alpha_alexnet_gn_u128_ranger	ExploringObjects	SECTORS	EarlyV	4	conv_block_2.0	Conv2d	voxelwise_pred_rdm	119	[1 2 3 5 7]	group2	0.676848	rep0	ipcl
	doGroupHalves_eRSA	ipcl_alpha_alexnet_gn_u128_ranger	ExploringObjects	SECTORS	EarlyV	4	conv_block_2.0	Conv2d	voxelwise_pred_rdm	120	[0 4 7 8 9]	group1	0.734064	rep0	ipcl
	doGroupHalves_eRSA	ipcl_alpha_alexnet_gn_u128_ranger	ExploringObjects	SECTORS	EarlyV	4	conv_block_2.0	Conv2d	voxelwise_pred_rdm	120	[1 2 3 5 6]	group2	0.672387	rep0	ipcl
	doGroupHalves_eRSA	ipcl_alpha_alexnet_gn_u128_ranger	ExploringObjects	SECTORS	EarlyV	4	conv_block_2.0	Conv2d	voxelwise_pred_rdm	121	[0 5 6 7 8]	group1	0.743943	rep0	ipcl
	doGroupHalves_eRSA	ipcl_alpha_alexnet_gn_u128_ranger	ExploringObjects	SECTORS	EarlyV	4	conv_block_2.0	Conv2d	voxelwise_pred_rdm	121	[1 2 3 4 9]	group2	0.65129	rep0	ipcl
	doGroupHalves_eRSA	ipcl_alpha_alexnet_gn_u128_ranger	ExploringObjects	SECTORS	EarlyV	4	conv_block_2.0	Conv2d	voxelwise_pred_rdm	122	[0 5 6 7 9]	group1	0.738876	rep0	ipcl
	doGroupHalves_eRSA	ipcl_alpha_alexnet_gn_u128_ranger	ExploringObjects	SECTORS	EarlyV	4	conv_block_2.0	Conv2d	voxelwise_pred_rdm	122	[1 2 3 4 8]	group2	0.661477	rep0	ipcl
	doGroupHalves_eRSA	ipcl_alpha_alexnet_gn_u128_ranger	ExploringObjects	SECTORS	EarlyV	4	conv_block_2.0	Conv2d	voxelwise_pred_rdm	123	[0 5 6 8 9]	group1	0.729893	rep0	ipcl
	doGroupHalves_eRSA	ipcl_alpha_alexnet_gn_u128_ranger	ExploringObjects	SECTORS	EarlyV	4	conv_block_2.0	Conv2d	voxelwise_pred_rdm	123	[1 2 3 4 7]	group2	0.67127	rep0	ipcl
	doGroupHalves_eRSA	ipcl_alpha_alexnet_gn_u128_ranger	ExploringObjects	SECTORS	EarlyV	4	conv_block_2.0	Conv2d	voxelwise_pred_rdm	124	[0 5 7 8 9]	group1	0.742544	rep0	ipcl
	doGroupHalves_eRSA	ipcl_alpha_alexnet_gn_u128_ranger	ExploringObjects	SECTORS	EarlyV	4	conv_block_2.0	Conv2d	voxelwise_pred_rdm	124	[1 2 3 4 6]	group2	0.659942	rep0	ipcl
	doGroupHalves_eRSA	ipcl_alpha_alexnet_gn_u128_ranger	ExploringObjects	SECTORS	EarlyV	4	conv_block_2.0	Conv2d	voxelwise_pred_rdm	125	[0 6 7 8 9]	group1	0.732314	rep0	ipcl
	doGroupHalves_eRSA	ipcl_alpha_alexnet_gn_u128_ranger	ExploringObjects	SECTORS	EarlyV	4	conv_block_2.0	Conv2d	voxelwise_pred_rdm	125	[1 2 3 4 5]	group2	0.671919	rep0	ipcl
	doGroupHalves_eRSA	ipcl_alpha_alexnet_gn_u128_ranger	ExploringObjects	SECTORS	EarlyV	5	conv_block_2.1	GroupNorm	voxelwise_pred_rdm	0	[0 1 2 3 4]	group1	0.670549	rep0	ipcl
	doGroupHalves_eRSA	ipcl_alpha_alexnet_gn_u128_ranger	ExploringObjects	SECTORS	EarlyV	5	conv_block_2.1	GroupNorm	voxelwise_pred_rdm	0	[5 6 7 8 9]	group2	0.729913	rep0	ipcl
	doGroupHalves_eRSA	ipcl_alpha_alexnet_gn_u128_ranger	ExploringObjects	SECTORS	EarlyV	5	conv_block_2.1	GroupNorm	voxelwise_pred_rdm	1	[0 1 2 3 5]	group1	0.687002	rep0	ipcl
	doGroupHalves_eRSA	ipcl_alpha_alexnet_gn_u128_ranger	ExploringObjects	SECTORS	EarlyV	5	conv_block_2.1	GroupNorm	voxelwise_pred_rdm	1	[4 6 7 8 9]	group2	0.726005	rep0	ipcl
	doGroupHalves_eRSA	ipcl_alpha_alexnet_gn_u128_ranger	ExploringObjects	SECTORS	EarlyV	5	conv_block_2.1	GroupNorm	voxelwise_pred_rdm	2	[0 1 2 3 6]	group1	0.675574	rep0	ipcl
	doGroupHalves_eRSA	ipcl_alpha_alexnet_gn_u128_ranger	ExploringObjects	SECTORS	EarlyV	5	conv_block_2.1	GroupNorm	voxelwise_pred_rdm	2	[4 5 7 8 9]	group2	0.739544	rep0	ipcl
	doGroupHalves_eRSA	ipcl_alpha_alexnet_gn_u128_ranger	ExploringObjects	SECTORS	EarlyV	5	conv_block_2.1	GroupNorm	voxelwise_pred_rdm	3	[0 1 2 3 7]	group1	0.681044	rep0	ipcl
	doGroupHalves_eRSA	ipcl_alpha_alexnet_gn_u128_ranger	ExploringObjects	SECTORS	EarlyV	5	conv_block_2.1	GroupNorm	voxelwise_pred_rdm	3	[4 5 6 8 9]	group2	0.716179	rep0	ipcl
	doGroupHalves_eRSA	ipcl_alpha_alexnet_gn_u128_ranger	ExploringObjects	SECTORS	EarlyV	5	conv_block_2.1	GroupNorm	voxelwise_pred_rdm	4	[0 1 2 3 8]	group1	0.683272	rep0	ipcl
	doGroupHalves_eRSA	ipcl_alpha_alexnet_gn_u128_ranger	ExploringObjects	SECTORS	EarlyV	5	conv_block_2.1	GroupNorm	voxelwise_pred_rdm	4	[4 5 6 7 9]	group2	0.735379	rep0	ipcl
	doGroupHalves_eRSA	ipcl_alpha_alexnet_gn_u128_ranger	ExploringObjects	SECTORS	EarlyV	5	conv_block_2.1	GroupNorm	voxelwise_pred_rdm	5	[0 1 2 3 9]	group1	0.669211	rep0	ipcl
	doGroupHalves_eRSA	ipcl_alpha_alexnet_gn_u128_ranger	ExploringObjects	SECTORS	EarlyV	5	conv_block_2.1	GroupNorm	voxelwise_pred_rdm	5	[4 5 6 7 8]	group2	0.738481	rep0	ipcl
	doGroupHalves_eRSA	ipcl_alpha_alexnet_gn_u128_ranger	ExploringObjects	SECTORS	EarlyV	5	conv_block_2.1	GroupNorm	voxelwise_pred_rdm	6	[0 1 2 4 5]	group1	0.707147	rep0	ipcl
	doGroupHalves_eRSA	ipcl_alpha_alexnet_gn_u128_ranger	ExploringObjects	SECTORS	EarlyV	5	conv_block_2.1	GroupNorm	voxelwise_pred_rdm	6	[3 6 7 8 9]	group2	0.69692	rep0	ipcl
	doGroupHalves_eRSA	ipcl_alpha_alexnet_gn_u128_ranger	ExploringObjects	SECTORS	EarlyV	5	conv_block_2.1	GroupNorm	voxelwise_pred_rdm	7	[0 1 2 4 6]	group1	0.699385	rep0	ipcl
	doGroupHalves_eRSA	ipcl_alpha_alexnet_gn_u128_ranger	ExploringObjects	SECTORS	EarlyV	5	conv_block_2.1	GroupNorm	voxelwise_pred_rdm	7	[3 5 7 8 9]	group2	0.713604	rep0	ipcl
	doGroupHalves_eRSA	ipcl_alpha_alexnet_gn_u128_ranger	ExploringObjects	SECTORS	EarlyV	5	conv_block_2.1	GroupNorm	voxelwise_pred_rdm	8	[0 1 2 4 7]	group1	0.703907	rep0	ipcl
	doGroupHalves_eRSA	ipcl_alpha_alexnet_gn_u128_ranger	ExploringObjects	SECTORS	EarlyV	5	conv_block_2.1	GroupNorm	voxelwise_pred_rdm	8	[3 5 6 8 9]	group2	0.690332	rep0	ipcl
	doGroupHalves_eRSA	ipcl_alpha_alexnet_gn_u128_ranger	ExploringObjects	SECTORS	EarlyV	5	conv_block_2.1	GroupNorm	voxelwise_pred_rdm	9	[0 1 2 4 8]	group1	0.703801	rep0	ipcl
	doGroupHalves_eRSA	ipcl_alpha_alexnet_gn_u128_ranger	ExploringObjects	SECTORS	EarlyV	5	conv_block_2.1	GroupNorm	voxelwise_pred_rdm	9	[3 5 6 7 9]	group2	0.70691	rep0	ipcl
	doGroupHalves_eRSA	ipcl_alpha_alexnet_gn_u128_ranger	ExploringObjects	SECTORS	EarlyV	5	conv_block_2.1	GroupNorm	voxelwise_pred_rdm	10	[0 1 2 4 9]	group1	0.690328	rep0	ipcl
	doGroupHalves_eRSA	ipcl_alpha_alexnet_gn_u128_ranger	ExploringObjects	SECTORS	EarlyV	5	conv_block_2.1	GroupNorm	voxelwise_pred_rdm	10	[3 5 6 7 8]	group2	0.711483	rep0	ipcl
	doGroupHalves_eRSA	ipcl_alpha_alexnet_gn_u128_ranger	ExploringObjects	SECTORS	EarlyV	5	conv_block_2.1	GroupNorm	voxelwise_pred_rdm	11	[0 1 2 5 6]	group1	0.717607	rep0	ipcl
	doGroupHalves_eRSA	ipcl_alpha_alexnet_gn_u128_ranger	ExploringObjects	SECTORS	EarlyV	5	conv_block_2.1	GroupNorm	voxelwise_pred_rdm	11	[3 4 7 8 9]	group2	0.71058	rep0	ipcl
	doGroupHalves_eRSA	ipcl_alpha_alexnet_gn_u128_ranger	ExploringObjects	SECTORS	EarlyV	5	conv_block_2.1	GroupNorm	voxelwise_pred_rdm	12	[0 1 2 5 7]	group1	0.71536	rep0	ipcl
	doGroupHalves_eRSA	ipcl_alpha_alexnet_gn_u128_ranger	ExploringObjects	SECTORS	EarlyV	5	conv_block_2.1	GroupNorm	voxelwise_pred_rdm	12	[3 4 6 8 9]	group2	0.67937	rep0	ipcl
	doGroupHalves_eRSA	ipcl_alpha_alexnet_gn_u128_ranger	ExploringObjects	SECTORS	EarlyV	5	conv_block_2.1	GroupNorm	voxelwise_pred_rdm	13	[0 1 2 5 8]	group1	0.721614	rep0	ipcl
	doGroupHalves_eRSA	ipcl_alpha_alexnet_gn_u128_ranger	ExploringObjects	SECTORS	EarlyV	5	conv_block_2.1	GroupNorm	voxelwise_pred_rdm	13	[3 4 6 7 9]	group2	0.702651	rep0	ipcl
	doGroupHalves_eRSA	ipcl_alpha_alexnet_gn_u128_ranger	ExploringObjects	SECTORS	EarlyV	5	conv_block_2.1	GroupNorm	voxelwise_pred_rdm	14	[0 1 2 5 9]	group1	0.70504	rep0	ipcl
	doGroupHalves_eRSA	ipcl_alpha_alexnet_gn_u128_ranger	ExploringObjects	SECTORS	EarlyV	5	conv_block_2.1	GroupNorm	voxelwise_pred_rdm	14	[3 4 6 7 8]	group2	0.703427	rep0	ipcl
	doGroupHalves_eRSA	ipcl_alpha_alexnet_gn_u128_ranger	ExploringObjects	SECTORS	EarlyV	5	conv_block_2.1	GroupNorm	voxelwise_pred_rdm	15	[0 1 2 6 7]	group1	0.712761	rep0	ipcl
	doGroupHalves_eRSA	ipcl_alpha_alexnet_gn_u128_ranger	ExploringObjects	SECTORS	EarlyV	5	conv_block_2.1	GroupNorm	voxelwise_pred_rdm	15	[3 4 5 8 9]	group2	0.701432	rep0	ipcl
	doGroupHalves_eRSA	ipcl_alpha_alexnet_gn_u128_ranger	ExploringObjects	SECTORS	EarlyV	5	conv_block_2.1	GroupNorm	voxelwise_pred_rdm	16	[0 1 2 6 8]	group1	0.711816	rep0	ipcl
	doGroupHalves_eRSA	ipcl_alpha_alexnet_gn_u128_ranger	ExploringObjects	SECTORS	EarlyV	5	conv_block_2.1	GroupNorm	voxelwise_pred_rdm	16	[3 4 5 7 9]	group2	0.71957	rep0	ipcl
	doGroupHalves_eRSA	ipcl_alpha_alexnet_gn_u128_ranger	ExploringObjects	SECTORS	EarlyV	5	conv_block_2.1	GroupNorm	voxelwise_pred_rdm	17	[0 1 2 6 9]	group1	0.702	rep0	ipcl
	doGroupHalves_eRSA	ipcl_alpha_alexnet_gn_u128_ranger	ExploringObjects	SECTORS	EarlyV	5	conv_block_2.1	GroupNorm	voxelwise_pred_rdm	17	[3 4 5 7 8]	group2	0.727247	rep0	ipcl
	doGroupHalves_eRSA	ipcl_alpha_alexnet_gn_u128_ranger	ExploringObjects	SECTORS	EarlyV	5	conv_block_2.1	GroupNorm	voxelwise_pred_rdm	18	[0 1 2 7 8]	group1	0.718201	rep0	ipcl
	doGroupHalves_eRSA	ipcl_alpha_alexnet_gn_u128_ranger	ExploringObjects	SECTORS	EarlyV	5	conv_block_2.1	GroupNorm	voxelwise_pred_rdm	18	[3 4 5 6 9]	group2	0.694469	rep0	ipcl
	doGroupHalves_eRSA	ipcl_alpha_alexnet_gn_u128_ranger	ExploringObjects	SECTORS	EarlyV	5	conv_block_2.1	GroupNorm	voxelwise_pred_rdm	19	[0 1 2 7 9]	group1	0.698711	rep0	ipcl
	doGroupHalves_eRSA	ipcl_alpha_alexnet_gn_u128_ranger	ExploringObjects	SECTORS	EarlyV	5	conv_block_2.1	GroupNorm	voxelwise_pred_rdm	19	[3 4 5 6 8]	group2	0.694089	rep0	ipcl
	doGroupHalves_eRSA	ipcl_alpha_alexnet_gn_u128_ranger	ExploringObjects	SECTORS	EarlyV	5	conv_block_2.1	GroupNorm	voxelwise_pred_rdm	20	[0 1 2 8 9]	group1	0.707043	rep0	ipcl
	doGroupHalves_eRSA	ipcl_alpha_alexnet_gn_u128_ranger	ExploringObjects	SECTORS	EarlyV	5	conv_block_2.1	GroupNorm	voxelwise_pred_rdm	20	[3 4 5 6 7]	group2	0.720274	rep0	ipcl
	doGroupHalves_eRSA	ipcl_alpha_alexnet_gn_u128_ranger	ExploringObjects	SECTORS	EarlyV	5	conv_block_2.1	GroupNorm	voxelwise_pred_rdm	21	[0 1 3 4 5]	group1	0.702764	rep0	ipcl
	doGroupHalves_eRSA	ipcl_alpha_alexnet_gn_u128_ranger	ExploringObjects	SECTORS	EarlyV	5	conv_block_2.1	GroupNorm	voxelwise_pred_rdm	21	[2 6 7 8 9]	group2	0.70901	rep0	ipcl
	doGroupHalves_eRSA	ipcl_alpha_alexnet_gn_u128_ranger	ExploringObjects	SECTORS	EarlyV	5	conv_block_2.1	GroupNorm	voxelwise_pred_rdm	22	[0 1 3 4 6]	group1	0.685926	rep0	ipcl
	doGroupHalves_eRSA	ipcl_alpha_alexnet_gn_u128_ranger	ExploringObjects	SECTORS	EarlyV	5	conv_block_2.1	GroupNorm	voxelwise_pred_rdm	22	[2 5 7 8 9]	group2	0.717903	rep0	ipcl
	doGroupHalves_eRSA	ipcl_alpha_alexnet_gn_u128_ranger	ExploringObjects	SECTORS	EarlyV	5	conv_block_2.1	GroupNorm	voxelwise_pred_rdm	23	[0 1 3 4 7]	group1	0.700139	rep0	ipcl
	doGroupHalves_eRSA	ipcl_alpha_alexnet_gn_u128_ranger	ExploringObjects	SECTORS	EarlyV	5	conv_block_2.1	GroupNorm	voxelwise_pred_rdm	23	[2 5 6 8 9]	group2	0.703646	rep0	ipcl
	doGroupHalves_eRSA	ipcl_alpha_alexnet_gn_u128_ranger	ExploringObjects	SECTORS	EarlyV	5	conv_block_2.1	GroupNorm	voxelwise_pred_rdm	24	[0 1 3 4 8]	group1	0.695384	rep0	ipcl
	doGroupHalves_eRSA	ipcl_alpha_alexnet_gn_u128_ranger	ExploringObjects	SECTORS	EarlyV	5	conv_block_2.1	GroupNorm	voxelwise_pred_rdm	24	[2 5 6 7 9]	group2	0.716415	rep0	ipcl
	doGroupHalves_eRSA	ipcl_alpha_alexnet_gn_u128_ranger	ExploringObjects	SECTORS	EarlyV	5	conv_block_2.1	GroupNorm	voxelwise_pred_rdm	25	[0 1 3 4 9]	group1	0.685771	rep0	ipcl
	doGroupHalves_eRSA	ipcl_alpha_alexnet_gn_u128_ranger	ExploringObjects	SECTORS	EarlyV	5	conv_block_2.1	GroupNorm	voxelwise_pred_rdm	25	[2 5 6 7 8]	group2	0.724554	rep0	ipcl
	doGroupHalves_eRSA	ipcl_alpha_alexnet_gn_u128_ranger	ExploringObjects	SECTORS	EarlyV	5	conv_block_2.1	GroupNorm	voxelwise_pred_rdm	26	[0 1 3 5 6]	group1	0.700147	rep0	ipcl
	doGroupHalves_eRSA	ipcl_alpha_alexnet_gn_u128_ranger	ExploringObjects	SECTORS	EarlyV	5	conv_block_2.1	GroupNorm	voxelwise_pred_rdm	26	[2 4 7 8 9]	group2	0.710449	rep0	ipcl
	doGroupHalves_eRSA	ipcl_alpha_alexnet_gn_u128_ranger	ExploringObjects	SECTORS	EarlyV	5	conv_block_2.1	GroupNorm	voxelwise_pred_rdm	27	[0 1 3 5 7]	group1	0.706995	rep0	ipcl
	doGroupHalves_eRSA	ipcl_alpha_alexnet_gn_u128_ranger	ExploringObjects	SECTORS	EarlyV	5	conv_block_2.1	GroupNorm	voxelwise_pred_rdm	27	[2 4 6 8 9]	group2	0.689092	rep0	ipcl
	doGroupHalves_eRSA	ipcl_alpha_alexnet_gn_u128_ranger	ExploringObjects	SECTORS	EarlyV	5	conv_block_2.1	GroupNorm	voxelwise_pred_rdm	28	[0 1 3 5 8]	group1	0.708638	rep0	ipcl
	doGroupHalves_eRSA	ipcl_alpha_alexnet_gn_u128_ranger	ExploringObjects	SECTORS	EarlyV	5	conv_block_2.1	GroupNorm	voxelwise_pred_rdm	28	[2 4 6 7 9]	group2	0.708477	rep0	ipcl
	doGroupHalves_eRSA	ipcl_alpha_alexnet_gn_u128_ranger	ExploringObjects	SECTORS	EarlyV	5	conv_block_2.1	GroupNorm	voxelwise_pred_rdm	29	[0 1 3 5 9]	group1	0.695934	rep0	ipcl
	doGroupHalves_eRSA	ipcl_alpha_alexnet_gn_u128_ranger	ExploringObjects	SECTORS	EarlyV	5	conv_block_2.1	GroupNorm	voxelwise_pred_rdm	29	[2 4 6 7 8]	group2	0.712865	rep0	ipcl
	doGroupHalves_eRSA	ipcl_alpha_alexnet_gn_u128_ranger	ExploringObjects	SECTORS	EarlyV	5	conv_block_2.1	GroupNorm	voxelwise_pred_rdm	30	[0 1 3 6 7]	group1	0.695725	rep0	ipcl
	doGroupHalves_eRSA	ipcl_alpha_alexnet_gn_u128_ranger	ExploringObjects	SECTORS	EarlyV	5	conv_block_2.1	GroupNorm	voxelwise_pred_rdm	30	[2 4 5 8 9]	group2	0.702595	rep0	ipcl
	doGroupHalves_eRSA	ipcl_alpha_alexnet_gn_u128_ranger	ExploringObjects	SECTORS	EarlyV	5	conv_block_2.1	GroupNorm	voxelwise_pred_rdm	31	[0 1 3 6 8]	group1	0.691195	rep0	ipcl
	doGroupHalves_eRSA	ipcl_alpha_alexnet_gn_u128_ranger	ExploringObjects	SECTORS	EarlyV	5	conv_block_2.1	GroupNorm	voxelwise_pred_rdm	31	[2 4 5 7 9]	group2	0.715694	rep0	ipcl
	doGroupHalves_eRSA	ipcl_alpha_alexnet_gn_u128_ranger	ExploringObjects	SECTORS	EarlyV	5	conv_block_2.1	GroupNorm	voxelwise_pred_rdm	32	[0 1 3 6 9]	group1	0.684623	rep0	ipcl
	doGroupHalves_eRSA	ipcl_alpha_alexnet_gn_u128_ranger	ExploringObjects	SECTORS	EarlyV	5	conv_block_2.1	GroupNorm	voxelwise_pred_rdm	32	[2 4 5 7 8]	group2	0.727487	rep0	ipcl
	doGroupHalves_eRSA	ipcl_alpha_alexnet_gn_u128_ranger	ExploringObjects	SECTORS	EarlyV	5	conv_block_2.1	GroupNorm	voxelwise_pred_rdm	33	[0 1 3 7 8]	group1	0.706152	rep0	ipcl
	doGroupHalves_eRSA	ipcl_alpha_alexnet_gn_u128_ranger	ExploringObjects	SECTORS	EarlyV	5	conv_block_2.1	GroupNorm	voxelwise_pred_rdm	33	[2 4 5 6 9]	group2	0.701093	rep0	ipcl
	doGroupHalves_eRSA	ipcl_alpha_alexnet_gn_u128_ranger	ExploringObjects	SECTORS	EarlyV	5	conv_block_2.1	GroupNorm	voxelwise_pred_rdm	34	[0 1 3 7 9]	group1	0.690572	rep0	ipcl
	doGroupHalves_eRSA	ipcl_alpha_alexnet_gn_u128_ranger	ExploringObjects	SECTORS	EarlyV	5	conv_block_2.1	GroupNorm	voxelwise_pred_rdm	34	[2 4 5 6 8]	group2	0.704242	rep0	ipcl
	doGroupHalves_eRSA	ipcl_alpha_alexnet_gn_u128_ranger	ExploringObjects	SECTORS	EarlyV	5	conv_block_2.1	GroupNorm	voxelwise_pred_rdm	35	[0 1 3 8 9]	group1	0.694608	rep0	ipcl
	doGroupHalves_eRSA	ipcl_alpha_alexnet_gn_u128_ranger	ExploringObjects	SECTORS	EarlyV	5	conv_block_2.1	GroupNorm	voxelwise_pred_rdm	35	[2 4 5 6 7]	group2	0.726237	rep0	ipcl
	doGroupHalves_eRSA	ipcl_alpha_alexnet_gn_u128_ranger	ExploringObjects	SECTORS	EarlyV	5	conv_block_2.1	GroupNorm	voxelwise_pred_rdm	36	[0 1 4 5 6]	group1	0.729852	rep0	ipcl
	doGroupHalves_eRSA	ipcl_alpha_alexnet_gn_u128_ranger	ExploringObjects	SECTORS	EarlyV	5	conv_block_2.1	GroupNorm	voxelwise_pred_rdm	36	[2 3 7 8 9]	group2	0.690551	rep0	ipcl
	doGroupHalves_eRSA	ipcl_alpha_alexnet_gn_u128_ranger	ExploringObjects	SECTORS	EarlyV	5	conv_block_2.1	GroupNorm	voxelwise_pred_rdm	37	[0 1 4 5 7]	group1	0.737339	rep0	ipcl
	doGroupHalves_eRSA	ipcl_alpha_alexnet_gn_u128_ranger	ExploringObjects	SECTORS	EarlyV	5	conv_block_2.1	GroupNorm	voxelwise_pred_rdm	37	[2 3 6 8 9]	group2	0.668146	rep0	ipcl
	doGroupHalves_eRSA	ipcl_alpha_alexnet_gn_u128_ranger	ExploringObjects	SECTORS	EarlyV	5	conv_block_2.1	GroupNorm	voxelwise_pred_rdm	38	[0 1 4 5 8]	group1	0.736575	rep0	ipcl
	doGroupHalves_eRSA	ipcl_alpha_alexnet_gn_u128_ranger	ExploringObjects	SECTORS	EarlyV	5	conv_block_2.1	GroupNorm	voxelwise_pred_rdm	38	[2 3 6 7 9]	group2	0.684639	rep0	ipcl
	doGroupHalves_eRSA	ipcl_alpha_alexnet_gn_u128_ranger	ExploringObjects	SECTORS	EarlyV	5	conv_block_2.1	GroupNorm	voxelwise_pred_rdm	39	[0 1 4 5 9]	group1	0.724265	rep0	ipcl
	doGroupHalves_eRSA	ipcl_alpha_alexnet_gn_u128_ranger	ExploringObjects	SECTORS	EarlyV	5	conv_block_2.1	GroupNorm	voxelwise_pred_rdm	39	[2 3 6 7 8]	group2	0.690777	rep0	ipcl
	doGroupHalves_eRSA	ipcl_alpha_alexnet_gn_u128_ranger	ExploringObjects	SECTORS	EarlyV	5	conv_block_2.1	GroupNorm	voxelwise_pred_rdm	40	[0 1 4 6 7]	group1	0.728934	rep0	ipcl
	doGroupHalves_eRSA	ipcl_alpha_alexnet_gn_u128_ranger	ExploringObjects	SECTORS	EarlyV	5	conv_block_2.1	GroupNorm	voxelwise_pred_rdm	40	[2 3 5 8 9]	group2	0.685467	rep0	ipcl
	doGroupHalves_eRSA	ipcl_alpha_alexnet_gn_u128_ranger	ExploringObjects	SECTORS	EarlyV	5	conv_block_2.1	GroupNorm	voxelwise_pred_rdm	41	[0 1 4 6 8]	group1	0.721062	rep0	ipcl
	doGroupHalves_eRSA	ipcl_alpha_alexnet_gn_u128_ranger	ExploringObjects	SECTORS	EarlyV	5	conv_block_2.1	GroupNorm	voxelwise_pred_rdm	41	[2 3 5 7 9]	group2	0.696586	rep0	ipcl
	doGroupHalves_eRSA	ipcl_alpha_alexnet_gn_u128_ranger	ExploringObjects	SECTORS	EarlyV	5	conv_block_2.1	GroupNorm	voxelwise_pred_rdm	42	[0 1 4 6 9]	group1	0.71653	rep0	ipcl
	doGroupHalves_eRSA	ipcl_alpha_alexnet_gn_u128_ranger	ExploringObjects	SECTORS	EarlyV	5	conv_block_2.1	GroupNorm	voxelwise_pred_rdm	42	[2 3 5 7 8]	group2	0.708666	rep0	ipcl
	doGroupHalves_eRSA	ipcl_alpha_alexnet_gn_u128_ranger	ExploringObjects	SECTORS	EarlyV	5	conv_block_2.1	GroupNorm	voxelwise_pred_rdm	43	[0 1 4 7 8]	group1	0.73653	rep0	ipcl
	doGroupHalves_eRSA	ipcl_alpha_alexnet_gn_u128_ranger	ExploringObjects	SECTORS	EarlyV	5	conv_block_2.1	GroupNorm	voxelwise_pred_rdm	43	[2 3 5 6 9]	group2	0.681016	rep0	ipcl
	doGroupHalves_eRSA	ipcl_alpha_alexnet_gn_u128_ranger	ExploringObjects	SECTORS	EarlyV	5	conv_block_2.1	GroupNorm	voxelwise_pred_rdm	44	[0 1 4 7 9]	group1	0.722003	rep0	ipcl
	doGroupHalves_eRSA	ipcl_alpha_alexnet_gn_u128_ranger	ExploringObjects	SECTORS	EarlyV	5	conv_block_2.1	GroupNorm	voxelwise_pred_rdm	44	[2 3 5 6 8]	group2	0.685279	rep0	ipcl
	doGroupHalves_eRSA	ipcl_alpha_alexnet_gn_u128_ranger	ExploringObjects	SECTORS	EarlyV	5	conv_block_2.1	GroupNorm	voxelwise_pred_rdm	45	[0 1 4 8 9]	group1	0.723426	rep0	ipcl
	doGroupHalves_eRSA	ipcl_alpha_alexnet_gn_u128_ranger	ExploringObjects	SECTORS	EarlyV	5	conv_block_2.1	GroupNorm	voxelwise_pred_rdm	45	[2 3 5 6 7]	group2	0.704725	rep0	ipcl
	doGroupHalves_eRSA	ipcl_alpha_alexnet_gn_u128_ranger	ExploringObjects	SECTORS	EarlyV	5	conv_block_2.1	GroupNorm	voxelwise_pred_rdm	46	[0 1 5 6 7]	group1	0.737607	rep0	ipcl
	doGroupHalves_eRSA	ipcl_alpha_alexnet_gn_u128_ranger	ExploringObjects	SECTORS	EarlyV	5	conv_block_2.1	GroupNorm	voxelwise_pred_rdm	46	[2 3 4 8 9]	group2	0.671464	rep0	ipcl
	doGroupHalves_eRSA	ipcl_alpha_alexnet_gn_u128_ranger	ExploringObjects	SECTORS	EarlyV	5	conv_block_2.1	GroupNorm	voxelwise_pred_rdm	47	[0 1 5 6 8]	group1	0.736349	rep0	ipcl
	doGroupHalves_eRSA	ipcl_alpha_alexnet_gn_u128_ranger	ExploringObjects	SECTORS	EarlyV	5	conv_block_2.1	GroupNorm	voxelwise_pred_rdm	47	[2 3 4 7 9]	group2	0.688959	rep0	ipcl
	doGroupHalves_eRSA	ipcl_alpha_alexnet_gn_u128_ranger	ExploringObjects	SECTORS	EarlyV	5	conv_block_2.1	GroupNorm	voxelwise_pred_rdm	48	[0 1 5 6 9]	group1	0.727616	rep0	ipcl
	doGroupHalves_eRSA	ipcl_alpha_alexnet_gn_u128_ranger	ExploringObjects	SECTORS	EarlyV	5	conv_block_2.1	GroupNorm	voxelwise_pred_rdm	48	[2 3 4 7 8]	group2	0.698355	rep0	ipcl
	doGroupHalves_eRSA	ipcl_alpha_alexnet_gn_u128_ranger	ExploringObjects	SECTORS	EarlyV	5	conv_block_2.1	GroupNorm	voxelwise_pred_rdm	49	[0 1 5 7 8]	group1	0.744568	rep0	ipcl
	doGroupHalves_eRSA	ipcl_alpha_alexnet_gn_u128_ranger	ExploringObjects	SECTORS	EarlyV	5	conv_block_2.1	GroupNorm	voxelwise_pred_rdm	49	[2 3 4 6 9]	group2	0.666012	rep0	ipcl
	doGroupHalves_eRSA	ipcl_alpha_alexnet_gn_u128_ranger	ExploringObjects	SECTORS	EarlyV	5	conv_block_2.1	GroupNorm	voxelwise_pred_rdm	50	[0 1 5 7 9]	group1	0.726117	rep0	ipcl
	doGroupHalves_eRSA	ipcl_alpha_alexnet_gn_u128_ranger	ExploringObjects	SECTORS	EarlyV	5	conv_block_2.1	GroupNorm	voxelwise_pred_rdm	50	[2 3 4 6 8]	group2	0.667462	rep0	ipcl
	doGroupHalves_eRSA	ipcl_alpha_alexnet_gn_u128_ranger	ExploringObjects	SECTORS	EarlyV	5	conv_block_2.1	GroupNorm	voxelwise_pred_rdm	51	[0 1 5 8 9]	group1	0.734535	rep0	ipcl
	doGroupHalves_eRSA	ipcl_alpha_alexnet_gn_u128_ranger	ExploringObjects	SECTORS	EarlyV	5	conv_block_2.1	GroupNorm	voxelwise_pred_rdm	51	[2 3 4 6 7]	group2	0.692714	rep0	ipcl
	doGroupHalves_eRSA	ipcl_alpha_alexnet_gn_u128_ranger	ExploringObjects	SECTORS	EarlyV	5	conv_block_2.1	GroupNorm	voxelwise_pred_rdm	52	[0 1 6 7 8]	group1	0.734569	rep0	ipcl
	doGroupHalves_eRSA	ipcl_alpha_alexnet_gn_u128_ranger	ExploringObjects	SECTORS	EarlyV	5	conv_block_2.1	GroupNorm	voxelwise_pred_rdm	52	[2 3 4 5 9]	group2	0.68285	rep0	ipcl
	doGroupHalves_eRSA	ipcl_alpha_alexnet_gn_u128_ranger	ExploringObjects	SECTORS	EarlyV	5	conv_block_2.1	GroupNorm	voxelwise_pred_rdm	53	[0 1 6 7 9]	group1	0.724007	rep0	ipcl
	doGroupHalves_eRSA	ipcl_alpha_alexnet_gn_u128_ranger	ExploringObjects	SECTORS	EarlyV	5	conv_block_2.1	GroupNorm	voxelwise_pred_rdm	53	[2 3 4 5 8]	group2	0.690058	rep0	ipcl
	doGroupHalves_eRSA	ipcl_alpha_alexnet_gn_u128_ranger	ExploringObjects	SECTORS	EarlyV	5	conv_block_2.1	GroupNorm	voxelwise_pred_rdm	54	[0 1 6 8 9]	group1	0.724767	rep0	ipcl
	doGroupHalves_eRSA	ipcl_alpha_alexnet_gn_u128_ranger	ExploringObjects	SECTORS	EarlyV	5	conv_block_2.1	GroupNorm	voxelwise_pred_rdm	54	[2 3 4 5 7]	group2	0.710839	rep0	ipcl
	doGroupHalves_eRSA	ipcl_alpha_alexnet_gn_u128_ranger	ExploringObjects	SECTORS	EarlyV	5	conv_block_2.1	GroupNorm	voxelwise_pred_rdm	55	[0 1 7 8 9]	group1	0.731758	rep0	ipcl
	doGroupHalves_eRSA	ipcl_alpha_alexnet_gn_u128_ranger	ExploringObjects	SECTORS	EarlyV	5	conv_block_2.1	GroupNorm	voxelwise_pred_rdm	55	[2 3 4 5 6]	group2	0.685868	rep0	ipcl
	doGroupHalves_eRSA	ipcl_alpha_alexnet_gn_u128_ranger	ExploringObjects	SECTORS	EarlyV	5	conv_block_2.1	GroupNorm	voxelwise_pred_rdm	56	[0 2 3 4 5]	group1	0.700674	rep0	ipcl
	doGroupHalves_eRSA	ipcl_alpha_alexnet_gn_u128_ranger	ExploringObjects	SECTORS	EarlyV	5	conv_block_2.1	GroupNorm	voxelwise_pred_rdm	56	[1 6 7 8 9]	group2	0.718044	rep0	ipcl
	doGroupHalves_eRSA	ipcl_alpha_alexnet_gn_u128_ranger	ExploringObjects	SECTORS	EarlyV	5	conv_block_2.1	GroupNorm	voxelwise_pred_rdm	57	[0 2 3 4 6]	group1	0.680735	rep0	ipcl
	doGroupHalves_eRSA	ipcl_alpha_alexnet_gn_u128_ranger	ExploringObjects	SECTORS	EarlyV	5	conv_block_2.1	GroupNorm	voxelwise_pred_rdm	57	[1 5 7 8 9]	group2	0.723399	rep0	ipcl
	doGroupHalves_eRSA	ipcl_alpha_alexnet_gn_u128_ranger	ExploringObjects	SECTORS	EarlyV	5	conv_block_2.1	GroupNorm	voxelwise_pred_rdm	58	[0 2 3 4 7]	group1	0.701841	rep0	ipcl
	doGroupHalves_eRSA	ipcl_alpha_alexnet_gn_u128_ranger	ExploringObjects	SECTORS	EarlyV	5	conv_block_2.1	GroupNorm	voxelwise_pred_rdm	58	[1 5 6 8 9]	group2	0.714929	rep0	ipcl
	doGroupHalves_eRSA	ipcl_alpha_alexnet_gn_u128_ranger	ExploringObjects	SECTORS	EarlyV	5	conv_block_2.1	GroupNorm	voxelwise_pred_rdm	59	[0 2 3 4 8]	group1	0.688397	rep0	ipcl
	doGroupHalves_eRSA	ipcl_alpha_alexnet_gn_u128_ranger	ExploringObjects	SECTORS	EarlyV	5	conv_block_2.1	GroupNorm	voxelwise_pred_rdm	59	[1 5 6 7 9]	group2	0.719454	rep0	ipcl
	doGroupHalves_eRSA	ipcl_alpha_alexnet_gn_u128_ranger	ExploringObjects	SECTORS	EarlyV	5	conv_block_2.1	GroupNorm	voxelwise_pred_rdm	60	[0 2 3 4 9]	group1	0.679989	rep0	ipcl
	doGroupHalves_eRSA	ipcl_alpha_alexnet_gn_u128_ranger	ExploringObjects	SECTORS	EarlyV	5	conv_block_2.1	GroupNorm	voxelwise_pred_rdm	60	[1 5 6 7 8]	group2	0.729607	rep0	ipcl
	doGroupHalves_eRSA	ipcl_alpha_alexnet_gn_u128_ranger	ExploringObjects	SECTORS	EarlyV	5	conv_block_2.1	GroupNorm	voxelwise_pred_rdm	61	[0 2 3 5 6]	group1	0.701218	rep0	ipcl
	doGroupHalves_eRSA	ipcl_alpha_alexnet_gn_u128_ranger	ExploringObjects	SECTORS	EarlyV	5	conv_block_2.1	GroupNorm	voxelwise_pred_rdm	61	[1 4 7 8 9]	group2	0.722495	rep0	ipcl
	doGroupHalves_eRSA	ipcl_alpha_alexnet_gn_u128_ranger	ExploringObjects	SECTORS	EarlyV	5	conv_block_2.1	GroupNorm	voxelwise_pred_rdm	62	[0 2 3 5 7]	group1	0.715332	rep0	ipcl
	doGroupHalves_eRSA	ipcl_alpha_alexnet_gn_u128_ranger	ExploringObjects	SECTORS	EarlyV	5	conv_block_2.1	GroupNorm	voxelwise_pred_rdm	62	[1 4 6 8 9]	group2	0.70651	rep0	ipcl
	doGroupHalves_eRSA	ipcl_alpha_alexnet_gn_u128_ranger	ExploringObjects	SECTORS	EarlyV	5	conv_block_2.1	GroupNorm	voxelwise_pred_rdm	63	[0 2 3 5 8]	group1	0.707707	rep0	ipcl
	doGroupHalves_eRSA	ipcl_alpha_alexnet_gn_u128_ranger	ExploringObjects	SECTORS	EarlyV	5	conv_block_2.1	GroupNorm	voxelwise_pred_rdm	63	[1 4 6 7 9]	group2	0.718225	rep0	ipcl
	doGroupHalves_eRSA	ipcl_alpha_alexnet_gn_u128_ranger	ExploringObjects	SECTORS	EarlyV	5	conv_block_2.1	GroupNorm	voxelwise_pred_rdm	64	[0 2 3 5 9]	group1	0.696734	rep0	ipcl
	doGroupHalves_eRSA	ipcl_alpha_alexnet_gn_u128_ranger	ExploringObjects	SECTORS	EarlyV	5	conv_block_2.1	GroupNorm	voxelwise_pred_rdm	64	[1 4 6 7 8]	group2	0.72402	rep0	ipcl
	doGroupHalves_eRSA	ipcl_alpha_alexnet_gn_u128_ranger	ExploringObjects	SECTORS	EarlyV	5	conv_block_2.1	GroupNorm	voxelwise_pred_rdm	65	[0 2 3 6 7]	group1	0.700169	rep0	ipcl
	doGroupHalves_eRSA	ipcl_alpha_alexnet_gn_u128_ranger	ExploringObjects	SECTORS	EarlyV	5	conv_block_2.1	GroupNorm	voxelwise_pred_rdm	65	[1 4 5 8 9]	group2	0.717403	rep0	ipcl
	doGroupHalves_eRSA	ipcl_alpha_alexnet_gn_u128_ranger	ExploringObjects	SECTORS	EarlyV	5	conv_block_2.1	GroupNorm	voxelwise_pred_rdm	66	[0 2 3 6 8]	group1	0.687363	rep0	ipcl
	doGroupHalves_eRSA	ipcl_alpha_alexnet_gn_u128_ranger	ExploringObjects	SECTORS	EarlyV	5	conv_block_2.1	GroupNorm	voxelwise_pred_rdm	66	[1 4 5 7 9]	group2	0.721773	rep0	ipcl
	doGroupHalves_eRSA	ipcl_alpha_alexnet_gn_u128_ranger	ExploringObjects	SECTORS	EarlyV	5	conv_block_2.1	GroupNorm	voxelwise_pred_rdm	67	[0 2 3 6 9]	group1	0.681957	rep0	ipcl
	doGroupHalves_eRSA	ipcl_alpha_alexnet_gn_u128_ranger	ExploringObjects	SECTORS	EarlyV	5	conv_block_2.1	GroupNorm	voxelwise_pred_rdm	67	[1 4 5 7 8]	group2	0.735834	rep0	ipcl
	doGroupHalves_eRSA	ipcl_alpha_alexnet_gn_u128_ranger	ExploringObjects	SECTORS	EarlyV	5	conv_block_2.1	GroupNorm	voxelwise_pred_rdm	68	[0 2 3 7 8]	group1	0.708949	rep0	ipcl
	doGroupHalves_eRSA	ipcl_alpha_alexnet_gn_u128_ranger	ExploringObjects	SECTORS	EarlyV	5	conv_block_2.1	GroupNorm	voxelwise_pred_rdm	68	[1 4 5 6 9]	group2	0.713101	rep0	ipcl
	doGroupHalves_eRSA	ipcl_alpha_alexnet_gn_u128_ranger	ExploringObjects	SECTORS	EarlyV	5	conv_block_2.1	GroupNorm	voxelwise_pred_rdm	69	[0 2 3 7 9]	group1	0.695058	rep0	ipcl
	doGroupHalves_eRSA	ipcl_alpha_alexnet_gn_u128_ranger	ExploringObjects	SECTORS	EarlyV	5	conv_block_2.1	GroupNorm	voxelwise_pred_rdm	69	[1 4 5 6 8]	group2	0.717818	rep0	ipcl
	doGroupHalves_eRSA	ipcl_alpha_alexnet_gn_u128_ranger	ExploringObjects	SECTORS	EarlyV	5	conv_block_2.1	GroupNorm	voxelwise_pred_rdm	70	[0 2 3 8 9]	group1	0.690147	rep0	ipcl
	doGroupHalves_eRSA	ipcl_alpha_alexnet_gn_u128_ranger	ExploringObjects	SECTORS	EarlyV	5	conv_block_2.1	GroupNorm	voxelwise_pred_rdm	70	[1 4 5 6 7]	group2	0.731609	rep0	ipcl
	doGroupHalves_eRSA	ipcl_alpha_alexnet_gn_u128_ranger	ExploringObjects	SECTORS	EarlyV	5	conv_block_2.1	GroupNorm	voxelwise_pred_rdm	71	[0 2 4 5 6]	group1	0.71933	rep0	ipcl
	doGroupHalves_eRSA	ipcl_alpha_alexnet_gn_u128_ranger	ExploringObjects	SECTORS	EarlyV	5	conv_block_2.1	GroupNorm	voxelwise_pred_rdm	71	[1 3 7 8 9]	group2	0.690084	rep0	ipcl
	doGroupHalves_eRSA	ipcl_alpha_alexnet_gn_u128_ranger	ExploringObjects	SECTORS	EarlyV	5	conv_block_2.1	GroupNorm	voxelwise_pred_rdm	72	[0 2 4 5 7]	group1	0.733354	rep0	ipcl
	doGroupHalves_eRSA	ipcl_alpha_alexnet_gn_u128_ranger	ExploringObjects	SECTORS	EarlyV	5	conv_block_2.1	GroupNorm	voxelwise_pred_rdm	72	[1 3 6 8 9]	group2	0.673596	rep0	ipcl
	doGroupHalves_eRSA	ipcl_alpha_alexnet_gn_u128_ranger	ExploringObjects	SECTORS	EarlyV	5	conv_block_2.1	GroupNorm	voxelwise_pred_rdm	73	[0 2 4 5 8]	group1	0.723404	rep0	ipcl
	doGroupHalves_eRSA	ipcl_alpha_alexnet_gn_u128_ranger	ExploringObjects	SECTORS	EarlyV	5	conv_block_2.1	GroupNorm	voxelwise_pred_rdm	73	[1 3 6 7 9]	group2	0.682155	rep0	ipcl
	doGroupHalves_eRSA	ipcl_alpha_alexnet_gn_u128_ranger	ExploringObjects	SECTORS	EarlyV	5	conv_block_2.1	GroupNorm	voxelwise_pred_rdm	74	[0 2 4 5 9]	group1	0.712861	rep0	ipcl
	doGroupHalves_eRSA	ipcl_alpha_alexnet_gn_u128_ranger	ExploringObjects	SECTORS	EarlyV	5	conv_block_2.1	GroupNorm	voxelwise_pred_rdm	74	[1 3 6 7 8]	group2	0.689876	rep0	ipcl
	doGroupHalves_eRSA	ipcl_alpha_alexnet_gn_u128_ranger	ExploringObjects	SECTORS	EarlyV	5	conv_block_2.1	GroupNorm	voxelwise_pred_rdm	75	[0 2 4 6 7]	group1	0.721357	rep0	ipcl
	doGroupHalves_eRSA	ipcl_alpha_alexnet_gn_u128_ranger	ExploringObjects	SECTORS	EarlyV	5	conv_block_2.1	GroupNorm	voxelwise_pred_rdm	75	[1 3 5 8 9]	group2	0.688116	rep0	ipcl
	doGroupHalves_eRSA	ipcl_alpha_alexnet_gn_u128_ranger	ExploringObjects	SECTORS	EarlyV	5	conv_block_2.1	GroupNorm	voxelwise_pred_rdm	76	[0 2 4 6 8]	group1	0.705422	rep0	ipcl
	doGroupHalves_eRSA	ipcl_alpha_alexnet_gn_u128_ranger	ExploringObjects	SECTORS	EarlyV	5	conv_block_2.1	GroupNorm	voxelwise_pred_rdm	76	[1 3 5 7 9]	group2	0.690326	rep0	ipcl
	doGroupHalves_eRSA	ipcl_alpha_alexnet_gn_u128_ranger	ExploringObjects	SECTORS	EarlyV	5	conv_block_2.1	GroupNorm	voxelwise_pred_rdm	77	[0 2 4 6 9]	group1	0.701858	rep0	ipcl
	doGroupHalves_eRSA	ipcl_alpha_alexnet_gn_u128_ranger	ExploringObjects	SECTORS	EarlyV	5	conv_block_2.1	GroupNorm	voxelwise_pred_rdm	77	[1 3 5 7 8]	group2	0.704635	rep0	ipcl
	doGroupHalves_eRSA	ipcl_alpha_alexnet_gn_u128_ranger	ExploringObjects	SECTORS	EarlyV	5	conv_block_2.1	GroupNorm	voxelwise_pred_rdm	78	[0 2 4 7 8]	group1	0.726795	rep0	ipcl
	doGroupHalves_eRSA	ipcl_alpha_alexnet_gn_u128_ranger	ExploringObjects	SECTORS	EarlyV	5	conv_block_2.1	GroupNorm	voxelwise_pred_rdm	78	[1 3 5 6 9]	group2	0.681267	rep0	ipcl
	doGroupHalves_eRSA	ipcl_alpha_alexnet_gn_u128_ranger	ExploringObjects	SECTORS	EarlyV	5	conv_block_2.1	GroupNorm	voxelwise_pred_rdm	79	[0 2 4 7 9]	group1	0.713988	rep0	ipcl
	doGroupHalves_eRSA	ipcl_alpha_alexnet_gn_u128_ranger	ExploringObjects	SECTORS	EarlyV	5	conv_block_2.1	GroupNorm	voxelwise_pred_rdm	79	[1 3 5 6 8]	group2	0.68726	rep0	ipcl
	doGroupHalves_eRSA	ipcl_alpha_alexnet_gn_u128_ranger	ExploringObjects	SECTORS	EarlyV	5	conv_block_2.1	GroupNorm	voxelwise_pred_rdm	80	[0 2 4 8 9]	group1	0.706534	rep0	ipcl
	doGroupHalves_eRSA	ipcl_alpha_alexnet_gn_u128_ranger	ExploringObjects	SECTORS	EarlyV	5	conv_block_2.1	GroupNorm	voxelwise_pred_rdm	80	[1 3 5 6 7]	group2	0.698207	rep0	ipcl
	doGroupHalves_eRSA	ipcl_alpha_alexnet_gn_u128_ranger	ExploringObjects	SECTORS	EarlyV	5	conv_block_2.1	GroupNorm	voxelwise_pred_rdm	81	[0 2 5 6 7]	group1	0.736321	rep0	ipcl
	doGroupHalves_eRSA	ipcl_alpha_alexnet_gn_u128_ranger	ExploringObjects	SECTORS	EarlyV	5	conv_block_2.1	GroupNorm	voxelwise_pred_rdm	81	[1 3 4 8 9]	group2	0.680652	rep0	ipcl
	doGroupHalves_eRSA	ipcl_alpha_alexnet_gn_u128_ranger	ExploringObjects	SECTORS	EarlyV	5	conv_block_2.1	GroupNorm	voxelwise_pred_rdm	82	[0 2 5 6 8]	group1	0.726397	rep0	ipcl
	doGroupHalves_eRSA	ipcl_alpha_alexnet_gn_u128_ranger	ExploringObjects	SECTORS	EarlyV	5	conv_block_2.1	GroupNorm	voxelwise_pred_rdm	82	[1 3 4 7 9]	group2	0.689853	rep0	ipcl
	doGroupHalves_eRSA	ipcl_alpha_alexnet_gn_u128_ranger	ExploringObjects	SECTORS	EarlyV	5	conv_block_2.1	GroupNorm	voxelwise_pred_rdm	83	[0 2 5 6 9]	group1	0.719229	rep0	ipcl
	doGroupHalves_eRSA	ipcl_alpha_alexnet_gn_u128_ranger	ExploringObjects	SECTORS	EarlyV	5	conv_block_2.1	GroupNorm	voxelwise_pred_rdm	83	[1 3 4 7 8]	group2	0.700897	rep0	ipcl
	doGroupHalves_eRSA	ipcl_alpha_alexnet_gn_u128_ranger	ExploringObjects	SECTORS	EarlyV	5	conv_block_2.1	GroupNorm	voxelwise_pred_rdm	84	[0 2 5 7 8]	group1	0.740941	rep0	ipcl
	doGroupHalves_eRSA	ipcl_alpha_alexnet_gn_u128_ranger	ExploringObjects	SECTORS	EarlyV	5	conv_block_2.1	GroupNorm	voxelwise_pred_rdm	84	[1 3 4 6 9]	group2	0.673012	rep0	ipcl
	doGroupHalves_eRSA	ipcl_alpha_alexnet_gn_u128_ranger	ExploringObjects	SECTORS	EarlyV	5	conv_block_2.1	GroupNorm	voxelwise_pred_rdm	85	[0 2 5 7 9]	group1	0.724726	rep0	ipcl
	doGroupHalves_eRSA	ipcl_alpha_alexnet_gn_u128_ranger	ExploringObjects	SECTORS	EarlyV	5	conv_block_2.1	GroupNorm	voxelwise_pred_rdm	85	[1 3 4 6 8]	group2	0.675585	rep0	ipcl
	doGroupHalves_eRSA	ipcl_alpha_alexnet_gn_u128_ranger	ExploringObjects	SECTORS	EarlyV	5	conv_block_2.1	GroupNorm	voxelwise_pred_rdm	86	[0 2 5 8 9]	group1	0.723738	rep0	ipcl
	doGroupHalves_eRSA	ipcl_alpha_alexnet_gn_u128_ranger	ExploringObjects	SECTORS	EarlyV	5	conv_block_2.1	GroupNorm	voxelwise_pred_rdm	86	[1 3 4 6 7]	group2	0.692988	rep0	ipcl
	doGroupHalves_eRSA	ipcl_alpha_alexnet_gn_u128_ranger	ExploringObjects	SECTORS	EarlyV	5	conv_block_2.1	GroupNorm	voxelwise_pred_rdm	87	[0 2 6 7 8]	group1	0.727509	rep0	ipcl
	doGroupHalves_eRSA	ipcl_alpha_alexnet_gn_u128_ranger	ExploringObjects	SECTORS	EarlyV	5	conv_block_2.1	GroupNorm	voxelwise_pred_rdm	87	[1 3 4 5 9]	group2	0.686892	rep0	ipcl
	doGroupHalves_eRSA	ipcl_alpha_alexnet_gn_u128_ranger	ExploringObjects	SECTORS	EarlyV	5	conv_block_2.1	GroupNorm	voxelwise_pred_rdm	88	[0 2 6 7 9]	group1	0.718371	rep0	ipcl
	doGroupHalves_eRSA	ipcl_alpha_alexnet_gn_u128_ranger	ExploringObjects	SECTORS	EarlyV	5	conv_block_2.1	GroupNorm	voxelwise_pred_rdm	88	[1 3 4 5 8]	group2	0.69582	rep0	ipcl
	doGroupHalves_eRSA	ipcl_alpha_alexnet_gn_u128_ranger	ExploringObjects	SECTORS	EarlyV	5	conv_block_2.1	GroupNorm	voxelwise_pred_rdm	89	[0 2 6 8 9]	group1	0.71084	rep0	ipcl
	doGroupHalves_eRSA	ipcl_alpha_alexnet_gn_u128_ranger	ExploringObjects	SECTORS	EarlyV	5	conv_block_2.1	GroupNorm	voxelwise_pred_rdm	89	[1 3 4 5 7]	group2	0.707775	rep0	ipcl
	doGroupHalves_eRSA	ipcl_alpha_alexnet_gn_u128_ranger	ExploringObjects	SECTORS	EarlyV	5	conv_block_2.1	GroupNorm	voxelwise_pred_rdm	90	[0 2 7 8 9]	group1	0.724285	rep0	ipcl
	doGroupHalves_eRSA	ipcl_alpha_alexnet_gn_u128_ranger	ExploringObjects	SECTORS	EarlyV	5	conv_block_2.1	GroupNorm	voxelwise_pred_rdm	90	[1 3 4 5 6]	group2	0.689092	rep0	ipcl
	doGroupHalves_eRSA	ipcl_alpha_alexnet_gn_u128_ranger	ExploringObjects	SECTORS	EarlyV	5	conv_block_2.1	GroupNorm	voxelwise_pred_rdm	91	[0 3 4 5 6]	group1	0.712219	rep0	ipcl
	doGroupHalves_eRSA	ipcl_alpha_alexnet_gn_u128_ranger	ExploringObjects	SECTORS	EarlyV	5	conv_block_2.1	GroupNorm	voxelwise_pred_rdm	91	[1 2 7 8 9]	group2	0.701084	rep0	ipcl
	doGroupHalves_eRSA	ipcl_alpha_alexnet_gn_u128_ranger	ExploringObjects	SECTORS	EarlyV	5	conv_block_2.1	GroupNorm	voxelwise_pred_rdm	92	[0 3 4 5 7]	group1	0.736093	rep0	ipcl
	doGroupHalves_eRSA	ipcl_alpha_alexnet_gn_u128_ranger	ExploringObjects	SECTORS	EarlyV	5	conv_block_2.1	GroupNorm	voxelwise_pred_rdm	92	[1 2 6 8 9]	group2	0.693904	rep0	ipcl
	doGroupHalves_eRSA	ipcl_alpha_alexnet_gn_u128_ranger	ExploringObjects	SECTORS	EarlyV	5	conv_block_2.1	GroupNorm	voxelwise_pred_rdm	93	[0 3 4 5 8]	group1	0.721107	rep0	ipcl
	doGroupHalves_eRSA	ipcl_alpha_alexnet_gn_u128_ranger	ExploringObjects	SECTORS	EarlyV	5	conv_block_2.1	GroupNorm	voxelwise_pred_rdm	93	[1 2 6 7 9]	group2	0.698996	rep0	ipcl
	doGroupHalves_eRSA	ipcl_alpha_alexnet_gn_u128_ranger	ExploringObjects	SECTORS	EarlyV	5	conv_block_2.1	GroupNorm	voxelwise_pred_rdm	94	[0 3 4 5 9]	group1	0.71476	rep0	ipcl
	doGroupHalves_eRSA	ipcl_alpha_alexnet_gn_u128_ranger	ExploringObjects	SECTORS	EarlyV	5	conv_block_2.1	GroupNorm	voxelwise_pred_rdm	94	[1 2 6 7 8]	group2	0.709923	rep0	ipcl
	doGroupHalves_eRSA	ipcl_alpha_alexnet_gn_u128_ranger	ExploringObjects	SECTORS	EarlyV	5	conv_block_2.1	GroupNorm	voxelwise_pred_rdm	95	[0 3 4 6 7]	group1	0.714774	rep0	ipcl
	doGroupHalves_eRSA	ipcl_alpha_alexnet_gn_u128_ranger	ExploringObjects	SECTORS	EarlyV	5	conv_block_2.1	GroupNorm	voxelwise_pred_rdm	95	[1 2 5 8 9]	group2	0.700271	rep0	ipcl
	doGroupHalves_eRSA	ipcl_alpha_alexnet_gn_u128_ranger	ExploringObjects	SECTORS	EarlyV	5	conv_block_2.1	GroupNorm	voxelwise_pred_rdm	96	[0 3 4 6 8]	group1	0.694997	rep0	ipcl
	doGroupHalves_eRSA	ipcl_alpha_alexnet_gn_u128_ranger	ExploringObjects	SECTORS	EarlyV	5	conv_block_2.1	GroupNorm	voxelwise_pred_rdm	96	[1 2 5 7 9]	group2	0.698049	rep0	ipcl
	doGroupHalves_eRSA	ipcl_alpha_alexnet_gn_u128_ranger	ExploringObjects	SECTORS	EarlyV	5	conv_block_2.1	GroupNorm	voxelwise_pred_rdm	97	[0 3 4 6 9]	group1	0.694997	rep0	ipcl
	doGroupHalves_eRSA	ipcl_alpha_alexnet_gn_u128_ranger	ExploringObjects	SECTORS	EarlyV	5	conv_block_2.1	GroupNorm	voxelwise_pred_rdm	97	[1 2 5 7 8]	group2	0.716071	rep0	ipcl
	doGroupHalves_eRSA	ipcl_alpha_alexnet_gn_u128_ranger	ExploringObjects	SECTORS	EarlyV	5	conv_block_2.1	GroupNorm	voxelwise_pred_rdm	98	[0 3 4 7 8]	group1	0.725484	rep0	ipcl
	doGroupHalves_eRSA	ipcl_alpha_alexnet_gn_u128_ranger	ExploringObjects	SECTORS	EarlyV	5	conv_block_2.1	GroupNorm	voxelwise_pred_rdm	98	[1 2 5 6 9]	group2	0.698718	rep0	ipcl
	doGroupHalves_eRSA	ipcl_alpha_alexnet_gn_u128_ranger	ExploringObjects	SECTORS	EarlyV	5	conv_block_2.1	GroupNorm	voxelwise_pred_rdm	99	[0 3 4 7 9]	group1	0.716897	rep0	ipcl
	doGroupHalves_eRSA	ipcl_alpha_alexnet_gn_u128_ranger	ExploringObjects	SECTORS	EarlyV	5	conv_block_2.1	GroupNorm	voxelwise_pred_rdm	99	[1 2 5 6 8]	group2	0.707847	rep0	ipcl
	doGroupHalves_eRSA	ipcl_alpha_alexnet_gn_u128_ranger	ExploringObjects	SECTORS	EarlyV	5	conv_block_2.1	GroupNorm	voxelwise_pred_rdm	100	[0 3 4 8 9]	group1	0.70481	rep0	ipcl
	doGroupHalves_eRSA	ipcl_alpha_alexnet_gn_u128_ranger	ExploringObjects	SECTORS	EarlyV	5	conv_block_2.1	GroupNorm	voxelwise_pred_rdm	100	[1 2 5 6 7]	group2	0.715118	rep0	ipcl
	doGroupHalves_eRSA	ipcl_alpha_alexnet_gn_u128_ranger	ExploringObjects	SECTORS	EarlyV	5	conv_block_2.1	GroupNorm	voxelwise_pred_rdm	101	[0 3 5 6 7]	group1	0.725789	rep0	ipcl
	doGroupHalves_eRSA	ipcl_alpha_alexnet_gn_u128_ranger	ExploringObjects	SECTORS	EarlyV	5	conv_block_2.1	GroupNorm	voxelwise_pred_rdm	101	[1 2 4 8 9]	group2	0.688368	rep0	ipcl
	doGroupHalves_eRSA	ipcl_alpha_alexnet_gn_u128_ranger	ExploringObjects	SECTORS	EarlyV	5	conv_block_2.1	GroupNorm	voxelwise_pred_rdm	102	[0 3 5 6 8]	group1	0.712107	rep0	ipcl
	doGroupHalves_eRSA	ipcl_alpha_alexnet_gn_u128_ranger	ExploringObjects	SECTORS	EarlyV	5	conv_block_2.1	GroupNorm	voxelwise_pred_rdm	102	[1 2 4 7 9]	group2	0.693058	rep0	ipcl
	doGroupHalves_eRSA	ipcl_alpha_alexnet_gn_u128_ranger	ExploringObjects	SECTORS	EarlyV	5	conv_block_2.1	GroupNorm	voxelwise_pred_rdm	103	[0 3 5 6 9]	group1	0.708532	rep0	ipcl
	doGroupHalves_eRSA	ipcl_alpha_alexnet_gn_u128_ranger	ExploringObjects	SECTORS	EarlyV	5	conv_block_2.1	GroupNorm	voxelwise_pred_rdm	103	[1 2 4 7 8]	group2	0.707876	rep0	ipcl
	doGroupHalves_eRSA	ipcl_alpha_alexnet_gn_u128_ranger	ExploringObjects	SECTORS	EarlyV	5	conv_block_2.1	GroupNorm	voxelwise_pred_rdm	104	[0 3 5 7 8]	group1	0.735059	rep0	ipcl
	doGroupHalves_eRSA	ipcl_alpha_alexnet_gn_u128_ranger	ExploringObjects	SECTORS	EarlyV	5	conv_block_2.1	GroupNorm	voxelwise_pred_rdm	104	[1 2 4 6 9]	group2	0.686715	rep0	ipcl
	doGroupHalves_eRSA	ipcl_alpha_alexnet_gn_u128_ranger	ExploringObjects	SECTORS	EarlyV	5	conv_block_2.1	GroupNorm	voxelwise_pred_rdm	105	[0 3 5 7 9]	group1	0.722949	rep0	ipcl
	doGroupHalves_eRSA	ipcl_alpha_alexnet_gn_u128_ranger	ExploringObjects	SECTORS	EarlyV	5	conv_block_2.1	GroupNorm	voxelwise_pred_rdm	105	[1 2 4 6 8]	group2	0.692332	rep0	ipcl
	doGroupHalves_eRSA	ipcl_alpha_alexnet_gn_u128_ranger	ExploringObjects	SECTORS	EarlyV	5	conv_block_2.1	GroupNorm	voxelwise_pred_rdm	106	[0 3 5 8 9]	group1	0.717535	rep0	ipcl
	doGroupHalves_eRSA	ipcl_alpha_alexnet_gn_u128_ranger	ExploringObjects	SECTORS	EarlyV	5	conv_block_2.1	GroupNorm	voxelwise_pred_rdm	106	[1 2 4 6 7]	group2	0.706117	rep0	ipcl
	doGroupHalves_eRSA	ipcl_alpha_alexnet_gn_u128_ranger	ExploringObjects	SECTORS	EarlyV	5	conv_block_2.1	GroupNorm	voxelwise_pred_rdm	107	[0 3 6 7 8]	group1	0.714103	rep0	ipcl
	doGroupHalves_eRSA	ipcl_alpha_alexnet_gn_u128_ranger	ExploringObjects	SECTORS	EarlyV	5	conv_block_2.1	GroupNorm	voxelwise_pred_rdm	107	[1 2 4 5 9]	group2	0.690838	rep0	ipcl
	doGroupHalves_eRSA	ipcl_alpha_alexnet_gn_u128_ranger	ExploringObjects	SECTORS	EarlyV	5	conv_block_2.1	GroupNorm	voxelwise_pred_rdm	108	[0 3 6 7 9]	group1	0.708657	rep0	ipcl
	doGroupHalves_eRSA	ipcl_alpha_alexnet_gn_u128_ranger	ExploringObjects	SECTORS	EarlyV	5	conv_block_2.1	GroupNorm	voxelwise_pred_rdm	108	[1 2 4 5 8]	group2	0.703541	rep0	ipcl
	doGroupHalves_eRSA	ipcl_alpha_alexnet_gn_u128_ranger	ExploringObjects	SECTORS	EarlyV	5	conv_block_2.1	GroupNorm	voxelwise_pred_rdm	109	[0 3 6 8 9]	group1	0.69751	rep0	ipcl
	doGroupHalves_eRSA	ipcl_alpha_alexnet_gn_u128_ranger	ExploringObjects	SECTORS	EarlyV	5	conv_block_2.1	GroupNorm	voxelwise_pred_rdm	109	[1 2 4 5 7]	group2	0.710506	rep0	ipcl
	doGroupHalves_eRSA	ipcl_alpha_alexnet_gn_u128_ranger	ExploringObjects	SECTORS	EarlyV	5	conv_block_2.1	GroupNorm	voxelwise_pred_rdm	110	[0 3 7 8 9]	group1	0.719487	rep0	ipcl
	doGroupHalves_eRSA	ipcl_alpha_alexnet_gn_u128_ranger	ExploringObjects	SECTORS	EarlyV	5	conv_block_2.1	GroupNorm	voxelwise_pred_rdm	110	[1 2 4 5 6]	group2	0.702331	rep0	ipcl
	doGroupHalves_eRSA	ipcl_alpha_alexnet_gn_u128_ranger	ExploringObjects	SECTORS	EarlyV	5	conv_block_2.1	GroupNorm	voxelwise_pred_rdm	111	[0 4 5 6 7]	group1	0.75275	rep0	ipcl
	doGroupHalves_eRSA	ipcl_alpha_alexnet_gn_u128_ranger	ExploringObjects	SECTORS	EarlyV	5	conv_block_2.1	GroupNorm	voxelwise_pred_rdm	111	[1 2 3 8 9]	group2	0.665511	rep0	ipcl
	doGroupHalves_eRSA	ipcl_alpha_alexnet_gn_u128_ranger	ExploringObjects	SECTORS	EarlyV	5	conv_block_2.1	GroupNorm	voxelwise_pred_rdm	112	[0 4 5 6 8]	group1	0.73594	rep0	ipcl
	doGroupHalves_eRSA	ipcl_alpha_alexnet_gn_u128_ranger	ExploringObjects	SECTORS	EarlyV	5	conv_block_2.1	GroupNorm	voxelwise_pred_rdm	112	[1 2 3 7 9]	group2	0.66787	rep0	ipcl
	doGroupHalves_eRSA	ipcl_alpha_alexnet_gn_u128_ranger	ExploringObjects	SECTORS	EarlyV	5	conv_block_2.1	GroupNorm	voxelwise_pred_rdm	113	[0 4 5 6 9]	group1	0.734052	rep0	ipcl
	doGroupHalves_eRSA	ipcl_alpha_alexnet_gn_u128_ranger	ExploringObjects	SECTORS	EarlyV	5	conv_block_2.1	GroupNorm	voxelwise_pred_rdm	113	[1 2 3 7 8]	group2	0.683236	rep0	ipcl
	doGroupHalves_eRSA	ipcl_alpha_alexnet_gn_u128_ranger	ExploringObjects	SECTORS	EarlyV	5	conv_block_2.1	GroupNorm	voxelwise_pred_rdm	114	[0 4 5 7 8]	group1	0.760155	rep0	ipcl
	doGroupHalves_eRSA	ipcl_alpha_alexnet_gn_u128_ranger	ExploringObjects	SECTORS	EarlyV	5	conv_block_2.1	GroupNorm	voxelwise_pred_rdm	114	[1 2 3 6 9]	group2	0.659846	rep0	ipcl
	doGroupHalves_eRSA	ipcl_alpha_alexnet_gn_u128_ranger	ExploringObjects	SECTORS	EarlyV	5	conv_block_2.1	GroupNorm	voxelwise_pred_rdm	115	[0 4 5 7 9]	group1	0.748882	rep0	ipcl
	doGroupHalves_eRSA	ipcl_alpha_alexnet_gn_u128_ranger	ExploringObjects	SECTORS	EarlyV	5	conv_block_2.1	GroupNorm	voxelwise_pred_rdm	115	[1 2 3 6 8]	group2	0.66696	rep0	ipcl
	doGroupHalves_eRSA	ipcl_alpha_alexnet_gn_u128_ranger	ExploringObjects	SECTORS	EarlyV	5	conv_block_2.1	GroupNorm	voxelwise_pred_rdm	116	[0 4 5 8 9]	group1	0.740916	rep0	ipcl
	doGroupHalves_eRSA	ipcl_alpha_alexnet_gn_u128_ranger	ExploringObjects	SECTORS	EarlyV	5	conv_block_2.1	GroupNorm	voxelwise_pred_rdm	116	[1 2 3 6 7]	group2	0.677696	rep0	ipcl
	doGroupHalves_eRSA	ipcl_alpha_alexnet_gn_u128_ranger	ExploringObjects	SECTORS	EarlyV	5	conv_block_2.1	GroupNorm	voxelwise_pred_rdm	117	[0 4 6 7 8]	group1	0.740676	rep0	ipcl
	doGroupHalves_eRSA	ipcl_alpha_alexnet_gn_u128_ranger	ExploringObjects	SECTORS	EarlyV	5	conv_block_2.1	GroupNorm	voxelwise_pred_rdm	117	[1 2 3 5 9]	group2	0.669244	rep0	ipcl
	doGroupHalves_eRSA	ipcl_alpha_alexnet_gn_u128_ranger	ExploringObjects	SECTORS	EarlyV	5	conv_block_2.1	GroupNorm	voxelwise_pred_rdm	118	[0 4 6 7 9]	group1	0.737582	rep0	ipcl
	doGroupHalves_eRSA	ipcl_alpha_alexnet_gn_u128_ranger	ExploringObjects	SECTORS	EarlyV	5	conv_block_2.1	GroupNorm	voxelwise_pred_rdm	118	[1 2 3 5 8]	group2	0.681864	rep0	ipcl
	doGroupHalves_eRSA	ipcl_alpha_alexnet_gn_u128_ranger	ExploringObjects	SECTORS	EarlyV	5	conv_block_2.1	GroupNorm	voxelwise_pred_rdm	119	[0 4 6 8 9]	group1	0.723084	rep0	ipcl
	doGroupHalves_eRSA	ipcl_alpha_alexnet_gn_u128_ranger	ExploringObjects	SECTORS	EarlyV	5	conv_block_2.1	GroupNorm	voxelwise_pred_rdm	119	[1 2 3 5 7]	group2	0.6868	rep0	ipcl
	doGroupHalves_eRSA	ipcl_alpha_alexnet_gn_u128_ranger	ExploringObjects	SECTORS	EarlyV	5	conv_block_2.1	GroupNorm	voxelwise_pred_rdm	120	[0 4 7 8 9]	group1	0.745238	rep0	ipcl
	doGroupHalves_eRSA	ipcl_alpha_alexnet_gn_u128_ranger	ExploringObjects	SECTORS	EarlyV	5	conv_block_2.1	GroupNorm	voxelwise_pred_rdm	120	[1 2 3 5 6]	group2	0.677902	rep0	ipcl
	doGroupHalves_eRSA	ipcl_alpha_alexnet_gn_u128_ranger	ExploringObjects	SECTORS	EarlyV	5	conv_block_2.1	GroupNorm	voxelwise_pred_rdm	121	[0 5 6 7 8]	group1	0.752082	rep0	ipcl
	doGroupHalves_eRSA	ipcl_alpha_alexnet_gn_u128_ranger	ExploringObjects	SECTORS	EarlyV	5	conv_block_2.1	GroupNorm	voxelwise_pred_rdm	121	[1 2 3 4 9]	group2	0.657769	rep0	ipcl
	doGroupHalves_eRSA	ipcl_alpha_alexnet_gn_u128_ranger	ExploringObjects	SECTORS	EarlyV	5	conv_block_2.1	GroupNorm	voxelwise_pred_rdm	122	[0 5 6 7 9]	group1	0.744448	rep0	ipcl
	doGroupHalves_eRSA	ipcl_alpha_alexnet_gn_u128_ranger	ExploringObjects	SECTORS	EarlyV	5	conv_block_2.1	GroupNorm	voxelwise_pred_rdm	122	[1 2 3 4 8]	group2	0.667999	rep0	ipcl
	doGroupHalves_eRSA	ipcl_alpha_alexnet_gn_u128_ranger	ExploringObjects	SECTORS	EarlyV	5	conv_block_2.1	GroupNorm	voxelwise_pred_rdm	123	[0 5 6 8 9]	group1	0.736781	rep0	ipcl
	doGroupHalves_eRSA	ipcl_alpha_alexnet_gn_u128_ranger	ExploringObjects	SECTORS	EarlyV	5	conv_block_2.1	GroupNorm	voxelwise_pred_rdm	123	[1 2 3 4 7]	group2	0.679208	rep0	ipcl
	doGroupHalves_eRSA	ipcl_alpha_alexnet_gn_u128_ranger	ExploringObjects	SECTORS	EarlyV	5	conv_block_2.1	GroupNorm	voxelwise_pred_rdm	124	[0 5 7 8 9]	group1	0.751737	rep0	ipcl
	doGroupHalves_eRSA	ipcl_alpha_alexnet_gn_u128_ranger	ExploringObjects	SECTORS	EarlyV	5	conv_block_2.1	GroupNorm	voxelwise_pred_rdm	124	[1 2 3 4 6]	group2	0.662854	rep0	ipcl
	doGroupHalves_eRSA	ipcl_alpha_alexnet_gn_u128_ranger	ExploringObjects	SECTORS	EarlyV	5	conv_block_2.1	GroupNorm	voxelwise_pred_rdm	125	[0 6 7 8 9]	group1	0.739043	rep0	ipcl
	doGroupHalves_eRSA	ipcl_alpha_alexnet_gn_u128_ranger	ExploringObjects	SECTORS	EarlyV	5	conv_block_2.1	GroupNorm	voxelwise_pred_rdm	125	[1 2 3 4 5]	group2	0.677067	rep0	ipcl
	doGroupHalves_eRSA	ipcl_alpha_alexnet_gn_u128_ranger	ExploringObjects	SECTORS	EarlyV	6	conv_block_2.2	ReLU	voxelwise_pred_rdm	0	[0 1 2 3 4]	group1	0.665331	rep0	ipcl
	doGroupHalves_eRSA	ipcl_alpha_alexnet_gn_u128_ranger	ExploringObjects	SECTORS	EarlyV	6	conv_block_2.2	ReLU	voxelwise_pred_rdm	0	[5 6 7 8 9]	group2	0.670706	rep0	ipcl
	doGroupHalves_eRSA	ipcl_alpha_alexnet_gn_u128_ranger	ExploringObjects	SECTORS	EarlyV	6	conv_block_2.2	ReLU	voxelwise_pred_rdm	1	[0 1 2 3 5]	group1	0.662393	rep0	ipcl
	doGroupHalves_eRSA	ipcl_alpha_alexnet_gn_u128_ranger	ExploringObjects	SECTORS	EarlyV	6	conv_block_2.2	ReLU	voxelwise_pred_rdm	1	[4 6 7 8 9]	group2	0.678443	rep0	ipcl
	doGroupHalves_eRSA	ipcl_alpha_alexnet_gn_u128_ranger	ExploringObjects	SECTORS	EarlyV	6	conv_block_2.2	ReLU	voxelwise_pred_rdm	2	[0 1 2 3 6]	group1	0.663833	rep0	ipcl
	doGroupHalves_eRSA	ipcl_alpha_alexnet_gn_u128_ranger	ExploringObjects	SECTORS	EarlyV	6	conv_block_2.2	ReLU	voxelwise_pred_rdm	2	[4 5 7 8 9]	group2	0.685367	rep0	ipcl
	doGroupHalves_eRSA	ipcl_alpha_alexnet_gn_u128_ranger	ExploringObjects	SECTORS	EarlyV	6	conv_block_2.2	ReLU	voxelwise_pred_rdm	3	[0 1 2 3 7]	group1	0.657596	rep0	ipcl
	doGroupHalves_eRSA	ipcl_alpha_alexnet_gn_u128_ranger	ExploringObjects	SECTORS	EarlyV	6	conv_block_2.2	ReLU	voxelwise_pred_rdm	3	[4 5 6 8 9]	group2	0.675663	rep0	ipcl
	doGroupHalves_eRSA	ipcl_alpha_alexnet_gn_u128_ranger	ExploringObjects	SECTORS	EarlyV	6	conv_block_2.2	ReLU	voxelwise_pred_rdm	4	[0 1 2 3 8]	group1	0.666357	rep0	ipcl
	doGroupHalves_eRSA	ipcl_alpha_alexnet_gn_u128_ranger	ExploringObjects	SECTORS	EarlyV	6	conv_block_2.2	ReLU	voxelwise_pred_rdm	4	[4 5 6 7 9]	group2	0.679245	rep0	ipcl
	doGroupHalves_eRSA	ipcl_alpha_alexnet_gn_u128_ranger	ExploringObjects	SECTORS	EarlyV	6	conv_block_2.2	ReLU	voxelwise_pred_rdm	5	[0 1 2 3 9]	group1	0.651341	rep0	ipcl
	doGroupHalves_eRSA	ipcl_alpha_alexnet_gn_u128_ranger	ExploringObjects	SECTORS	EarlyV	6	conv_block_2.2	ReLU	voxelwise_pred_rdm	5	[4 5 6 7 8]	group2	0.690105	rep0	ipcl
	doGroupHalves_eRSA	ipcl_alpha_alexnet_gn_u128_ranger	ExploringObjects	SECTORS	EarlyV	6	conv_block_2.2	ReLU	voxelwise_pred_rdm	6	[0 1 2 4 5]	group1	0.67296	rep0	ipcl
	doGroupHalves_eRSA	ipcl_alpha_alexnet_gn_u128_ranger	ExploringObjects	SECTORS	EarlyV	6	conv_block_2.2	ReLU	voxelwise_pred_rdm	6	[3 6 7 8 9]	group2	0.653425	rep0	ipcl
	doGroupHalves_eRSA	ipcl_alpha_alexnet_gn_u128_ranger	ExploringObjects	SECTORS	EarlyV	6	conv_block_2.2	ReLU	voxelwise_pred_rdm	7	[0 1 2 4 6]	group1	0.676738	rep0	ipcl
	doGroupHalves_eRSA	ipcl_alpha_alexnet_gn_u128_ranger	ExploringObjects	SECTORS	EarlyV	6	conv_block_2.2	ReLU	voxelwise_pred_rdm	7	[3 5 7 8 9]	group2	0.662143	rep0	ipcl
	doGroupHalves_eRSA	ipcl_alpha_alexnet_gn_u128_ranger	ExploringObjects	SECTORS	EarlyV	6	conv_block_2.2	ReLU	voxelwise_pred_rdm	8	[0 1 2 4 7]	group1	0.669262	rep0	ipcl
	doGroupHalves_eRSA	ipcl_alpha_alexnet_gn_u128_ranger	ExploringObjects	SECTORS	EarlyV	6	conv_block_2.2	ReLU	voxelwise_pred_rdm	8	[3 5 6 8 9]	group2	0.652893	rep0	ipcl
	doGroupHalves_eRSA	ipcl_alpha_alexnet_gn_u128_ranger	ExploringObjects	SECTORS	EarlyV	6	conv_block_2.2	ReLU	voxelwise_pred_rdm	9	[0 1 2 4 8]	group1	0.680538	rep0	ipcl
	doGroupHalves_eRSA	ipcl_alpha_alexnet_gn_u128_ranger	ExploringObjects	SECTORS	EarlyV	6	conv_block_2.2	ReLU	voxelwise_pred_rdm	9	[3 5 6 7 9]	group2	0.657991	rep0	ipcl
	doGroupHalves_eRSA	ipcl_alpha_alexnet_gn_u128_ranger	ExploringObjects	SECTORS	EarlyV	6	conv_block_2.2	ReLU	voxelwise_pred_rdm	10	[0 1 2 4 9]	group1	0.661941	rep0	ipcl
	doGroupHalves_eRSA	ipcl_alpha_alexnet_gn_u128_ranger	ExploringObjects	SECTORS	EarlyV	6	conv_block_2.2	ReLU	voxelwise_pred_rdm	10	[3 5 6 7 8]	group2	0.666601	rep0	ipcl
	doGroupHalves_eRSA	ipcl_alpha_alexnet_gn_u128_ranger	ExploringObjects	SECTORS	EarlyV	6	conv_block_2.2	ReLU	voxelwise_pred_rdm	11	[0 1 2 5 6]	group1	0.679276	rep0	ipcl
	doGroupHalves_eRSA	ipcl_alpha_alexnet_gn_u128_ranger	ExploringObjects	SECTORS	EarlyV	6	conv_block_2.2	ReLU	voxelwise_pred_rdm	11	[3 4 7 8 9]	group2	0.67468	rep0	ipcl
	doGroupHalves_eRSA	ipcl_alpha_alexnet_gn_u128_ranger	ExploringObjects	SECTORS	EarlyV	6	conv_block_2.2	ReLU	voxelwise_pred_rdm	12	[0 1 2 5 7]	group1	0.662159	rep0	ipcl
	doGroupHalves_eRSA	ipcl_alpha_alexnet_gn_u128_ranger	ExploringObjects	SECTORS	EarlyV	6	conv_block_2.2	ReLU	voxelwise_pred_rdm	12	[3 4 6 8 9]	group2	0.654729	rep0	ipcl
	doGroupHalves_eRSA	ipcl_alpha_alexnet_gn_u128_ranger	ExploringObjects	SECTORS	EarlyV	6	conv_block_2.2	ReLU	voxelwise_pred_rdm	13	[0 1 2 5 8]	group1	0.678334	rep0	ipcl
	doGroupHalves_eRSA	ipcl_alpha_alexnet_gn_u128_ranger	ExploringObjects	SECTORS	EarlyV	6	conv_block_2.2	ReLU	voxelwise_pred_rdm	13	[3 4 6 7 9]	group2	0.665358	rep0	ipcl
	doGroupHalves_eRSA	ipcl_alpha_alexnet_gn_u128_ranger	ExploringObjects	SECTORS	EarlyV	6	conv_block_2.2	ReLU	voxelwise_pred_rdm	14	[0 1 2 5 9]	group1	0.660888	rep0	ipcl
	doGroupHalves_eRSA	ipcl_alpha_alexnet_gn_u128_ranger	ExploringObjects	SECTORS	EarlyV	6	conv_block_2.2	ReLU	voxelwise_pred_rdm	14	[3 4 6 7 8]	group2	0.673906	rep0	ipcl
	doGroupHalves_eRSA	ipcl_alpha_alexnet_gn_u128_ranger	ExploringObjects	SECTORS	EarlyV	6	conv_block_2.2	ReLU	voxelwise_pred_rdm	15	[0 1 2 6 7]	group1	0.672564	rep0	ipcl
	doGroupHalves_eRSA	ipcl_alpha_alexnet_gn_u128_ranger	ExploringObjects	SECTORS	EarlyV	6	conv_block_2.2	ReLU	voxelwise_pred_rdm	15	[3 4 5 8 9]	group2	0.670451	rep0	ipcl
	doGroupHalves_eRSA	ipcl_alpha_alexnet_gn_u128_ranger	ExploringObjects	SECTORS	EarlyV	6	conv_block_2.2	ReLU	voxelwise_pred_rdm	16	[0 1 2 6 8]	group1	0.68011	rep0	ipcl
	doGroupHalves_eRSA	ipcl_alpha_alexnet_gn_u128_ranger	ExploringObjects	SECTORS	EarlyV	6	conv_block_2.2	ReLU	voxelwise_pred_rdm	16	[3 4 5 7 9]	group2	0.673641	rep0	ipcl
	doGroupHalves_eRSA	ipcl_alpha_alexnet_gn_u128_ranger	ExploringObjects	SECTORS	EarlyV	6	conv_block_2.2	ReLU	voxelwise_pred_rdm	17	[0 1 2 6 9]	group1	0.667101	rep0	ipcl
	doGroupHalves_eRSA	ipcl_alpha_alexnet_gn_u128_ranger	ExploringObjects	SECTORS	EarlyV	6	conv_block_2.2	ReLU	voxelwise_pred_rdm	17	[3 4 5 7 8]	group2	0.687522	rep0	ipcl
	doGroupHalves_eRSA	ipcl_alpha_alexnet_gn_u128_ranger	ExploringObjects	SECTORS	EarlyV	6	conv_block_2.2	ReLU	voxelwise_pred_rdm	18	[0 1 2 7 8]	group1	0.672529	rep0	ipcl
	doGroupHalves_eRSA	ipcl_alpha_alexnet_gn_u128_ranger	ExploringObjects	SECTORS	EarlyV	6	conv_block_2.2	ReLU	voxelwise_pred_rdm	18	[3 4 5 6 9]	group2	0.661795	rep0	ipcl
	doGroupHalves_eRSA	ipcl_alpha_alexnet_gn_u128_ranger	ExploringObjects	SECTORS	EarlyV	6	conv_block_2.2	ReLU	voxelwise_pred_rdm	19	[0 1 2 7 9]	group1	0.652842	rep0	ipcl
	doGroupHalves_eRSA	ipcl_alpha_alexnet_gn_u128_ranger	ExploringObjects	SECTORS	EarlyV	6	conv_block_2.2	ReLU	voxelwise_pred_rdm	19	[3 4 5 6 8]	group2	0.66937	rep0	ipcl
	doGroupHalves_eRSA	ipcl_alpha_alexnet_gn_u128_ranger	ExploringObjects	SECTORS	EarlyV	6	conv_block_2.2	ReLU	voxelwise_pred_rdm	20	[0 1 2 8 9]	group1	0.668345	rep0	ipcl
	doGroupHalves_eRSA	ipcl_alpha_alexnet_gn_u128_ranger	ExploringObjects	SECTORS	EarlyV	6	conv_block_2.2	ReLU	voxelwise_pred_rdm	20	[3 4 5 6 7]	group2	0.679999	rep0	ipcl
	doGroupHalves_eRSA	ipcl_alpha_alexnet_gn_u128_ranger	ExploringObjects	SECTORS	EarlyV	6	conv_block_2.2	ReLU	voxelwise_pred_rdm	21	[0 1 3 4 5]	group1	0.680447	rep0	ipcl
	doGroupHalves_eRSA	ipcl_alpha_alexnet_gn_u128_ranger	ExploringObjects	SECTORS	EarlyV	6	conv_block_2.2	ReLU	voxelwise_pred_rdm	21	[2 6 7 8 9]	group2	0.659531	rep0	ipcl
	doGroupHalves_eRSA	ipcl_alpha_alexnet_gn_u128_ranger	ExploringObjects	SECTORS	EarlyV	6	conv_block_2.2	ReLU	voxelwise_pred_rdm	22	[0 1 3 4 6]	group1	0.67307	rep0	ipcl
	doGroupHalves_eRSA	ipcl_alpha_alexnet_gn_u128_ranger	ExploringObjects	SECTORS	EarlyV	6	conv_block_2.2	ReLU	voxelwise_pred_rdm	22	[2 5 7 8 9]	group2	0.659426	rep0	ipcl
	doGroupHalves_eRSA	ipcl_alpha_alexnet_gn_u128_ranger	ExploringObjects	SECTORS	EarlyV	6	conv_block_2.2	ReLU	voxelwise_pred_rdm	23	[0 1 3 4 7]	group1	0.677222	rep0	ipcl
	doGroupHalves_eRSA	ipcl_alpha_alexnet_gn_u128_ranger	ExploringObjects	SECTORS	EarlyV	6	conv_block_2.2	ReLU	voxelwise_pred_rdm	23	[2 5 6 8 9]	group2	0.659878	rep0	ipcl
	doGroupHalves_eRSA	ipcl_alpha_alexnet_gn_u128_ranger	ExploringObjects	SECTORS	EarlyV	6	conv_block_2.2	ReLU	voxelwise_pred_rdm	24	[0 1 3 4 8]	group1	0.6831	rep0	ipcl
	doGroupHalves_eRSA	ipcl_alpha_alexnet_gn_u128_ranger	ExploringObjects	SECTORS	EarlyV	6	conv_block_2.2	ReLU	voxelwise_pred_rdm	24	[2 5 6 7 9]	group2	0.660529	rep0	ipcl
	doGroupHalves_eRSA	ipcl_alpha_alexnet_gn_u128_ranger	ExploringObjects	SECTORS	EarlyV	6	conv_block_2.2	ReLU	voxelwise_pred_rdm	25	[0 1 3 4 9]	group1	0.669216	rep0	ipcl
	doGroupHalves_eRSA	ipcl_alpha_alexnet_gn_u128_ranger	ExploringObjects	SECTORS	EarlyV	6	conv_block_2.2	ReLU	voxelwise_pred_rdm	25	[2 5 6 7 8]	group2	0.673123	rep0	ipcl
	doGroupHalves_eRSA	ipcl_alpha_alexnet_gn_u128_ranger	ExploringObjects	SECTORS	EarlyV	6	conv_block_2.2	ReLU	voxelwise_pred_rdm	26	[0 1 3 5 6]	group1	0.672583	rep0	ipcl
	doGroupHalves_eRSA	ipcl_alpha_alexnet_gn_u128_ranger	ExploringObjects	SECTORS	EarlyV	6	conv_block_2.2	ReLU	voxelwise_pred_rdm	26	[2 4 7 8 9]	group2	0.668464	rep0	ipcl
	doGroupHalves_eRSA	ipcl_alpha_alexnet_gn_u128_ranger	ExploringObjects	SECTORS	EarlyV	6	conv_block_2.2	ReLU	voxelwise_pred_rdm	27	[0 1 3 5 7]	group1	0.666707	rep0	ipcl
	doGroupHalves_eRSA	ipcl_alpha_alexnet_gn_u128_ranger	ExploringObjects	SECTORS	EarlyV	6	conv_block_2.2	ReLU	voxelwise_pred_rdm	27	[2 4 6 8 9]	group2	0.658769	rep0	ipcl
	doGroupHalves_eRSA	ipcl_alpha_alexnet_gn_u128_ranger	ExploringObjects	SECTORS	EarlyV	6	conv_block_2.2	ReLU	voxelwise_pred_rdm	28	[0 1 3 5 8]	group1	0.677648	rep0	ipcl
	doGroupHalves_eRSA	ipcl_alpha_alexnet_gn_u128_ranger	ExploringObjects	SECTORS	EarlyV	6	conv_block_2.2	ReLU	voxelwise_pred_rdm	28	[2 4 6 7 9]	group2	0.664868	rep0	ipcl
	doGroupHalves_eRSA	ipcl_alpha_alexnet_gn_u128_ranger	ExploringObjects	SECTORS	EarlyV	6	conv_block_2.2	ReLU	voxelwise_pred_rdm	29	[0 1 3 5 9]	group1	0.664466	rep0	ipcl
	doGroupHalves_eRSA	ipcl_alpha_alexnet_gn_u128_ranger	ExploringObjects	SECTORS	EarlyV	6	conv_block_2.2	ReLU	voxelwise_pred_rdm	29	[2 4 6 7 8]	group2	0.677811	rep0	ipcl
	doGroupHalves_eRSA	ipcl_alpha_alexnet_gn_u128_ranger	ExploringObjects	SECTORS	EarlyV	6	conv_block_2.2	ReLU	voxelwise_pred_rdm	30	[0 1 3 6 7]	group1	0.666325	rep0	ipcl
	doGroupHalves_eRSA	ipcl_alpha_alexnet_gn_u128_ranger	ExploringObjects	SECTORS	EarlyV	6	conv_block_2.2	ReLU	voxelwise_pred_rdm	30	[2 4 5 8 9]	group2	0.66503	rep0	ipcl
	doGroupHalves_eRSA	ipcl_alpha_alexnet_gn_u128_ranger	ExploringObjects	SECTORS	EarlyV	6	conv_block_2.2	ReLU	voxelwise_pred_rdm	31	[0 1 3 6 8]	group1	0.669715	rep0	ipcl
	doGroupHalves_eRSA	ipcl_alpha_alexnet_gn_u128_ranger	ExploringObjects	SECTORS	EarlyV	6	conv_block_2.2	ReLU	voxelwise_pred_rdm	31	[2 4 5 7 9]	group2	0.662528	rep0	ipcl
	doGroupHalves_eRSA	ipcl_alpha_alexnet_gn_u128_ranger	ExploringObjects	SECTORS	EarlyV	6	conv_block_2.2	ReLU	voxelwise_pred_rdm	32	[0 1 3 6 9]	group1	0.660533	rep0	ipcl
	doGroupHalves_eRSA	ipcl_alpha_alexnet_gn_u128_ranger	ExploringObjects	SECTORS	EarlyV	6	conv_block_2.2	ReLU	voxelwise_pred_rdm	32	[2 4 5 7 8]	group2	0.681085	rep0	ipcl
	doGroupHalves_eRSA	ipcl_alpha_alexnet_gn_u128_ranger	ExploringObjects	SECTORS	EarlyV	6	conv_block_2.2	ReLU	voxelwise_pred_rdm	33	[0 1 3 7 8]	group1	0.672693	rep0	ipcl
	doGroupHalves_eRSA	ipcl_alpha_alexnet_gn_u128_ranger	ExploringObjects	SECTORS	EarlyV	6	conv_block_2.2	ReLU	voxelwise_pred_rdm	33	[2 4 5 6 9]	group2	0.661729	rep0	ipcl
	doGroupHalves_eRSA	ipcl_alpha_alexnet_gn_u128_ranger	ExploringObjects	SECTORS	EarlyV	6	conv_block_2.2	ReLU	voxelwise_pred_rdm	34	[0 1 3 7 9]	group1	0.657295	rep0	ipcl
	doGroupHalves_eRSA	ipcl_alpha_alexnet_gn_u128_ranger	ExploringObjects	SECTORS	EarlyV	6	conv_block_2.2	ReLU	voxelwise_pred_rdm	34	[2 4 5 6 8]	group2	0.673616	rep0	ipcl
	doGroupHalves_eRSA	ipcl_alpha_alexnet_gn_u128_ranger	ExploringObjects	SECTORS	EarlyV	6	conv_block_2.2	ReLU	voxelwise_pred_rdm	35	[0 1 3 8 9]	group1	0.667729	rep0	ipcl
	doGroupHalves_eRSA	ipcl_alpha_alexnet_gn_u128_ranger	ExploringObjects	SECTORS	EarlyV	6	conv_block_2.2	ReLU	voxelwise_pred_rdm	35	[2 4 5 6 7]	group2	0.679518	rep0	ipcl
	doGroupHalves_eRSA	ipcl_alpha_alexnet_gn_u128_ranger	ExploringObjects	SECTORS	EarlyV	6	conv_block_2.2	ReLU	voxelwise_pred_rdm	36	[0 1 4 5 6]	group1	0.69146	rep0	ipcl
	doGroupHalves_eRSA	ipcl_alpha_alexnet_gn_u128_ranger	ExploringObjects	SECTORS	EarlyV	6	conv_block_2.2	ReLU	voxelwise_pred_rdm	36	[2 3 7 8 9]	group2	0.650863	rep0	ipcl
	doGroupHalves_eRSA	ipcl_alpha_alexnet_gn_u128_ranger	ExploringObjects	SECTORS	EarlyV	6	conv_block_2.2	ReLU	voxelwise_pred_rdm	37	[0 1 4 5 7]	group1	0.685319	rep0	ipcl
	doGroupHalves_eRSA	ipcl_alpha_alexnet_gn_u128_ranger	ExploringObjects	SECTORS	EarlyV	6	conv_block_2.2	ReLU	voxelwise_pred_rdm	37	[2 3 6 8 9]	group2	0.64101	rep0	ipcl
	doGroupHalves_eRSA	ipcl_alpha_alexnet_gn_u128_ranger	ExploringObjects	SECTORS	EarlyV	6	conv_block_2.2	ReLU	voxelwise_pred_rdm	38	[0 1 4 5 8]	group1	0.698593	rep0	ipcl
	doGroupHalves_eRSA	ipcl_alpha_alexnet_gn_u128_ranger	ExploringObjects	SECTORS	EarlyV	6	conv_block_2.2	ReLU	voxelwise_pred_rdm	38	[2 3 6 7 9]	group2	0.648652	rep0	ipcl
	doGroupHalves_eRSA	ipcl_alpha_alexnet_gn_u128_ranger	ExploringObjects	SECTORS	EarlyV	6	conv_block_2.2	ReLU	voxelwise_pred_rdm	39	[0 1 4 5 9]	group1	0.681988	rep0	ipcl
	doGroupHalves_eRSA	ipcl_alpha_alexnet_gn_u128_ranger	ExploringObjects	SECTORS	EarlyV	6	conv_block_2.2	ReLU	voxelwise_pred_rdm	39	[2 3 6 7 8]	group2	0.659168	rep0	ipcl
	doGroupHalves_eRSA	ipcl_alpha_alexnet_gn_u128_ranger	ExploringObjects	SECTORS	EarlyV	6	conv_block_2.2	ReLU	voxelwise_pred_rdm	40	[0 1 4 6 7]	group1	0.686671	rep0	ipcl
	doGroupHalves_eRSA	ipcl_alpha_alexnet_gn_u128_ranger	ExploringObjects	SECTORS	EarlyV	6	conv_block_2.2	ReLU	voxelwise_pred_rdm	40	[2 3 5 8 9]	group2	0.649509	rep0	ipcl
	doGroupHalves_eRSA	ipcl_alpha_alexnet_gn_u128_ranger	ExploringObjects	SECTORS	EarlyV	6	conv_block_2.2	ReLU	voxelwise_pred_rdm	41	[0 1 4 6 8]	group1	0.691503	rep0	ipcl
	doGroupHalves_eRSA	ipcl_alpha_alexnet_gn_u128_ranger	ExploringObjects	SECTORS	EarlyV	6	conv_block_2.2	ReLU	voxelwise_pred_rdm	41	[2 3 5 7 9]	group2	0.649345	rep0	ipcl
	doGroupHalves_eRSA	ipcl_alpha_alexnet_gn_u128_ranger	ExploringObjects	SECTORS	EarlyV	6	conv_block_2.2	ReLU	voxelwise_pred_rdm	42	[0 1 4 6 9]	group1	0.680329	rep0	ipcl
	doGroupHalves_eRSA	ipcl_alpha_alexnet_gn_u128_ranger	ExploringObjects	SECTORS	EarlyV	6	conv_block_2.2	ReLU	voxelwise_pred_rdm	42	[2 3 5 7 8]	group2	0.664223	rep0	ipcl
	doGroupHalves_eRSA	ipcl_alpha_alexnet_gn_u128_ranger	ExploringObjects	SECTORS	EarlyV	6	conv_block_2.2	ReLU	voxelwise_pred_rdm	43	[0 1 4 7 8]	group1	0.694607	rep0	ipcl
	doGroupHalves_eRSA	ipcl_alpha_alexnet_gn_u128_ranger	ExploringObjects	SECTORS	EarlyV	6	conv_block_2.2	ReLU	voxelwise_pred_rdm	43	[2 3 5 6 9]	group2	0.647995	rep0	ipcl
	doGroupHalves_eRSA	ipcl_alpha_alexnet_gn_u128_ranger	ExploringObjects	SECTORS	EarlyV	6	conv_block_2.2	ReLU	voxelwise_pred_rdm	44	[0 1 4 7 9]	group1	0.67606	rep0	ipcl
	doGroupHalves_eRSA	ipcl_alpha_alexnet_gn_u128_ranger	ExploringObjects	SECTORS	EarlyV	6	conv_block_2.2	ReLU	voxelwise_pred_rdm	44	[2 3 5 6 8]	group2	0.657159	rep0	ipcl
	doGroupHalves_eRSA	ipcl_alpha_alexnet_gn_u128_ranger	ExploringObjects	SECTORS	EarlyV	6	conv_block_2.2	ReLU	voxelwise_pred_rdm	45	[0 1 4 8 9]	group1	0.689001	rep0	ipcl
	doGroupHalves_eRSA	ipcl_alpha_alexnet_gn_u128_ranger	ExploringObjects	SECTORS	EarlyV	6	conv_block_2.2	ReLU	voxelwise_pred_rdm	45	[2 3 5 6 7]	group2	0.664616	rep0	ipcl
	doGroupHalves_eRSA	ipcl_alpha_alexnet_gn_u128_ranger	ExploringObjects	SECTORS	EarlyV	6	conv_block_2.2	ReLU	voxelwise_pred_rdm	46	[0 1 5 6 7]	group1	0.681866	rep0	ipcl
	doGroupHalves_eRSA	ipcl_alpha_alexnet_gn_u128_ranger	ExploringObjects	SECTORS	EarlyV	6	conv_block_2.2	ReLU	voxelwise_pred_rdm	46	[2 3 4 8 9]	group2	0.65286	rep0	ipcl
	doGroupHalves_eRSA	ipcl_alpha_alexnet_gn_u128_ranger	ExploringObjects	SECTORS	EarlyV	6	conv_block_2.2	ReLU	voxelwise_pred_rdm	47	[0 1 5 6 8]	group1	0.691596	rep0	ipcl
	doGroupHalves_eRSA	ipcl_alpha_alexnet_gn_u128_ranger	ExploringObjects	SECTORS	EarlyV	6	conv_block_2.2	ReLU	voxelwise_pred_rdm	47	[2 3 4 7 9]	group2	0.658266	rep0	ipcl
	doGroupHalves_eRSA	ipcl_alpha_alexnet_gn_u128_ranger	ExploringObjects	SECTORS	EarlyV	6	conv_block_2.2	ReLU	voxelwise_pred_rdm	48	[0 1 5 6 9]	group1	0.680626	rep0	ipcl
	doGroupHalves_eRSA	ipcl_alpha_alexnet_gn_u128_ranger	ExploringObjects	SECTORS	EarlyV	6	conv_block_2.2	ReLU	voxelwise_pred_rdm	48	[2 3 4 7 8]	group2	0.674027	rep0	ipcl
	doGroupHalves_eRSA	ipcl_alpha_alexnet_gn_u128_ranger	ExploringObjects	SECTORS	EarlyV	6	conv_block_2.2	ReLU	voxelwise_pred_rdm	49	[0 1 5 7 8]	group1	0.684727	rep0	ipcl
	doGroupHalves_eRSA	ipcl_alpha_alexnet_gn_u128_ranger	ExploringObjects	SECTORS	EarlyV	6	conv_block_2.2	ReLU	voxelwise_pred_rdm	49	[2 3 4 6 9]	group2	0.646472	rep0	ipcl
	doGroupHalves_eRSA	ipcl_alpha_alexnet_gn_u128_ranger	ExploringObjects	SECTORS	EarlyV	6	conv_block_2.2	ReLU	voxelwise_pred_rdm	50	[0 1 5 7 9]	group1	0.666821	rep0	ipcl
	doGroupHalves_eRSA	ipcl_alpha_alexnet_gn_u128_ranger	ExploringObjects	SECTORS	EarlyV	6	conv_block_2.2	ReLU	voxelwise_pred_rdm	50	[2 3 4 6 8]	group2	0.656316	rep0	ipcl
	doGroupHalves_eRSA	ipcl_alpha_alexnet_gn_u128_ranger	ExploringObjects	SECTORS	EarlyV	6	conv_block_2.2	ReLU	voxelwise_pred_rdm	51	[0 1 5 8 9]	group1	0.684573	rep0	ipcl
	doGroupHalves_eRSA	ipcl_alpha_alexnet_gn_u128_ranger	ExploringObjects	SECTORS	EarlyV	6	conv_block_2.2	ReLU	voxelwise_pred_rdm	51	[2 3 4 6 7]	group2	0.669189	rep0	ipcl
	doGroupHalves_eRSA	ipcl_alpha_alexnet_gn_u128_ranger	ExploringObjects	SECTORS	EarlyV	6	conv_block_2.2	ReLU	voxelwise_pred_rdm	52	[0 1 6 7 8]	group1	0.684496	rep0	ipcl
	doGroupHalves_eRSA	ipcl_alpha_alexnet_gn_u128_ranger	ExploringObjects	SECTORS	EarlyV	6	conv_block_2.2	ReLU	voxelwise_pred_rdm	52	[2 3 4 5 9]	group2	0.653956	rep0	ipcl
	doGroupHalves_eRSA	ipcl_alpha_alexnet_gn_u128_ranger	ExploringObjects	SECTORS	EarlyV	6	conv_block_2.2	ReLU	voxelwise_pred_rdm	53	[0 1 6 7 9]	group1	0.671931	rep0	ipcl
	doGroupHalves_eRSA	ipcl_alpha_alexnet_gn_u128_ranger	ExploringObjects	SECTORS	EarlyV	6	conv_block_2.2	ReLU	voxelwise_pred_rdm	53	[2 3 4 5 8]	group2	0.66808	rep0	ipcl
	doGroupHalves_eRSA	ipcl_alpha_alexnet_gn_u128_ranger	ExploringObjects	SECTORS	EarlyV	6	conv_block_2.2	ReLU	voxelwise_pred_rdm	54	[0 1 6 8 9]	group1	0.681013	rep0	ipcl
	doGroupHalves_eRSA	ipcl_alpha_alexnet_gn_u128_ranger	ExploringObjects	SECTORS	EarlyV	6	conv_block_2.2	ReLU	voxelwise_pred_rdm	54	[2 3 4 5 7]	group2	0.673699	rep0	ipcl
	doGroupHalves_eRSA	ipcl_alpha_alexnet_gn_u128_ranger	ExploringObjects	SECTORS	EarlyV	6	conv_block_2.2	ReLU	voxelwise_pred_rdm	55	[0 1 7 8 9]	group1	0.676538	rep0	ipcl
	doGroupHalves_eRSA	ipcl_alpha_alexnet_gn_u128_ranger	ExploringObjects	SECTORS	EarlyV	6	conv_block_2.2	ReLU	voxelwise_pred_rdm	55	[2 3 4 5 6]	group2	0.66403	rep0	ipcl
	doGroupHalves_eRSA	ipcl_alpha_alexnet_gn_u128_ranger	ExploringObjects	SECTORS	EarlyV	6	conv_block_2.2	ReLU	voxelwise_pred_rdm	56	[0 2 3 4 5]	group1	0.682292	rep0	ipcl
	doGroupHalves_eRSA	ipcl_alpha_alexnet_gn_u128_ranger	ExploringObjects	SECTORS	EarlyV	6	conv_block_2.2	ReLU	voxelwise_pred_rdm	56	[1 6 7 8 9]	group2	0.658333	rep0	ipcl
	doGroupHalves_eRSA	ipcl_alpha_alexnet_gn_u128_ranger	ExploringObjects	SECTORS	EarlyV	6	conv_block_2.2	ReLU	voxelwise_pred_rdm	57	[0 2 3 4 6]	group1	0.675819	rep0	ipcl
	doGroupHalves_eRSA	ipcl_alpha_alexnet_gn_u128_ranger	ExploringObjects	SECTORS	EarlyV	6	conv_block_2.2	ReLU	voxelwise_pred_rdm	57	[1 5 7 8 9]	group2	0.658371	rep0	ipcl
	doGroupHalves_eRSA	ipcl_alpha_alexnet_gn_u128_ranger	ExploringObjects	SECTORS	EarlyV	6	conv_block_2.2	ReLU	voxelwise_pred_rdm	58	[0 2 3 4 7]	group1	0.685795	rep0	ipcl
	doGroupHalves_eRSA	ipcl_alpha_alexnet_gn_u128_ranger	ExploringObjects	SECTORS	EarlyV	6	conv_block_2.2	ReLU	voxelwise_pred_rdm	58	[1 5 6 8 9]	group2	0.664279	rep0	ipcl
	doGroupHalves_eRSA	ipcl_alpha_alexnet_gn_u128_ranger	ExploringObjects	SECTORS	EarlyV	6	conv_block_2.2	ReLU	voxelwise_pred_rdm	59	[0 2 3 4 8]	group1	0.683318	rep0	ipcl
	doGroupHalves_eRSA	ipcl_alpha_alexnet_gn_u128_ranger	ExploringObjects	SECTORS	EarlyV	6	conv_block_2.2	ReLU	voxelwise_pred_rdm	59	[1 5 6 7 9]	group2	0.657719	rep0	ipcl
	doGroupHalves_eRSA	ipcl_alpha_alexnet_gn_u128_ranger	ExploringObjects	SECTORS	EarlyV	6	conv_block_2.2	ReLU	voxelwise_pred_rdm	60	[0 2 3 4 9]	group1	0.667063	rep0	ipcl
	doGroupHalves_eRSA	ipcl_alpha_alexnet_gn_u128_ranger	ExploringObjects	SECTORS	EarlyV	6	conv_block_2.2	ReLU	voxelwise_pred_rdm	60	[1 5 6 7 8]	group2	0.668564	rep0	ipcl
	doGroupHalves_eRSA	ipcl_alpha_alexnet_gn_u128_ranger	ExploringObjects	SECTORS	EarlyV	6	conv_block_2.2	ReLU	voxelwise_pred_rdm	61	[0 2 3 5 6]	group1	0.677739	rep0	ipcl
	doGroupHalves_eRSA	ipcl_alpha_alexnet_gn_u128_ranger	ExploringObjects	SECTORS	EarlyV	6	conv_block_2.2	ReLU	voxelwise_pred_rdm	61	[1 4 7 8 9]	group2	0.669888	rep0	ipcl
	doGroupHalves_eRSA	ipcl_alpha_alexnet_gn_u128_ranger	ExploringObjects	SECTORS	EarlyV	6	conv_block_2.2	ReLU	voxelwise_pred_rdm	62	[0 2 3 5 7]	group1	0.677378	rep0	ipcl
	doGroupHalves_eRSA	ipcl_alpha_alexnet_gn_u128_ranger	ExploringObjects	SECTORS	EarlyV	6	conv_block_2.2	ReLU	voxelwise_pred_rdm	62	[1 4 6 8 9]	group2	0.665778	rep0	ipcl
	doGroupHalves_eRSA	ipcl_alpha_alexnet_gn_u128_ranger	ExploringObjects	SECTORS	EarlyV	6	conv_block_2.2	ReLU	voxelwise_pred_rdm	63	[0 2 3 5 8]	group1	0.680455	rep0	ipcl
	doGroupHalves_eRSA	ipcl_alpha_alexnet_gn_u128_ranger	ExploringObjects	SECTORS	EarlyV	6	conv_block_2.2	ReLU	voxelwise_pred_rdm	63	[1 4 6 7 9]	group2	0.664197	rep0	ipcl
	doGroupHalves_eRSA	ipcl_alpha_alexnet_gn_u128_ranger	ExploringObjects	SECTORS	EarlyV	6	conv_block_2.2	ReLU	voxelwise_pred_rdm	64	[0 2 3 5 9]	group1	0.665208	rep0	ipcl
	doGroupHalves_eRSA	ipcl_alpha_alexnet_gn_u128_ranger	ExploringObjects	SECTORS	EarlyV	6	conv_block_2.2	ReLU	voxelwise_pred_rdm	64	[1 4 6 7 8]	group2	0.675097	rep0	ipcl
	doGroupHalves_eRSA	ipcl_alpha_alexnet_gn_u128_ranger	ExploringObjects	SECTORS	EarlyV	6	conv_block_2.2	ReLU	voxelwise_pred_rdm	65	[0 2 3 6 7]	group1	0.677771	rep0	ipcl
	doGroupHalves_eRSA	ipcl_alpha_alexnet_gn_u128_ranger	ExploringObjects	SECTORS	EarlyV	6	conv_block_2.2	ReLU	voxelwise_pred_rdm	65	[1 4 5 8 9]	group2	0.672549	rep0	ipcl
	doGroupHalves_eRSA	ipcl_alpha_alexnet_gn_u128_ranger	ExploringObjects	SECTORS	EarlyV	6	conv_block_2.2	ReLU	voxelwise_pred_rdm	66	[0 2 3 6 8]	group1	0.673177	rep0	ipcl
	doGroupHalves_eRSA	ipcl_alpha_alexnet_gn_u128_ranger	ExploringObjects	SECTORS	EarlyV	6	conv_block_2.2	ReLU	voxelwise_pred_rdm	66	[1 4 5 7 9]	group2	0.662353	rep0	ipcl
	doGroupHalves_eRSA	ipcl_alpha_alexnet_gn_u128_ranger	ExploringObjects	SECTORS	EarlyV	6	conv_block_2.2	ReLU	voxelwise_pred_rdm	67	[0 2 3 6 9]	group1	0.661746	rep0	ipcl
	doGroupHalves_eRSA	ipcl_alpha_alexnet_gn_u128_ranger	ExploringObjects	SECTORS	EarlyV	6	conv_block_2.2	ReLU	voxelwise_pred_rdm	67	[1 4 5 7 8]	group2	0.679251	rep0	ipcl
	doGroupHalves_eRSA	ipcl_alpha_alexnet_gn_u128_ranger	ExploringObjects	SECTORS	EarlyV	6	conv_block_2.2	ReLU	voxelwise_pred_rdm	68	[0 2 3 7 8]	group1	0.681683	rep0	ipcl
	doGroupHalves_eRSA	ipcl_alpha_alexnet_gn_u128_ranger	ExploringObjects	SECTORS	EarlyV	6	conv_block_2.2	ReLU	voxelwise_pred_rdm	68	[1 4 5 6 9]	group2	0.667141	rep0	ipcl
	doGroupHalves_eRSA	ipcl_alpha_alexnet_gn_u128_ranger	ExploringObjects	SECTORS	EarlyV	6	conv_block_2.2	ReLU	voxelwise_pred_rdm	69	[0 2 3 7 9]	group1	0.664345	rep0	ipcl
	doGroupHalves_eRSA	ipcl_alpha_alexnet_gn_u128_ranger	ExploringObjects	SECTORS	EarlyV	6	conv_block_2.2	ReLU	voxelwise_pred_rdm	69	[1 4 5 6 8]	group2	0.67691	rep0	ipcl
	doGroupHalves_eRSA	ipcl_alpha_alexnet_gn_u128_ranger	ExploringObjects	SECTORS	EarlyV	6	conv_block_2.2	ReLU	voxelwise_pred_rdm	70	[0 2 3 8 9]	group1	0.666932	rep0	ipcl
	doGroupHalves_eRSA	ipcl_alpha_alexnet_gn_u128_ranger	ExploringObjects	SECTORS	EarlyV	6	conv_block_2.2	ReLU	voxelwise_pred_rdm	70	[1 4 5 6 7]	group2	0.674979	rep0	ipcl
	doGroupHalves_eRSA	ipcl_alpha_alexnet_gn_u128_ranger	ExploringObjects	SECTORS	EarlyV	6	conv_block_2.2	ReLU	voxelwise_pred_rdm	71	[0 2 4 5 6]	group1	0.688476	rep0	ipcl
	doGroupHalves_eRSA	ipcl_alpha_alexnet_gn_u128_ranger	ExploringObjects	SECTORS	EarlyV	6	conv_block_2.2	ReLU	voxelwise_pred_rdm	71	[1 3 7 8 9]	group2	0.644414	rep0	ipcl
	doGroupHalves_eRSA	ipcl_alpha_alexnet_gn_u128_ranger	ExploringObjects	SECTORS	EarlyV	6	conv_block_2.2	ReLU	voxelwise_pred_rdm	72	[0 2 4 5 7]	group1	0.687924	rep0	ipcl
	doGroupHalves_eRSA	ipcl_alpha_alexnet_gn_u128_ranger	ExploringObjects	SECTORS	EarlyV	6	conv_block_2.2	ReLU	voxelwise_pred_rdm	72	[1 3 6 8 9]	group2	0.639959	rep0	ipcl
	doGroupHalves_eRSA	ipcl_alpha_alexnet_gn_u128_ranger	ExploringObjects	SECTORS	EarlyV	6	conv_block_2.2	ReLU	voxelwise_pred_rdm	73	[0 2 4 5 8]	group1	0.692947	rep0	ipcl
	doGroupHalves_eRSA	ipcl_alpha_alexnet_gn_u128_ranger	ExploringObjects	SECTORS	EarlyV	6	conv_block_2.2	ReLU	voxelwise_pred_rdm	73	[1 3 6 7 9]	group2	0.640221	rep0	ipcl
	doGroupHalves_eRSA	ipcl_alpha_alexnet_gn_u128_ranger	ExploringObjects	SECTORS	EarlyV	6	conv_block_2.2	ReLU	voxelwise_pred_rdm	74	[0 2 4 5 9]	group1	0.674165	rep0	ipcl
	doGroupHalves_eRSA	ipcl_alpha_alexnet_gn_u128_ranger	ExploringObjects	SECTORS	EarlyV	6	conv_block_2.2	ReLU	voxelwise_pred_rdm	74	[1 3 6 7 8]	group2	0.648924	rep0	ipcl
	doGroupHalves_eRSA	ipcl_alpha_alexnet_gn_u128_ranger	ExploringObjects	SECTORS	EarlyV	6	conv_block_2.2	ReLU	voxelwise_pred_rdm	75	[0 2 4 6 7]	group1	0.690252	rep0	ipcl
	doGroupHalves_eRSA	ipcl_alpha_alexnet_gn_u128_ranger	ExploringObjects	SECTORS	EarlyV	6	conv_block_2.2	ReLU	voxelwise_pred_rdm	75	[1 3 5 8 9]	group2	0.648829	rep0	ipcl
	doGroupHalves_eRSA	ipcl_alpha_alexnet_gn_u128_ranger	ExploringObjects	SECTORS	EarlyV	6	conv_block_2.2	ReLU	voxelwise_pred_rdm	76	[0 2 4 6 8]	group1	0.686849	rep0	ipcl
	doGroupHalves_eRSA	ipcl_alpha_alexnet_gn_u128_ranger	ExploringObjects	SECTORS	EarlyV	6	conv_block_2.2	ReLU	voxelwise_pred_rdm	76	[1 3 5 7 9]	group2	0.641385	rep0	ipcl
	doGroupHalves_eRSA	ipcl_alpha_alexnet_gn_u128_ranger	ExploringObjects	SECTORS	EarlyV	6	conv_block_2.2	ReLU	voxelwise_pred_rdm	77	[0 2 4 6 9]	group1	0.673121	rep0	ipcl
	doGroupHalves_eRSA	ipcl_alpha_alexnet_gn_u128_ranger	ExploringObjects	SECTORS	EarlyV	6	conv_block_2.2	ReLU	voxelwise_pred_rdm	77	[1 3 5 7 8]	group2	0.65465	rep0	ipcl
	doGroupHalves_eRSA	ipcl_alpha_alexnet_gn_u128_ranger	ExploringObjects	SECTORS	EarlyV	6	conv_block_2.2	ReLU	voxelwise_pred_rdm	78	[0 2 4 7 8]	group1	0.69554	rep0	ipcl
	doGroupHalves_eRSA	ipcl_alpha_alexnet_gn_u128_ranger	ExploringObjects	SECTORS	EarlyV	6	conv_block_2.2	ReLU	voxelwise_pred_rdm	78	[1 3 5 6 9]	group2	0.645407	rep0	ipcl
	doGroupHalves_eRSA	ipcl_alpha_alexnet_gn_u128_ranger	ExploringObjects	SECTORS	EarlyV	6	conv_block_2.2	ReLU	voxelwise_pred_rdm	79	[0 2 4 7 9]	group1	0.674963	rep0	ipcl
	doGroupHalves_eRSA	ipcl_alpha_alexnet_gn_u128_ranger	ExploringObjects	SECTORS	EarlyV	6	conv_block_2.2	ReLU	voxelwise_pred_rdm	79	[1 3 5 6 8]	group2	0.652696	rep0	ipcl
	doGroupHalves_eRSA	ipcl_alpha_alexnet_gn_u128_ranger	ExploringObjects	SECTORS	EarlyV	6	conv_block_2.2	ReLU	voxelwise_pred_rdm	80	[0 2 4 8 9]	group1	0.679582	rep0	ipcl
	doGroupHalves_eRSA	ipcl_alpha_alexnet_gn_u128_ranger	ExploringObjects	SECTORS	EarlyV	6	conv_block_2.2	ReLU	voxelwise_pred_rdm	80	[1 3 5 6 7]	group2	0.652526	rep0	ipcl
	doGroupHalves_eRSA	ipcl_alpha_alexnet_gn_u128_ranger	ExploringObjects	SECTORS	EarlyV	6	conv_block_2.2	ReLU	voxelwise_pred_rdm	81	[0 2 5 6 7]	group1	0.687189	rep0	ipcl
	doGroupHalves_eRSA	ipcl_alpha_alexnet_gn_u128_ranger	ExploringObjects	SECTORS	EarlyV	6	conv_block_2.2	ReLU	voxelwise_pred_rdm	81	[1 3 4 8 9]	group2	0.655162	rep0	ipcl
	doGroupHalves_eRSA	ipcl_alpha_alexnet_gn_u128_ranger	ExploringObjects	SECTORS	EarlyV	6	conv_block_2.2	ReLU	voxelwise_pred_rdm	82	[0 2 5 6 8]	group1	0.689144	rep0	ipcl
	doGroupHalves_eRSA	ipcl_alpha_alexnet_gn_u128_ranger	ExploringObjects	SECTORS	EarlyV	6	conv_block_2.2	ReLU	voxelwise_pred_rdm	82	[1 3 4 7 9]	group2	0.652818	rep0	ipcl
	doGroupHalves_eRSA	ipcl_alpha_alexnet_gn_u128_ranger	ExploringObjects	SECTORS	EarlyV	6	conv_block_2.2	ReLU	voxelwise_pred_rdm	83	[0 2 5 6 9]	group1	0.675953	rep0	ipcl
	doGroupHalves_eRSA	ipcl_alpha_alexnet_gn_u128_ranger	ExploringObjects	SECTORS	EarlyV	6	conv_block_2.2	ReLU	voxelwise_pred_rdm	83	[1 3 4 7 8]	group2	0.666683	rep0	ipcl
	doGroupHalves_eRSA	ipcl_alpha_alexnet_gn_u128_ranger	ExploringObjects	SECTORS	EarlyV	6	conv_block_2.2	ReLU	voxelwise_pred_rdm	84	[0 2 5 7 8]	group1	0.687696	rep0	ipcl
	doGroupHalves_eRSA	ipcl_alpha_alexnet_gn_u128_ranger	ExploringObjects	SECTORS	EarlyV	6	conv_block_2.2	ReLU	voxelwise_pred_rdm	84	[1 3 4 6 9]	group2	0.646648	rep0	ipcl
	doGroupHalves_eRSA	ipcl_alpha_alexnet_gn_u128_ranger	ExploringObjects	SECTORS	EarlyV	6	conv_block_2.2	ReLU	voxelwise_pred_rdm	85	[0 2 5 7 9]	group1	0.668011	rep0	ipcl
	doGroupHalves_eRSA	ipcl_alpha_alexnet_gn_u128_ranger	ExploringObjects	SECTORS	EarlyV	6	conv_block_2.2	ReLU	voxelwise_pred_rdm	85	[1 3 4 6 8]	group2	0.654291	rep0	ipcl
	doGroupHalves_eRSA	ipcl_alpha_alexnet_gn_u128_ranger	ExploringObjects	SECTORS	EarlyV	6	conv_block_2.2	ReLU	voxelwise_pred_rdm	86	[0 2 5 8 9]	group1	0.67797	rep0	ipcl
	doGroupHalves_eRSA	ipcl_alpha_alexnet_gn_u128_ranger	ExploringObjects	SECTORS	EarlyV	6	conv_block_2.2	ReLU	voxelwise_pred_rdm	86	[1 3 4 6 7]	group2	0.659101	rep0	ipcl
	doGroupHalves_eRSA	ipcl_alpha_alexnet_gn_u128_ranger	ExploringObjects	SECTORS	EarlyV	6	conv_block_2.2	ReLU	voxelwise_pred_rdm	87	[0 2 6 7 8]	group1	0.688104	rep0	ipcl
	doGroupHalves_eRSA	ipcl_alpha_alexnet_gn_u128_ranger	ExploringObjects	SECTORS	EarlyV	6	conv_block_2.2	ReLU	voxelwise_pred_rdm	87	[1 3 4 5 9]	group2	0.654817	rep0	ipcl
	doGroupHalves_eRSA	ipcl_alpha_alexnet_gn_u128_ranger	ExploringObjects	SECTORS	EarlyV	6	conv_block_2.2	ReLU	voxelwise_pred_rdm	88	[0 2 6 7 9]	group1	0.673393	rep0	ipcl
	doGroupHalves_eRSA	ipcl_alpha_alexnet_gn_u128_ranger	ExploringObjects	SECTORS	EarlyV	6	conv_block_2.2	ReLU	voxelwise_pred_rdm	88	[1 3 4 5 8]	group2	0.66692	rep0	ipcl
	doGroupHalves_eRSA	ipcl_alpha_alexnet_gn_u128_ranger	ExploringObjects	SECTORS	EarlyV	6	conv_block_2.2	ReLU	voxelwise_pred_rdm	89	[0 2 6 8 9]	group1	0.674719	rep0	ipcl
	doGroupHalves_eRSA	ipcl_alpha_alexnet_gn_u128_ranger	ExploringObjects	SECTORS	EarlyV	6	conv_block_2.2	ReLU	voxelwise_pred_rdm	89	[1 3 4 5 7]	group2	0.664598	rep0	ipcl
	doGroupHalves_eRSA	ipcl_alpha_alexnet_gn_u128_ranger	ExploringObjects	SECTORS	EarlyV	6	conv_block_2.2	ReLU	voxelwise_pred_rdm	90	[0 2 7 8 9]	group1	0.676144	rep0	ipcl
	doGroupHalves_eRSA	ipcl_alpha_alexnet_gn_u128_ranger	ExploringObjects	SECTORS	EarlyV	6	conv_block_2.2	ReLU	voxelwise_pred_rdm	90	[1 3 4 5 6]	group2	0.660301	rep0	ipcl
	doGroupHalves_eRSA	ipcl_alpha_alexnet_gn_u128_ranger	ExploringObjects	SECTORS	EarlyV	6	conv_block_2.2	ReLU	voxelwise_pred_rdm	91	[0 3 4 5 6]	group1	0.689491	rep0	ipcl
	doGroupHalves_eRSA	ipcl_alpha_alexnet_gn_u128_ranger	ExploringObjects	SECTORS	EarlyV	6	conv_block_2.2	ReLU	voxelwise_pred_rdm	91	[1 2 7 8 9]	group2	0.645812	rep0	ipcl
	doGroupHalves_eRSA	ipcl_alpha_alexnet_gn_u128_ranger	ExploringObjects	SECTORS	EarlyV	6	conv_block_2.2	ReLU	voxelwise_pred_rdm	92	[0 3 4 5 7]	group1	0.700462	rep0	ipcl
	doGroupHalves_eRSA	ipcl_alpha_alexnet_gn_u128_ranger	ExploringObjects	SECTORS	EarlyV	6	conv_block_2.2	ReLU	voxelwise_pred_rdm	92	[1 2 6 8 9]	group2	0.651548	rep0	ipcl
	doGroupHalves_eRSA	ipcl_alpha_alexnet_gn_u128_ranger	ExploringObjects	SECTORS	EarlyV	6	conv_block_2.2	ReLU	voxelwise_pred_rdm	93	[0 3 4 5 8]	group1	0.699841	rep0	ipcl
	doGroupHalves_eRSA	ipcl_alpha_alexnet_gn_u128_ranger	ExploringObjects	SECTORS	EarlyV	6	conv_block_2.2	ReLU	voxelwise_pred_rdm	93	[1 2 6 7 9]	group2	0.647528	rep0	ipcl
	doGroupHalves_eRSA	ipcl_alpha_alexnet_gn_u128_ranger	ExploringObjects	SECTORS	EarlyV	6	conv_block_2.2	ReLU	voxelwise_pred_rdm	94	[0 3 4 5 9]	group1	0.685921	rep0	ipcl
	doGroupHalves_eRSA	ipcl_alpha_alexnet_gn_u128_ranger	ExploringObjects	SECTORS	EarlyV	6	conv_block_2.2	ReLU	voxelwise_pred_rdm	94	[1 2 6 7 8]	group2	0.659973	rep0	ipcl
	doGroupHalves_eRSA	ipcl_alpha_alexnet_gn_u128_ranger	ExploringObjects	SECTORS	EarlyV	6	conv_block_2.2	ReLU	voxelwise_pred_rdm	95	[0 3 4 6 7]	group1	0.691669	rep0	ipcl
	doGroupHalves_eRSA	ipcl_alpha_alexnet_gn_u128_ranger	ExploringObjects	SECTORS	EarlyV	6	conv_block_2.2	ReLU	voxelwise_pred_rdm	95	[1 2 5 8 9]	group2	0.651008	rep0	ipcl
	doGroupHalves_eRSA	ipcl_alpha_alexnet_gn_u128_ranger	ExploringObjects	SECTORS	EarlyV	6	conv_block_2.2	ReLU	voxelwise_pred_rdm	96	[0 3 4 6 8]	group1	0.683883	rep0	ipcl
	doGroupHalves_eRSA	ipcl_alpha_alexnet_gn_u128_ranger	ExploringObjects	SECTORS	EarlyV	6	conv_block_2.2	ReLU	voxelwise_pred_rdm	96	[1 2 5 7 9]	group2	0.638277	rep0	ipcl
	doGroupHalves_eRSA	ipcl_alpha_alexnet_gn_u128_ranger	ExploringObjects	SECTORS	EarlyV	6	conv_block_2.2	ReLU	voxelwise_pred_rdm	97	[0 3 4 6 9]	group1	0.674631	rep0	ipcl
	doGroupHalves_eRSA	ipcl_alpha_alexnet_gn_u128_ranger	ExploringObjects	SECTORS	EarlyV	6	conv_block_2.2	ReLU	voxelwise_pred_rdm	97	[1 2 5 7 8]	group2	0.655637	rep0	ipcl
	doGroupHalves_eRSA	ipcl_alpha_alexnet_gn_u128_ranger	ExploringObjects	SECTORS	EarlyV	6	conv_block_2.2	ReLU	voxelwise_pred_rdm	98	[0 3 4 7 8]	group1	0.703258	rep0	ipcl
	doGroupHalves_eRSA	ipcl_alpha_alexnet_gn_u128_ranger	ExploringObjects	SECTORS	EarlyV	6	conv_block_2.2	ReLU	voxelwise_pred_rdm	98	[1 2 5 6 9]	group2	0.65316	rep0	ipcl
	doGroupHalves_eRSA	ipcl_alpha_alexnet_gn_u128_ranger	ExploringObjects	SECTORS	EarlyV	6	conv_block_2.2	ReLU	voxelwise_pred_rdm	99	[0 3 4 7 9]	group1	0.687564	rep0	ipcl
	doGroupHalves_eRSA	ipcl_alpha_alexnet_gn_u128_ranger	ExploringObjects	SECTORS	EarlyV	6	conv_block_2.2	ReLU	voxelwise_pred_rdm	99	[1 2 5 6 8]	group2	0.664121	rep0	ipcl
	doGroupHalves_eRSA	ipcl_alpha_alexnet_gn_u128_ranger	ExploringObjects	SECTORS	EarlyV	6	conv_block_2.2	ReLU	voxelwise_pred_rdm	100	[0 3 4 8 9]	group1	0.686812	rep0	ipcl
	doGroupHalves_eRSA	ipcl_alpha_alexnet_gn_u128_ranger	ExploringObjects	SECTORS	EarlyV	6	conv_block_2.2	ReLU	voxelwise_pred_rdm	100	[1 2 5 6 7]	group2	0.65957	rep0	ipcl
	doGroupHalves_eRSA	ipcl_alpha_alexnet_gn_u128_ranger	ExploringObjects	SECTORS	EarlyV	6	conv_block_2.2	ReLU	voxelwise_pred_rdm	101	[0 3 5 6 7]	group1	0.685461	rep0	ipcl
	doGroupHalves_eRSA	ipcl_alpha_alexnet_gn_u128_ranger	ExploringObjects	SECTORS	EarlyV	6	conv_block_2.2	ReLU	voxelwise_pred_rdm	101	[1 2 4 8 9]	group2	0.654136	rep0	ipcl
	doGroupHalves_eRSA	ipcl_alpha_alexnet_gn_u128_ranger	ExploringObjects	SECTORS	EarlyV	6	conv_block_2.2	ReLU	voxelwise_pred_rdm	102	[0 3 5 6 8]	group1	0.683139	rep0	ipcl
	doGroupHalves_eRSA	ipcl_alpha_alexnet_gn_u128_ranger	ExploringObjects	SECTORS	EarlyV	6	conv_block_2.2	ReLU	voxelwise_pred_rdm	102	[1 2 4 7 9]	group2	0.646348	rep0	ipcl
	doGroupHalves_eRSA	ipcl_alpha_alexnet_gn_u128_ranger	ExploringObjects	SECTORS	EarlyV	6	conv_block_2.2	ReLU	voxelwise_pred_rdm	103	[0 3 5 6 9]	group1	0.67402	rep0	ipcl
	doGroupHalves_eRSA	ipcl_alpha_alexnet_gn_u128_ranger	ExploringObjects	SECTORS	EarlyV	6	conv_block_2.2	ReLU	voxelwise_pred_rdm	103	[1 2 4 7 8]	group2	0.664751	rep0	ipcl
	doGroupHalves_eRSA	ipcl_alpha_alexnet_gn_u128_ranger	ExploringObjects	SECTORS	EarlyV	6	conv_block_2.2	ReLU	voxelwise_pred_rdm	104	[0 3 5 7 8]	group1	0.691871	rep0	ipcl
	doGroupHalves_eRSA	ipcl_alpha_alexnet_gn_u128_ranger	ExploringObjects	SECTORS	EarlyV	6	conv_block_2.2	ReLU	voxelwise_pred_rdm	104	[1 2 4 6 9]	group2	0.651502	rep0	ipcl
	doGroupHalves_eRSA	ipcl_alpha_alexnet_gn_u128_ranger	ExploringObjects	SECTORS	EarlyV	6	conv_block_2.2	ReLU	voxelwise_pred_rdm	105	[0 3 5 7 9]	group1	0.67654	rep0	ipcl
	doGroupHalves_eRSA	ipcl_alpha_alexnet_gn_u128_ranger	ExploringObjects	SECTORS	EarlyV	6	conv_block_2.2	ReLU	voxelwise_pred_rdm	105	[1 2 4 6 8]	group2	0.663132	rep0	ipcl
	doGroupHalves_eRSA	ipcl_alpha_alexnet_gn_u128_ranger	ExploringObjects	SECTORS	EarlyV	6	conv_block_2.2	ReLU	voxelwise_pred_rdm	106	[0 3 5 8 9]	group1	0.681407	rep0	ipcl
	doGroupHalves_eRSA	ipcl_alpha_alexnet_gn_u128_ranger	ExploringObjects	SECTORS	EarlyV	6	conv_block_2.2	ReLU	voxelwise_pred_rdm	106	[1 2 4 6 7]	group2	0.663576	rep0	ipcl
	doGroupHalves_eRSA	ipcl_alpha_alexnet_gn_u128_ranger	ExploringObjects	SECTORS	EarlyV	6	conv_block_2.2	ReLU	voxelwise_pred_rdm	107	[0 3 6 7 8]	group1	0.682919	rep0	ipcl
	doGroupHalves_eRSA	ipcl_alpha_alexnet_gn_u128_ranger	ExploringObjects	SECTORS	EarlyV	6	conv_block_2.2	ReLU	voxelwise_pred_rdm	107	[1 2 4 5 9]	group2	0.648673	rep0	ipcl
	doGroupHalves_eRSA	ipcl_alpha_alexnet_gn_u128_ranger	ExploringObjects	SECTORS	EarlyV	6	conv_block_2.2	ReLU	voxelwise_pred_rdm	108	[0 3 6 7 9]	group1	0.672358	rep0	ipcl
	doGroupHalves_eRSA	ipcl_alpha_alexnet_gn_u128_ranger	ExploringObjects	SECTORS	EarlyV	6	conv_block_2.2	ReLU	voxelwise_pred_rdm	108	[1 2 4 5 8]	group2	0.665301	rep0	ipcl
	doGroupHalves_eRSA	ipcl_alpha_alexnet_gn_u128_ranger	ExploringObjects	SECTORS	EarlyV	6	conv_block_2.2	ReLU	voxelwise_pred_rdm	109	[0 3 6 8 9]	group1	0.669493	rep0	ipcl
	doGroupHalves_eRSA	ipcl_alpha_alexnet_gn_u128_ranger	ExploringObjects	SECTORS	EarlyV	6	conv_block_2.2	ReLU	voxelwise_pred_rdm	109	[1 2 4 5 7]	group2	0.657248	rep0	ipcl
	doGroupHalves_eRSA	ipcl_alpha_alexnet_gn_u128_ranger	ExploringObjects	SECTORS	EarlyV	6	conv_block_2.2	ReLU	voxelwise_pred_rdm	110	[0 3 7 8 9]	group1	0.680845	rep0	ipcl
	doGroupHalves_eRSA	ipcl_alpha_alexnet_gn_u128_ranger	ExploringObjects	SECTORS	EarlyV	6	conv_block_2.2	ReLU	voxelwise_pred_rdm	110	[1 2 4 5 6]	group2	0.664664	rep0	ipcl
	doGroupHalves_eRSA	ipcl_alpha_alexnet_gn_u128_ranger	ExploringObjects	SECTORS	EarlyV	6	conv_block_2.2	ReLU	voxelwise_pred_rdm	111	[0 4 5 6 7]	group1	0.703882	rep0	ipcl
	doGroupHalves_eRSA	ipcl_alpha_alexnet_gn_u128_ranger	ExploringObjects	SECTORS	EarlyV	6	conv_block_2.2	ReLU	voxelwise_pred_rdm	111	[1 2 3 8 9]	group2	0.636356	rep0	ipcl
	doGroupHalves_eRSA	ipcl_alpha_alexnet_gn_u128_ranger	ExploringObjects	SECTORS	EarlyV	6	conv_block_2.2	ReLU	voxelwise_pred_rdm	112	[0 4 5 6 8]	group1	0.702549	rep0	ipcl
	doGroupHalves_eRSA	ipcl_alpha_alexnet_gn_u128_ranger	ExploringObjects	SECTORS	EarlyV	6	conv_block_2.2	ReLU	voxelwise_pred_rdm	112	[1 2 3 7 9]	group2	0.631359	rep0	ipcl
	doGroupHalves_eRSA	ipcl_alpha_alexnet_gn_u128_ranger	ExploringObjects	SECTORS	EarlyV	6	conv_block_2.2	ReLU	voxelwise_pred_rdm	113	[0 4 5 6 9]	group1	0.691377	rep0	ipcl
	doGroupHalves_eRSA	ipcl_alpha_alexnet_gn_u128_ranger	ExploringObjects	SECTORS	EarlyV	6	conv_block_2.2	ReLU	voxelwise_pred_rdm	113	[1 2 3 7 8]	group2	0.646028	rep0	ipcl
	doGroupHalves_eRSA	ipcl_alpha_alexnet_gn_u128_ranger	ExploringObjects	SECTORS	EarlyV	6	conv_block_2.2	ReLU	voxelwise_pred_rdm	114	[0 4 5 7 8]	group1	0.712359	rep0	ipcl
	doGroupHalves_eRSA	ipcl_alpha_alexnet_gn_u128_ranger	ExploringObjects	SECTORS	EarlyV	6	conv_block_2.2	ReLU	voxelwise_pred_rdm	114	[1 2 3 6 9]	group2	0.635024	rep0	ipcl
	doGroupHalves_eRSA	ipcl_alpha_alexnet_gn_u128_ranger	ExploringObjects	SECTORS	EarlyV	6	conv_block_2.2	ReLU	voxelwise_pred_rdm	115	[0 4 5 7 9]	group1	0.693938	rep0	ipcl
	doGroupHalves_eRSA	ipcl_alpha_alexnet_gn_u128_ranger	ExploringObjects	SECTORS	EarlyV	6	conv_block_2.2	ReLU	voxelwise_pred_rdm	115	[1 2 3 6 8]	group2	0.643993	rep0	ipcl
	doGroupHalves_eRSA	ipcl_alpha_alexnet_gn_u128_ranger	ExploringObjects	SECTORS	EarlyV	6	conv_block_2.2	ReLU	voxelwise_pred_rdm	116	[0 4 5 8 9]	group1	0.700688	rep0	ipcl
	doGroupHalves_eRSA	ipcl_alpha_alexnet_gn_u128_ranger	ExploringObjects	SECTORS	EarlyV	6	conv_block_2.2	ReLU	voxelwise_pred_rdm	116	[1 2 3 6 7]	group2	0.646278	rep0	ipcl
	doGroupHalves_eRSA	ipcl_alpha_alexnet_gn_u128_ranger	ExploringObjects	SECTORS	EarlyV	6	conv_block_2.2	ReLU	voxelwise_pred_rdm	117	[0 4 6 7 8]	group1	0.703942	rep0	ipcl
	doGroupHalves_eRSA	ipcl_alpha_alexnet_gn_u128_ranger	ExploringObjects	SECTORS	EarlyV	6	conv_block_2.2	ReLU	voxelwise_pred_rdm	117	[1 2 3 5 9]	group2	0.635656	rep0	ipcl
	doGroupHalves_eRSA	ipcl_alpha_alexnet_gn_u128_ranger	ExploringObjects	SECTORS	EarlyV	6	conv_block_2.2	ReLU	voxelwise_pred_rdm	118	[0 4 6 7 9]	group1	0.691657	rep0	ipcl
	doGroupHalves_eRSA	ipcl_alpha_alexnet_gn_u128_ranger	ExploringObjects	SECTORS	EarlyV	6	conv_block_2.2	ReLU	voxelwise_pred_rdm	118	[1 2 3 5 8]	group2	0.648307	rep0	ipcl
	doGroupHalves_eRSA	ipcl_alpha_alexnet_gn_u128_ranger	ExploringObjects	SECTORS	EarlyV	6	conv_block_2.2	ReLU	voxelwise_pred_rdm	119	[0 4 6 8 9]	group1	0.689883	rep0	ipcl
	doGroupHalves_eRSA	ipcl_alpha_alexnet_gn_u128_ranger	ExploringObjects	SECTORS	EarlyV	6	conv_block_2.2	ReLU	voxelwise_pred_rdm	119	[1 2 3 5 7]	group2	0.642966	rep0	ipcl
	doGroupHalves_eRSA	ipcl_alpha_alexnet_gn_u128_ranger	ExploringObjects	SECTORS	EarlyV	6	conv_block_2.2	ReLU	voxelwise_pred_rdm	120	[0 4 7 8 9]	group1	0.701554	rep0	ipcl
	doGroupHalves_eRSA	ipcl_alpha_alexnet_gn_u128_ranger	ExploringObjects	SECTORS	EarlyV	6	conv_block_2.2	ReLU	voxelwise_pred_rdm	120	[1 2 3 5 6]	group2	0.649459	rep0	ipcl
	doGroupHalves_eRSA	ipcl_alpha_alexnet_gn_u128_ranger	ExploringObjects	SECTORS	EarlyV	6	conv_block_2.2	ReLU	voxelwise_pred_rdm	121	[0 5 6 7 8]	group1	0.698061	rep0	ipcl
	doGroupHalves_eRSA	ipcl_alpha_alexnet_gn_u128_ranger	ExploringObjects	SECTORS	EarlyV	6	conv_block_2.2	ReLU	voxelwise_pred_rdm	121	[1 2 3 4 9]	group2	0.638725	rep0	ipcl
	doGroupHalves_eRSA	ipcl_alpha_alexnet_gn_u128_ranger	ExploringObjects	SECTORS	EarlyV	6	conv_block_2.2	ReLU	voxelwise_pred_rdm	122	[0 5 6 7 9]	group1	0.685621	rep0	ipcl
	doGroupHalves_eRSA	ipcl_alpha_alexnet_gn_u128_ranger	ExploringObjects	SECTORS	EarlyV	6	conv_block_2.2	ReLU	voxelwise_pred_rdm	122	[1 2 3 4 8]	group2	0.652534	rep0	ipcl
	doGroupHalves_eRSA	ipcl_alpha_alexnet_gn_u128_ranger	ExploringObjects	SECTORS	EarlyV	6	conv_block_2.2	ReLU	voxelwise_pred_rdm	123	[0 5 6 8 9]	group1	0.689267	rep0	ipcl
	doGroupHalves_eRSA	ipcl_alpha_alexnet_gn_u128_ranger	ExploringObjects	SECTORS	EarlyV	6	conv_block_2.2	ReLU	voxelwise_pred_rdm	123	[1 2 3 4 7]	group2	0.652329	rep0	ipcl
	doGroupHalves_eRSA	ipcl_alpha_alexnet_gn_u128_ranger	ExploringObjects	SECTORS	EarlyV	6	conv_block_2.2	ReLU	voxelwise_pred_rdm	124	[0 5 7 8 9]	group1	0.690811	rep0	ipcl
	doGroupHalves_eRSA	ipcl_alpha_alexnet_gn_u128_ranger	ExploringObjects	SECTORS	EarlyV	6	conv_block_2.2	ReLU	voxelwise_pred_rdm	124	[1 2 3 4 6]	group2	0.648626	rep0	ipcl
	doGroupHalves_eRSA	ipcl_alpha_alexnet_gn_u128_ranger	ExploringObjects	SECTORS	EarlyV	6	conv_block_2.2	ReLU	voxelwise_pred_rdm	125	[0 6 7 8 9]	group1	0.686721	rep0	ipcl
	doGroupHalves_eRSA	ipcl_alpha_alexnet_gn_u128_ranger	ExploringObjects	SECTORS	EarlyV	6	conv_block_2.2	ReLU	voxelwise_pred_rdm	125	[1 2 3 4 5]	group2	0.652045	rep0	ipcl
	doGroupHalves_eRSA	ipcl_alpha_alexnet_gn_u128_ranger	ExploringObjects	SECTORS	EarlyV	7	conv_block_2.3	MaxPool2d	voxelwise_pred_rdm	0	[0 1 2 3 4]	group1	0.670301	rep0	ipcl
	doGroupHalves_eRSA	ipcl_alpha_alexnet_gn_u128_ranger	ExploringObjects	SECTORS	EarlyV	7	conv_block_2.3	MaxPool2d	voxelwise_pred_rdm	0	[5 6 7 8 9]	group2	0.714329	rep0	ipcl
	doGroupHalves_eRSA	ipcl_alpha_alexnet_gn_u128_ranger	ExploringObjects	SECTORS	EarlyV	7	conv_block_2.3	MaxPool2d	voxelwise_pred_rdm	1	[0 1 2 3 5]	group1	0.679377	rep0	ipcl
	doGroupHalves_eRSA	ipcl_alpha_alexnet_gn_u128_ranger	ExploringObjects	SECTORS	EarlyV	7	conv_block_2.3	MaxPool2d	voxelwise_pred_rdm	1	[4 6 7 8 9]	group2	0.707057	rep0	ipcl
	doGroupHalves_eRSA	ipcl_alpha_alexnet_gn_u128_ranger	ExploringObjects	SECTORS	EarlyV	7	conv_block_2.3	MaxPool2d	voxelwise_pred_rdm	2	[0 1 2 3 6]	group1	0.67944	rep0	ipcl
	doGroupHalves_eRSA	ipcl_alpha_alexnet_gn_u128_ranger	ExploringObjects	SECTORS	EarlyV	7	conv_block_2.3	MaxPool2d	voxelwise_pred_rdm	2	[4 5 7 8 9]	group2	0.713899	rep0	ipcl
	doGroupHalves_eRSA	ipcl_alpha_alexnet_gn_u128_ranger	ExploringObjects	SECTORS	EarlyV	7	conv_block_2.3	MaxPool2d	voxelwise_pred_rdm	3	[0 1 2 3 7]	group1	0.65951	rep0	ipcl
	doGroupHalves_eRSA	ipcl_alpha_alexnet_gn_u128_ranger	ExploringObjects	SECTORS	EarlyV	7	conv_block_2.3	MaxPool2d	voxelwise_pred_rdm	3	[4 5 6 8 9]	group2	0.722988	rep0	ipcl
	doGroupHalves_eRSA	ipcl_alpha_alexnet_gn_u128_ranger	ExploringObjects	SECTORS	EarlyV	7	conv_block_2.3	MaxPool2d	voxelwise_pred_rdm	4	[0 1 2 3 8]	group1	0.669785	rep0	ipcl
	doGroupHalves_eRSA	ipcl_alpha_alexnet_gn_u128_ranger	ExploringObjects	SECTORS	EarlyV	7	conv_block_2.3	MaxPool2d	voxelwise_pred_rdm	4	[4 5 6 7 9]	group2	0.723524	rep0	ipcl
	doGroupHalves_eRSA	ipcl_alpha_alexnet_gn_u128_ranger	ExploringObjects	SECTORS	EarlyV	7	conv_block_2.3	MaxPool2d	voxelwise_pred_rdm	5	[0 1 2 3 9]	group1	0.665921	rep0	ipcl
	doGroupHalves_eRSA	ipcl_alpha_alexnet_gn_u128_ranger	ExploringObjects	SECTORS	EarlyV	7	conv_block_2.3	MaxPool2d	voxelwise_pred_rdm	5	[4 5 6 7 8]	group2	0.725086	rep0	ipcl
	doGroupHalves_eRSA	ipcl_alpha_alexnet_gn_u128_ranger	ExploringObjects	SECTORS	EarlyV	7	conv_block_2.3	MaxPool2d	voxelwise_pred_rdm	6	[0 1 2 4 5]	group1	0.700636	rep0	ipcl
	doGroupHalves_eRSA	ipcl_alpha_alexnet_gn_u128_ranger	ExploringObjects	SECTORS	EarlyV	7	conv_block_2.3	MaxPool2d	voxelwise_pred_rdm	6	[3 6 7 8 9]	group2	0.67793	rep0	ipcl
	doGroupHalves_eRSA	ipcl_alpha_alexnet_gn_u128_ranger	ExploringObjects	SECTORS	EarlyV	7	conv_block_2.3	MaxPool2d	voxelwise_pred_rdm	7	[0 1 2 4 6]	group1	0.703125	rep0	ipcl
	doGroupHalves_eRSA	ipcl_alpha_alexnet_gn_u128_ranger	ExploringObjects	SECTORS	EarlyV	7	conv_block_2.3	MaxPool2d	voxelwise_pred_rdm	7	[3 5 7 8 9]	group2	0.687021	rep0	ipcl
	doGroupHalves_eRSA	ipcl_alpha_alexnet_gn_u128_ranger	ExploringObjects	SECTORS	EarlyV	7	conv_block_2.3	MaxPool2d	voxelwise_pred_rdm	8	[0 1 2 4 7]	group1	0.680537	rep0	ipcl
	doGroupHalves_eRSA	ipcl_alpha_alexnet_gn_u128_ranger	ExploringObjects	SECTORS	EarlyV	7	conv_block_2.3	MaxPool2d	voxelwise_pred_rdm	8	[3 5 6 8 9]	group2	0.694647	rep0	ipcl
	doGroupHalves_eRSA	ipcl_alpha_alexnet_gn_u128_ranger	ExploringObjects	SECTORS	EarlyV	7	conv_block_2.3	MaxPool2d	voxelwise_pred_rdm	9	[0 1 2 4 8]	group1	0.692183	rep0	ipcl
	doGroupHalves_eRSA	ipcl_alpha_alexnet_gn_u128_ranger	ExploringObjects	SECTORS	EarlyV	7	conv_block_2.3	MaxPool2d	voxelwise_pred_rdm	9	[3 5 6 7 9]	group2	0.696388	rep0	ipcl
	doGroupHalves_eRSA	ipcl_alpha_alexnet_gn_u128_ranger	ExploringObjects	SECTORS	EarlyV	7	conv_block_2.3	MaxPool2d	voxelwise_pred_rdm	10	[0 1 2 4 9]	group1	0.68682	rep0	ipcl
	doGroupHalves_eRSA	ipcl_alpha_alexnet_gn_u128_ranger	ExploringObjects	SECTORS	EarlyV	7	conv_block_2.3	MaxPool2d	voxelwise_pred_rdm	10	[3 5 6 7 8]	group2	0.697029	rep0	ipcl
	doGroupHalves_eRSA	ipcl_alpha_alexnet_gn_u128_ranger	ExploringObjects	SECTORS	EarlyV	7	conv_block_2.3	MaxPool2d	voxelwise_pred_rdm	11	[0 1 2 5 6]	group1	0.716483	rep0	ipcl
	doGroupHalves_eRSA	ipcl_alpha_alexnet_gn_u128_ranger	ExploringObjects	SECTORS	EarlyV	7	conv_block_2.3	MaxPool2d	voxelwise_pred_rdm	11	[3 4 7 8 9]	group2	0.682494	rep0	ipcl
	doGroupHalves_eRSA	ipcl_alpha_alexnet_gn_u128_ranger	ExploringObjects	SECTORS	EarlyV	7	conv_block_2.3	MaxPool2d	voxelwise_pred_rdm	12	[0 1 2 5 7]	group1	0.687722	rep0	ipcl
	doGroupHalves_eRSA	ipcl_alpha_alexnet_gn_u128_ranger	ExploringObjects	SECTORS	EarlyV	7	conv_block_2.3	MaxPool2d	voxelwise_pred_rdm	12	[3 4 6 8 9]	group2	0.683473	rep0	ipcl
	doGroupHalves_eRSA	ipcl_alpha_alexnet_gn_u128_ranger	ExploringObjects	SECTORS	EarlyV	7	conv_block_2.3	MaxPool2d	voxelwise_pred_rdm	13	[0 1 2 5 8]	group1	0.70554	rep0	ipcl
	doGroupHalves_eRSA	ipcl_alpha_alexnet_gn_u128_ranger	ExploringObjects	SECTORS	EarlyV	7	conv_block_2.3	MaxPool2d	voxelwise_pred_rdm	13	[3 4 6 7 9]	group2	0.691847	rep0	ipcl
	doGroupHalves_eRSA	ipcl_alpha_alexnet_gn_u128_ranger	ExploringObjects	SECTORS	EarlyV	7	conv_block_2.3	MaxPool2d	voxelwise_pred_rdm	14	[0 1 2 5 9]	group1	0.697541	rep0	ipcl
	doGroupHalves_eRSA	ipcl_alpha_alexnet_gn_u128_ranger	ExploringObjects	SECTORS	EarlyV	7	conv_block_2.3	MaxPool2d	voxelwise_pred_rdm	14	[3 4 6 7 8]	group2	0.689026	rep0	ipcl
	doGroupHalves_eRSA	ipcl_alpha_alexnet_gn_u128_ranger	ExploringObjects	SECTORS	EarlyV	7	conv_block_2.3	MaxPool2d	voxelwise_pred_rdm	15	[0 1 2 6 7]	group1	0.696352	rep0	ipcl
	doGroupHalves_eRSA	ipcl_alpha_alexnet_gn_u128_ranger	ExploringObjects	SECTORS	EarlyV	7	conv_block_2.3	MaxPool2d	voxelwise_pred_rdm	15	[3 4 5 8 9]	group2	0.698904	rep0	ipcl
	doGroupHalves_eRSA	ipcl_alpha_alexnet_gn_u128_ranger	ExploringObjects	SECTORS	EarlyV	7	conv_block_2.3	MaxPool2d	voxelwise_pred_rdm	16	[0 1 2 6 8]	group1	0.704179	rep0	ipcl
	doGroupHalves_eRSA	ipcl_alpha_alexnet_gn_u128_ranger	ExploringObjects	SECTORS	EarlyV	7	conv_block_2.3	MaxPool2d	voxelwise_pred_rdm	16	[3 4 5 7 9]	group2	0.698297	rep0	ipcl
	doGroupHalves_eRSA	ipcl_alpha_alexnet_gn_u128_ranger	ExploringObjects	SECTORS	EarlyV	7	conv_block_2.3	MaxPool2d	voxelwise_pred_rdm	17	[0 1 2 6 9]	group1	0.702315	rep0	ipcl
	doGroupHalves_eRSA	ipcl_alpha_alexnet_gn_u128_ranger	ExploringObjects	SECTORS	EarlyV	7	conv_block_2.3	MaxPool2d	voxelwise_pred_rdm	17	[3 4 5 7 8]	group2	0.702337	rep0	ipcl
	doGroupHalves_eRSA	ipcl_alpha_alexnet_gn_u128_ranger	ExploringObjects	SECTORS	EarlyV	7	conv_block_2.3	MaxPool2d	voxelwise_pred_rdm	18	[0 1 2 7 8]	group1	0.68214	rep0	ipcl
	doGroupHalves_eRSA	ipcl_alpha_alexnet_gn_u128_ranger	ExploringObjects	SECTORS	EarlyV	7	conv_block_2.3	MaxPool2d	voxelwise_pred_rdm	18	[3 4 5 6 9]	group2	0.704617	rep0	ipcl
	doGroupHalves_eRSA	ipcl_alpha_alexnet_gn_u128_ranger	ExploringObjects	SECTORS	EarlyV	7	conv_block_2.3	MaxPool2d	voxelwise_pred_rdm	19	[0 1 2 7 9]	group1	0.674454	rep0	ipcl
	doGroupHalves_eRSA	ipcl_alpha_alexnet_gn_u128_ranger	ExploringObjects	SECTORS	EarlyV	7	conv_block_2.3	MaxPool2d	voxelwise_pred_rdm	19	[3 4 5 6 8]	group2	0.702901	rep0	ipcl
	doGroupHalves_eRSA	ipcl_alpha_alexnet_gn_u128_ranger	ExploringObjects	SECTORS	EarlyV	7	conv_block_2.3	MaxPool2d	voxelwise_pred_rdm	20	[0 1 2 8 9]	group1	0.690836	rep0	ipcl
	doGroupHalves_eRSA	ipcl_alpha_alexnet_gn_u128_ranger	ExploringObjects	SECTORS	EarlyV	7	conv_block_2.3	MaxPool2d	voxelwise_pred_rdm	20	[3 4 5 6 7]	group2	0.710968	rep0	ipcl
	doGroupHalves_eRSA	ipcl_alpha_alexnet_gn_u128_ranger	ExploringObjects	SECTORS	EarlyV	7	conv_block_2.3	MaxPool2d	voxelwise_pred_rdm	21	[0 1 3 4 5]	group1	0.69551	rep0	ipcl
	doGroupHalves_eRSA	ipcl_alpha_alexnet_gn_u128_ranger	ExploringObjects	SECTORS	EarlyV	7	conv_block_2.3	MaxPool2d	voxelwise_pred_rdm	21	[2 6 7 8 9]	group2	0.689224	rep0	ipcl
	doGroupHalves_eRSA	ipcl_alpha_alexnet_gn_u128_ranger	ExploringObjects	SECTORS	EarlyV	7	conv_block_2.3	MaxPool2d	voxelwise_pred_rdm	22	[0 1 3 4 6]	group1	0.690571	rep0	ipcl
	doGroupHalves_eRSA	ipcl_alpha_alexnet_gn_u128_ranger	ExploringObjects	SECTORS	EarlyV	7	conv_block_2.3	MaxPool2d	voxelwise_pred_rdm	22	[2 5 7 8 9]	group2	0.692419	rep0	ipcl
	doGroupHalves_eRSA	ipcl_alpha_alexnet_gn_u128_ranger	ExploringObjects	SECTORS	EarlyV	7	conv_block_2.3	MaxPool2d	voxelwise_pred_rdm	23	[0 1 3 4 7]	group1	0.677665	rep0	ipcl
	doGroupHalves_eRSA	ipcl_alpha_alexnet_gn_u128_ranger	ExploringObjects	SECTORS	EarlyV	7	conv_block_2.3	MaxPool2d	voxelwise_pred_rdm	23	[2 5 6 8 9]	group2	0.708326	rep0	ipcl
	doGroupHalves_eRSA	ipcl_alpha_alexnet_gn_u128_ranger	ExploringObjects	SECTORS	EarlyV	7	conv_block_2.3	MaxPool2d	voxelwise_pred_rdm	24	[0 1 3 4 8]	group1	0.685678	rep0	ipcl
	doGroupHalves_eRSA	ipcl_alpha_alexnet_gn_u128_ranger	ExploringObjects	SECTORS	EarlyV	7	conv_block_2.3	MaxPool2d	voxelwise_pred_rdm	24	[2 5 6 7 9]	group2	0.707269	rep0	ipcl
	doGroupHalves_eRSA	ipcl_alpha_alexnet_gn_u128_ranger	ExploringObjects	SECTORS	EarlyV	7	conv_block_2.3	MaxPool2d	voxelwise_pred_rdm	25	[0 1 3 4 9]	group1	0.682323	rep0	ipcl
	doGroupHalves_eRSA	ipcl_alpha_alexnet_gn_u128_ranger	ExploringObjects	SECTORS	EarlyV	7	conv_block_2.3	MaxPool2d	voxelwise_pred_rdm	25	[2 5 6 7 8]	group2	0.709562	rep0	ipcl
	doGroupHalves_eRSA	ipcl_alpha_alexnet_gn_u128_ranger	ExploringObjects	SECTORS	EarlyV	7	conv_block_2.3	MaxPool2d	voxelwise_pred_rdm	26	[0 1 3 5 6]	group1	0.698501	rep0	ipcl
	doGroupHalves_eRSA	ipcl_alpha_alexnet_gn_u128_ranger	ExploringObjects	SECTORS	EarlyV	7	conv_block_2.3	MaxPool2d	voxelwise_pred_rdm	26	[2 4 7 8 9]	group2	0.682784	rep0	ipcl
	doGroupHalves_eRSA	ipcl_alpha_alexnet_gn_u128_ranger	ExploringObjects	SECTORS	EarlyV	7	conv_block_2.3	MaxPool2d	voxelwise_pred_rdm	27	[0 1 3 5 7]	group1	0.678893	rep0	ipcl
	doGroupHalves_eRSA	ipcl_alpha_alexnet_gn_u128_ranger	ExploringObjects	SECTORS	EarlyV	7	conv_block_2.3	MaxPool2d	voxelwise_pred_rdm	27	[2 4 6 8 9]	group2	0.692594	rep0	ipcl
	doGroupHalves_eRSA	ipcl_alpha_alexnet_gn_u128_ranger	ExploringObjects	SECTORS	EarlyV	7	conv_block_2.3	MaxPool2d	voxelwise_pred_rdm	28	[0 1 3 5 8]	group1	0.693554	rep0	ipcl
	doGroupHalves_eRSA	ipcl_alpha_alexnet_gn_u128_ranger	ExploringObjects	SECTORS	EarlyV	7	conv_block_2.3	MaxPool2d	voxelwise_pred_rdm	28	[2 4 6 7 9]	group2	0.697751	rep0	ipcl
	doGroupHalves_eRSA	ipcl_alpha_alexnet_gn_u128_ranger	ExploringObjects	SECTORS	EarlyV	7	conv_block_2.3	MaxPool2d	voxelwise_pred_rdm	29	[0 1 3 5 9]	group1	0.68723	rep0	ipcl
	doGroupHalves_eRSA	ipcl_alpha_alexnet_gn_u128_ranger	ExploringObjects	SECTORS	EarlyV	7	conv_block_2.3	MaxPool2d	voxelwise_pred_rdm	29	[2 4 6 7 8]	group2	0.696866	rep0	ipcl
	doGroupHalves_eRSA	ipcl_alpha_alexnet_gn_u128_ranger	ExploringObjects	SECTORS	EarlyV	7	conv_block_2.3	MaxPool2d	voxelwise_pred_rdm	30	[0 1 3 6 7]	group1	0.680593	rep0	ipcl
	doGroupHalves_eRSA	ipcl_alpha_alexnet_gn_u128_ranger	ExploringObjects	SECTORS	EarlyV	7	conv_block_2.3	MaxPool2d	voxelwise_pred_rdm	30	[2 4 5 8 9]	group2	0.70132	rep0	ipcl
	doGroupHalves_eRSA	ipcl_alpha_alexnet_gn_u128_ranger	ExploringObjects	SECTORS	EarlyV	7	conv_block_2.3	MaxPool2d	voxelwise_pred_rdm	31	[0 1 3 6 8]	group1	0.685879	rep0	ipcl
	doGroupHalves_eRSA	ipcl_alpha_alexnet_gn_u128_ranger	ExploringObjects	SECTORS	EarlyV	7	conv_block_2.3	MaxPool2d	voxelwise_pred_rdm	31	[2 4 5 7 9]	group2	0.696848	rep0	ipcl
	doGroupHalves_eRSA	ipcl_alpha_alexnet_gn_u128_ranger	ExploringObjects	SECTORS	EarlyV	7	conv_block_2.3	MaxPool2d	voxelwise_pred_rdm	32	[0 1 3 6 9]	group1	0.685221	rep0	ipcl
	doGroupHalves_eRSA	ipcl_alpha_alexnet_gn_u128_ranger	ExploringObjects	SECTORS	EarlyV	7	conv_block_2.3	MaxPool2d	voxelwise_pred_rdm	32	[2 4 5 7 8]	group2	0.703174	rep0	ipcl
	doGroupHalves_eRSA	ipcl_alpha_alexnet_gn_u128_ranger	ExploringObjects	SECTORS	EarlyV	7	conv_block_2.3	MaxPool2d	voxelwise_pred_rdm	33	[0 1 3 7 8]	group1	0.67258	rep0	ipcl
	doGroupHalves_eRSA	ipcl_alpha_alexnet_gn_u128_ranger	ExploringObjects	SECTORS	EarlyV	7	conv_block_2.3	MaxPool2d	voxelwise_pred_rdm	33	[2 4 5 6 9]	group2	0.712638	rep0	ipcl
	doGroupHalves_eRSA	ipcl_alpha_alexnet_gn_u128_ranger	ExploringObjects	SECTORS	EarlyV	7	conv_block_2.3	MaxPool2d	voxelwise_pred_rdm	34	[0 1 3 7 9]	group1	0.666553	rep0	ipcl
	doGroupHalves_eRSA	ipcl_alpha_alexnet_gn_u128_ranger	ExploringObjects	SECTORS	EarlyV	7	conv_block_2.3	MaxPool2d	voxelwise_pred_rdm	34	[2 4 5 6 8]	group2	0.712833	rep0	ipcl
	doGroupHalves_eRSA	ipcl_alpha_alexnet_gn_u128_ranger	ExploringObjects	SECTORS	EarlyV	7	conv_block_2.3	MaxPool2d	voxelwise_pred_rdm	35	[0 1 3 8 9]	group1	0.679808	rep0	ipcl
	doGroupHalves_eRSA	ipcl_alpha_alexnet_gn_u128_ranger	ExploringObjects	SECTORS	EarlyV	7	conv_block_2.3	MaxPool2d	voxelwise_pred_rdm	35	[2 4 5 6 7]	group2	0.717662	rep0	ipcl
	doGroupHalves_eRSA	ipcl_alpha_alexnet_gn_u128_ranger	ExploringObjects	SECTORS	EarlyV	7	conv_block_2.3	MaxPool2d	voxelwise_pred_rdm	36	[0 1 4 5 6]	group1	0.728253	rep0	ipcl
	doGroupHalves_eRSA	ipcl_alpha_alexnet_gn_u128_ranger	ExploringObjects	SECTORS	EarlyV	7	conv_block_2.3	MaxPool2d	voxelwise_pred_rdm	36	[2 3 7 8 9]	group2	0.661493	rep0	ipcl
	doGroupHalves_eRSA	ipcl_alpha_alexnet_gn_u128_ranger	ExploringObjects	SECTORS	EarlyV	7	conv_block_2.3	MaxPool2d	voxelwise_pred_rdm	37	[0 1 4 5 7]	group1	0.707358	rep0	ipcl
	doGroupHalves_eRSA	ipcl_alpha_alexnet_gn_u128_ranger	ExploringObjects	SECTORS	EarlyV	7	conv_block_2.3	MaxPool2d	voxelwise_pred_rdm	37	[2 3 6 8 9]	group2	0.668888	rep0	ipcl
	doGroupHalves_eRSA	ipcl_alpha_alexnet_gn_u128_ranger	ExploringObjects	SECTORS	EarlyV	7	conv_block_2.3	MaxPool2d	voxelwise_pred_rdm	38	[0 1 4 5 8]	group1	0.723252	rep0	ipcl
	doGroupHalves_eRSA	ipcl_alpha_alexnet_gn_u128_ranger	ExploringObjects	SECTORS	EarlyV	7	conv_block_2.3	MaxPool2d	voxelwise_pred_rdm	38	[2 3 6 7 9]	group2	0.675234	rep0	ipcl
	doGroupHalves_eRSA	ipcl_alpha_alexnet_gn_u128_ranger	ExploringObjects	SECTORS	EarlyV	7	conv_block_2.3	MaxPool2d	voxelwise_pred_rdm	39	[0 1 4 5 9]	group1	0.715349	rep0	ipcl
	doGroupHalves_eRSA	ipcl_alpha_alexnet_gn_u128_ranger	ExploringObjects	SECTORS	EarlyV	7	conv_block_2.3	MaxPool2d	voxelwise_pred_rdm	39	[2 3 6 7 8]	group2	0.673499	rep0	ipcl
	doGroupHalves_eRSA	ipcl_alpha_alexnet_gn_u128_ranger	ExploringObjects	SECTORS	EarlyV	7	conv_block_2.3	MaxPool2d	voxelwise_pred_rdm	40	[0 1 4 6 7]	group1	0.710729	rep0	ipcl
	doGroupHalves_eRSA	ipcl_alpha_alexnet_gn_u128_ranger	ExploringObjects	SECTORS	EarlyV	7	conv_block_2.3	MaxPool2d	voxelwise_pred_rdm	40	[2 3 5 8 9]	group2	0.680456	rep0	ipcl
	doGroupHalves_eRSA	ipcl_alpha_alexnet_gn_u128_ranger	ExploringObjects	SECTORS	EarlyV	7	conv_block_2.3	MaxPool2d	voxelwise_pred_rdm	41	[0 1 4 6 8]	group1	0.716488	rep0	ipcl
	doGroupHalves_eRSA	ipcl_alpha_alexnet_gn_u128_ranger	ExploringObjects	SECTORS	EarlyV	7	conv_block_2.3	MaxPool2d	voxelwise_pred_rdm	41	[2 3 5 7 9]	group2	0.677868	rep0	ipcl
	doGroupHalves_eRSA	ipcl_alpha_alexnet_gn_u128_ranger	ExploringObjects	SECTORS	EarlyV	7	conv_block_2.3	MaxPool2d	voxelwise_pred_rdm	42	[0 1 4 6 9]	group1	0.715646	rep0	ipcl
	doGroupHalves_eRSA	ipcl_alpha_alexnet_gn_u128_ranger	ExploringObjects	SECTORS	EarlyV	7	conv_block_2.3	MaxPool2d	voxelwise_pred_rdm	42	[2 3 5 7 8]	group2	0.68209	rep0	ipcl
	doGroupHalves_eRSA	ipcl_alpha_alexnet_gn_u128_ranger	ExploringObjects	SECTORS	EarlyV	7	conv_block_2.3	MaxPool2d	voxelwise_pred_rdm	43	[0 1 4 7 8]	group1	0.701806	rep0	ipcl
	doGroupHalves_eRSA	ipcl_alpha_alexnet_gn_u128_ranger	ExploringObjects	SECTORS	EarlyV	7	conv_block_2.3	MaxPool2d	voxelwise_pred_rdm	43	[2 3 5 6 9]	group2	0.691166	rep0	ipcl
	doGroupHalves_eRSA	ipcl_alpha_alexnet_gn_u128_ranger	ExploringObjects	SECTORS	EarlyV	7	conv_block_2.3	MaxPool2d	voxelwise_pred_rdm	44	[0 1 4 7 9]	group1	0.694471	rep0	ipcl
	doGroupHalves_eRSA	ipcl_alpha_alexnet_gn_u128_ranger	ExploringObjects	SECTORS	EarlyV	7	conv_block_2.3	MaxPool2d	voxelwise_pred_rdm	44	[2 3 5 6 8]	group2	0.690247	rep0	ipcl
	doGroupHalves_eRSA	ipcl_alpha_alexnet_gn_u128_ranger	ExploringObjects	SECTORS	EarlyV	7	conv_block_2.3	MaxPool2d	voxelwise_pred_rdm	45	[0 1 4 8 9]	group1	0.709391	rep0	ipcl
	doGroupHalves_eRSA	ipcl_alpha_alexnet_gn_u128_ranger	ExploringObjects	SECTORS	EarlyV	7	conv_block_2.3	MaxPool2d	voxelwise_pred_rdm	45	[2 3 5 6 7]	group2	0.695994	rep0	ipcl
	doGroupHalves_eRSA	ipcl_alpha_alexnet_gn_u128_ranger	ExploringObjects	SECTORS	EarlyV	7	conv_block_2.3	MaxPool2d	voxelwise_pred_rdm	46	[0 1 5 6 7]	group1	0.716256	rep0	ipcl
	doGroupHalves_eRSA	ipcl_alpha_alexnet_gn_u128_ranger	ExploringObjects	SECTORS	EarlyV	7	conv_block_2.3	MaxPool2d	voxelwise_pred_rdm	46	[2 3 4 8 9]	group2	0.667426	rep0	ipcl
	doGroupHalves_eRSA	ipcl_alpha_alexnet_gn_u128_ranger	ExploringObjects	SECTORS	EarlyV	7	conv_block_2.3	MaxPool2d	voxelwise_pred_rdm	47	[0 1 5 6 8]	group1	0.728517	rep0	ipcl
	doGroupHalves_eRSA	ipcl_alpha_alexnet_gn_u128_ranger	ExploringObjects	SECTORS	EarlyV	7	conv_block_2.3	MaxPool2d	voxelwise_pred_rdm	47	[2 3 4 7 9]	group2	0.671156	rep0	ipcl
	doGroupHalves_eRSA	ipcl_alpha_alexnet_gn_u128_ranger	ExploringObjects	SECTORS	EarlyV	7	conv_block_2.3	MaxPool2d	voxelwise_pred_rdm	48	[0 1 5 6 9]	group1	0.724182	rep0	ipcl
	doGroupHalves_eRSA	ipcl_alpha_alexnet_gn_u128_ranger	ExploringObjects	SECTORS	EarlyV	7	conv_block_2.3	MaxPool2d	voxelwise_pred_rdm	48	[2 3 4 7 8]	group2	0.672737	rep0	ipcl
	doGroupHalves_eRSA	ipcl_alpha_alexnet_gn_u128_ranger	ExploringObjects	SECTORS	EarlyV	7	conv_block_2.3	MaxPool2d	voxelwise_pred_rdm	49	[0 1 5 7 8]	group1	0.707429	rep0	ipcl
	doGroupHalves_eRSA	ipcl_alpha_alexnet_gn_u128_ranger	ExploringObjects	SECTORS	EarlyV	7	conv_block_2.3	MaxPool2d	voxelwise_pred_rdm	49	[2 3 4 6 9]	group2	0.677984	rep0	ipcl
	doGroupHalves_eRSA	ipcl_alpha_alexnet_gn_u128_ranger	ExploringObjects	SECTORS	EarlyV	7	conv_block_2.3	MaxPool2d	voxelwise_pred_rdm	50	[0 1 5 7 9]	group1	0.697036	rep0	ipcl
	doGroupHalves_eRSA	ipcl_alpha_alexnet_gn_u128_ranger	ExploringObjects	SECTORS	EarlyV	7	conv_block_2.3	MaxPool2d	voxelwise_pred_rdm	50	[2 3 4 6 8]	group2	0.67423	rep0	ipcl
	doGroupHalves_eRSA	ipcl_alpha_alexnet_gn_u128_ranger	ExploringObjects	SECTORS	EarlyV	7	conv_block_2.3	MaxPool2d	voxelwise_pred_rdm	51	[0 1 5 8 9]	group1	0.718199	rep0	ipcl
	doGroupHalves_eRSA	ipcl_alpha_alexnet_gn_u128_ranger	ExploringObjects	SECTORS	EarlyV	7	conv_block_2.3	MaxPool2d	voxelwise_pred_rdm	51	[2 3 4 6 7]	group2	0.686291	rep0	ipcl
	doGroupHalves_eRSA	ipcl_alpha_alexnet_gn_u128_ranger	ExploringObjects	SECTORS	EarlyV	7	conv_block_2.3	MaxPool2d	voxelwise_pred_rdm	52	[0 1 6 7 8]	group1	0.707197	rep0	ipcl
	doGroupHalves_eRSA	ipcl_alpha_alexnet_gn_u128_ranger	ExploringObjects	SECTORS	EarlyV	7	conv_block_2.3	MaxPool2d	voxelwise_pred_rdm	52	[2 3 4 5 9]	group2	0.686587	rep0	ipcl
	doGroupHalves_eRSA	ipcl_alpha_alexnet_gn_u128_ranger	ExploringObjects	SECTORS	EarlyV	7	conv_block_2.3	MaxPool2d	voxelwise_pred_rdm	53	[0 1 6 7 9]	group1	0.703822	rep0	ipcl
	doGroupHalves_eRSA	ipcl_alpha_alexnet_gn_u128_ranger	ExploringObjects	SECTORS	EarlyV	7	conv_block_2.3	MaxPool2d	voxelwise_pred_rdm	53	[2 3 4 5 8]	group2	0.688619	rep0	ipcl
	doGroupHalves_eRSA	ipcl_alpha_alexnet_gn_u128_ranger	ExploringObjects	SECTORS	EarlyV	7	conv_block_2.3	MaxPool2d	voxelwise_pred_rdm	54	[0 1 6 8 9]	group1	0.71474	rep0	ipcl
	doGroupHalves_eRSA	ipcl_alpha_alexnet_gn_u128_ranger	ExploringObjects	SECTORS	EarlyV	7	conv_block_2.3	MaxPool2d	voxelwise_pred_rdm	54	[2 3 4 5 7]	group2	0.692181	rep0	ipcl
	doGroupHalves_eRSA	ipcl_alpha_alexnet_gn_u128_ranger	ExploringObjects	SECTORS	EarlyV	7	conv_block_2.3	MaxPool2d	voxelwise_pred_rdm	55	[0 1 7 8 9]	group1	0.693969	rep0	ipcl
	doGroupHalves_eRSA	ipcl_alpha_alexnet_gn_u128_ranger	ExploringObjects	SECTORS	EarlyV	7	conv_block_2.3	MaxPool2d	voxelwise_pred_rdm	55	[2 3 4 5 6]	group2	0.699013	rep0	ipcl
	doGroupHalves_eRSA	ipcl_alpha_alexnet_gn_u128_ranger	ExploringObjects	SECTORS	EarlyV	7	conv_block_2.3	MaxPool2d	voxelwise_pred_rdm	56	[0 2 3 4 5]	group1	0.70463	rep0	ipcl
	doGroupHalves_eRSA	ipcl_alpha_alexnet_gn_u128_ranger	ExploringObjects	SECTORS	EarlyV	7	conv_block_2.3	MaxPool2d	voxelwise_pred_rdm	56	[1 6 7 8 9]	group2	0.691787	rep0	ipcl
	doGroupHalves_eRSA	ipcl_alpha_alexnet_gn_u128_ranger	ExploringObjects	SECTORS	EarlyV	7	conv_block_2.3	MaxPool2d	voxelwise_pred_rdm	57	[0 2 3 4 6]	group1	0.695387	rep0	ipcl
	doGroupHalves_eRSA	ipcl_alpha_alexnet_gn_u128_ranger	ExploringObjects	SECTORS	EarlyV	7	conv_block_2.3	MaxPool2d	voxelwise_pred_rdm	57	[1 5 7 8 9]	group2	0.690338	rep0	ipcl
	doGroupHalves_eRSA	ipcl_alpha_alexnet_gn_u128_ranger	ExploringObjects	SECTORS	EarlyV	7	conv_block_2.3	MaxPool2d	voxelwise_pred_rdm	58	[0 2 3 4 7]	group1	0.689635	rep0	ipcl
	doGroupHalves_eRSA	ipcl_alpha_alexnet_gn_u128_ranger	ExploringObjects	SECTORS	EarlyV	7	conv_block_2.3	MaxPool2d	voxelwise_pred_rdm	58	[1 5 6 8 9]	group2	0.712823	rep0	ipcl
	doGroupHalves_eRSA	ipcl_alpha_alexnet_gn_u128_ranger	ExploringObjects	SECTORS	EarlyV	7	conv_block_2.3	MaxPool2d	voxelwise_pred_rdm	59	[0 2 3 4 8]	group1	0.687239	rep0	ipcl
	doGroupHalves_eRSA	ipcl_alpha_alexnet_gn_u128_ranger	ExploringObjects	SECTORS	EarlyV	7	conv_block_2.3	MaxPool2d	voxelwise_pred_rdm	59	[1 5 6 7 9]	group2	0.702059	rep0	ipcl
	doGroupHalves_eRSA	ipcl_alpha_alexnet_gn_u128_ranger	ExploringObjects	SECTORS	EarlyV	7	conv_block_2.3	MaxPool2d	voxelwise_pred_rdm	60	[0 2 3 4 9]	group1	0.686406	rep0	ipcl
	doGroupHalves_eRSA	ipcl_alpha_alexnet_gn_u128_ranger	ExploringObjects	SECTORS	EarlyV	7	conv_block_2.3	MaxPool2d	voxelwise_pred_rdm	60	[1 5 6 7 8]	group2	0.707395	rep0	ipcl
	doGroupHalves_eRSA	ipcl_alpha_alexnet_gn_u128_ranger	ExploringObjects	SECTORS	EarlyV	7	conv_block_2.3	MaxPool2d	voxelwise_pred_rdm	61	[0 2 3 5 6]	group1	0.708406	rep0	ipcl
	doGroupHalves_eRSA	ipcl_alpha_alexnet_gn_u128_ranger	ExploringObjects	SECTORS	EarlyV	7	conv_block_2.3	MaxPool2d	voxelwise_pred_rdm	61	[1 4 7 8 9]	group2	0.685375	rep0	ipcl
	doGroupHalves_eRSA	ipcl_alpha_alexnet_gn_u128_ranger	ExploringObjects	SECTORS	EarlyV	7	conv_block_2.3	MaxPool2d	voxelwise_pred_rdm	62	[0 2 3 5 7]	group1	0.695877	rep0	ipcl
	doGroupHalves_eRSA	ipcl_alpha_alexnet_gn_u128_ranger	ExploringObjects	SECTORS	EarlyV	7	conv_block_2.3	MaxPool2d	voxelwise_pred_rdm	62	[1 4 6 8 9]	group2	0.701769	rep0	ipcl
	doGroupHalves_eRSA	ipcl_alpha_alexnet_gn_u128_ranger	ExploringObjects	SECTORS	EarlyV	7	conv_block_2.3	MaxPool2d	voxelwise_pred_rdm	63	[0 2 3 5 8]	group1	0.70005	rep0	ipcl
	doGroupHalves_eRSA	ipcl_alpha_alexnet_gn_u128_ranger	ExploringObjects	SECTORS	EarlyV	7	conv_block_2.3	MaxPool2d	voxelwise_pred_rdm	63	[1 4 6 7 9]	group2	0.697327	rep0	ipcl
	doGroupHalves_eRSA	ipcl_alpha_alexnet_gn_u128_ranger	ExploringObjects	SECTORS	EarlyV	7	conv_block_2.3	MaxPool2d	voxelwise_pred_rdm	64	[0 2 3 5 9]	group1	0.69652	rep0	ipcl
	doGroupHalves_eRSA	ipcl_alpha_alexnet_gn_u128_ranger	ExploringObjects	SECTORS	EarlyV	7	conv_block_2.3	MaxPool2d	voxelwise_pred_rdm	64	[1 4 6 7 8]	group2	0.699235	rep0	ipcl
	doGroupHalves_eRSA	ipcl_alpha_alexnet_gn_u128_ranger	ExploringObjects	SECTORS	EarlyV	7	conv_block_2.3	MaxPool2d	voxelwise_pred_rdm	65	[0 2 3 6 7]	group1	0.6928	rep0	ipcl
	doGroupHalves_eRSA	ipcl_alpha_alexnet_gn_u128_ranger	ExploringObjects	SECTORS	EarlyV	7	conv_block_2.3	MaxPool2d	voxelwise_pred_rdm	65	[1 4 5 8 9]	group2	0.706566	rep0	ipcl
	doGroupHalves_eRSA	ipcl_alpha_alexnet_gn_u128_ranger	ExploringObjects	SECTORS	EarlyV	7	conv_block_2.3	MaxPool2d	voxelwise_pred_rdm	66	[0 2 3 6 8]	group1	0.688109	rep0	ipcl
	doGroupHalves_eRSA	ipcl_alpha_alexnet_gn_u128_ranger	ExploringObjects	SECTORS	EarlyV	7	conv_block_2.3	MaxPool2d	voxelwise_pred_rdm	66	[1 4 5 7 9]	group2	0.691915	rep0	ipcl
	doGroupHalves_eRSA	ipcl_alpha_alexnet_gn_u128_ranger	ExploringObjects	SECTORS	EarlyV	7	conv_block_2.3	MaxPool2d	voxelwise_pred_rdm	67	[0 2 3 6 9]	group1	0.689991	rep0	ipcl
	doGroupHalves_eRSA	ipcl_alpha_alexnet_gn_u128_ranger	ExploringObjects	SECTORS	EarlyV	7	conv_block_2.3	MaxPool2d	voxelwise_pred_rdm	67	[1 4 5 7 8]	group2	0.701396	rep0	ipcl
	doGroupHalves_eRSA	ipcl_alpha_alexnet_gn_u128_ranger	ExploringObjects	SECTORS	EarlyV	7	conv_block_2.3	MaxPool2d	voxelwise_pred_rdm	68	[0 2 3 7 8]	group1	0.681798	rep0	ipcl
	doGroupHalves_eRSA	ipcl_alpha_alexnet_gn_u128_ranger	ExploringObjects	SECTORS	EarlyV	7	conv_block_2.3	MaxPool2d	voxelwise_pred_rdm	68	[1 4 5 6 9]	group2	0.714171	rep0	ipcl
	doGroupHalves_eRSA	ipcl_alpha_alexnet_gn_u128_ranger	ExploringObjects	SECTORS	EarlyV	7	conv_block_2.3	MaxPool2d	voxelwise_pred_rdm	69	[0 2 3 7 9]	group1	0.678534	rep0	ipcl
	doGroupHalves_eRSA	ipcl_alpha_alexnet_gn_u128_ranger	ExploringObjects	SECTORS	EarlyV	7	conv_block_2.3	MaxPool2d	voxelwise_pred_rdm	69	[1 4 5 6 8]	group2	0.717254	rep0	ipcl
	doGroupHalves_eRSA	ipcl_alpha_alexnet_gn_u128_ranger	ExploringObjects	SECTORS	EarlyV	7	conv_block_2.3	MaxPool2d	voxelwise_pred_rdm	70	[0 2 3 8 9]	group1	0.681596	rep0	ipcl
	doGroupHalves_eRSA	ipcl_alpha_alexnet_gn_u128_ranger	ExploringObjects	SECTORS	EarlyV	7	conv_block_2.3	MaxPool2d	voxelwise_pred_rdm	70	[1 4 5 6 7]	group2	0.712	rep0	ipcl
	doGroupHalves_eRSA	ipcl_alpha_alexnet_gn_u128_ranger	ExploringObjects	SECTORS	EarlyV	7	conv_block_2.3	MaxPool2d	voxelwise_pred_rdm	71	[0 2 4 5 6]	group1	0.72831	rep0	ipcl
	doGroupHalves_eRSA	ipcl_alpha_alexnet_gn_u128_ranger	ExploringObjects	SECTORS	EarlyV	7	conv_block_2.3	MaxPool2d	voxelwise_pred_rdm	71	[1 3 7 8 9]	group2	0.654389	rep0	ipcl
	doGroupHalves_eRSA	ipcl_alpha_alexnet_gn_u128_ranger	ExploringObjects	SECTORS	EarlyV	7	conv_block_2.3	MaxPool2d	voxelwise_pred_rdm	72	[0 2 4 5 7]	group1	0.71411	rep0	ipcl
	doGroupHalves_eRSA	ipcl_alpha_alexnet_gn_u128_ranger	ExploringObjects	SECTORS	EarlyV	7	conv_block_2.3	MaxPool2d	voxelwise_pred_rdm	72	[1 3 6 8 9]	group2	0.668504	rep0	ipcl
	doGroupHalves_eRSA	ipcl_alpha_alexnet_gn_u128_ranger	ExploringObjects	SECTORS	EarlyV	7	conv_block_2.3	MaxPool2d	voxelwise_pred_rdm	73	[0 2 4 5 8]	group1	0.719287	rep0	ipcl
	doGroupHalves_eRSA	ipcl_alpha_alexnet_gn_u128_ranger	ExploringObjects	SECTORS	EarlyV	7	conv_block_2.3	MaxPool2d	voxelwise_pred_rdm	73	[1 3 6 7 9]	group2	0.66541	rep0	ipcl
	doGroupHalves_eRSA	ipcl_alpha_alexnet_gn_u128_ranger	ExploringObjects	SECTORS	EarlyV	7	conv_block_2.3	MaxPool2d	voxelwise_pred_rdm	74	[0 2 4 5 9]	group1	0.71418	rep0	ipcl
	doGroupHalves_eRSA	ipcl_alpha_alexnet_gn_u128_ranger	ExploringObjects	SECTORS	EarlyV	7	conv_block_2.3	MaxPool2d	voxelwise_pred_rdm	74	[1 3 6 7 8]	group2	0.666534	rep0	ipcl
	doGroupHalves_eRSA	ipcl_alpha_alexnet_gn_u128_ranger	ExploringObjects	SECTORS	EarlyV	7	conv_block_2.3	MaxPool2d	voxelwise_pred_rdm	75	[0 2 4 6 7]	group1	0.713117	rep0	ipcl
	doGroupHalves_eRSA	ipcl_alpha_alexnet_gn_u128_ranger	ExploringObjects	SECTORS	EarlyV	7	conv_block_2.3	MaxPool2d	voxelwise_pred_rdm	75	[1 3 5 8 9]	group2	0.675763	rep0	ipcl
	doGroupHalves_eRSA	ipcl_alpha_alexnet_gn_u128_ranger	ExploringObjects	SECTORS	EarlyV	7	conv_block_2.3	MaxPool2d	voxelwise_pred_rdm	76	[0 2 4 6 8]	group1	0.708794	rep0	ipcl
	doGroupHalves_eRSA	ipcl_alpha_alexnet_gn_u128_ranger	ExploringObjects	SECTORS	EarlyV	7	conv_block_2.3	MaxPool2d	voxelwise_pred_rdm	76	[1 3 5 7 9]	group2	0.663233	rep0	ipcl
	doGroupHalves_eRSA	ipcl_alpha_alexnet_gn_u128_ranger	ExploringObjects	SECTORS	EarlyV	7	conv_block_2.3	MaxPool2d	voxelwise_pred_rdm	77	[0 2 4 6 9]	group1	0.710345	rep0	ipcl
	doGroupHalves_eRSA	ipcl_alpha_alexnet_gn_u128_ranger	ExploringObjects	SECTORS	EarlyV	7	conv_block_2.3	MaxPool2d	voxelwise_pred_rdm	77	[1 3 5 7 8]	group2	0.670548	rep0	ipcl
	doGroupHalves_eRSA	ipcl_alpha_alexnet_gn_u128_ranger	ExploringObjects	SECTORS	EarlyV	7	conv_block_2.3	MaxPool2d	voxelwise_pred_rdm	78	[0 2 4 7 8]	group1	0.700796	rep0	ipcl
	doGroupHalves_eRSA	ipcl_alpha_alexnet_gn_u128_ranger	ExploringObjects	SECTORS	EarlyV	7	conv_block_2.3	MaxPool2d	voxelwise_pred_rdm	78	[1 3 5 6 9]	group2	0.683221	rep0	ipcl
	doGroupHalves_eRSA	ipcl_alpha_alexnet_gn_u128_ranger	ExploringObjects	SECTORS	EarlyV	7	conv_block_2.3	MaxPool2d	voxelwise_pred_rdm	79	[0 2 4 7 9]	group1	0.696225	rep0	ipcl
	doGroupHalves_eRSA	ipcl_alpha_alexnet_gn_u128_ranger	ExploringObjects	SECTORS	EarlyV	7	conv_block_2.3	MaxPool2d	voxelwise_pred_rdm	79	[1 3 5 6 8]	group2	0.685259	rep0	ipcl
	doGroupHalves_eRSA	ipcl_alpha_alexnet_gn_u128_ranger	ExploringObjects	SECTORS	EarlyV	7	conv_block_2.3	MaxPool2d	voxelwise_pred_rdm	80	[0 2 4 8 9]	group1	0.700696	rep0	ipcl
	doGroupHalves_eRSA	ipcl_alpha_alexnet_gn_u128_ranger	ExploringObjects	SECTORS	EarlyV	7	conv_block_2.3	MaxPool2d	voxelwise_pred_rdm	80	[1 3 5 6 7]	group2	0.681024	rep0	ipcl
	doGroupHalves_eRSA	ipcl_alpha_alexnet_gn_u128_ranger	ExploringObjects	SECTORS	EarlyV	7	conv_block_2.3	MaxPool2d	voxelwise_pred_rdm	81	[0 2 5 6 7]	group1	0.723446	rep0	ipcl
	doGroupHalves_eRSA	ipcl_alpha_alexnet_gn_u128_ranger	ExploringObjects	SECTORS	EarlyV	7	conv_block_2.3	MaxPool2d	voxelwise_pred_rdm	81	[1 3 4 8 9]	group2	0.667664	rep0	ipcl
	doGroupHalves_eRSA	ipcl_alpha_alexnet_gn_u128_ranger	ExploringObjects	SECTORS	EarlyV	7	conv_block_2.3	MaxPool2d	voxelwise_pred_rdm	82	[0 2 5 6 8]	group1	0.725476	rep0	ipcl
	doGroupHalves_eRSA	ipcl_alpha_alexnet_gn_u128_ranger	ExploringObjects	SECTORS	EarlyV	7	conv_block_2.3	MaxPool2d	voxelwise_pred_rdm	82	[1 3 4 7 9]	group2	0.661534	rep0	ipcl
	doGroupHalves_eRSA	ipcl_alpha_alexnet_gn_u128_ranger	ExploringObjects	SECTORS	EarlyV	7	conv_block_2.3	MaxPool2d	voxelwise_pred_rdm	83	[0 2 5 6 9]	group1	0.723852	rep0	ipcl
	doGroupHalves_eRSA	ipcl_alpha_alexnet_gn_u128_ranger	ExploringObjects	SECTORS	EarlyV	7	conv_block_2.3	MaxPool2d	voxelwise_pred_rdm	83	[1 3 4 7 8]	group2	0.665989	rep0	ipcl
	doGroupHalves_eRSA	ipcl_alpha_alexnet_gn_u128_ranger	ExploringObjects	SECTORS	EarlyV	7	conv_block_2.3	MaxPool2d	voxelwise_pred_rdm	84	[0 2 5 7 8]	group1	0.711115	rep0	ipcl
	doGroupHalves_eRSA	ipcl_alpha_alexnet_gn_u128_ranger	ExploringObjects	SECTORS	EarlyV	7	conv_block_2.3	MaxPool2d	voxelwise_pred_rdm	84	[1 3 4 6 9]	group2	0.675148	rep0	ipcl
	doGroupHalves_eRSA	ipcl_alpha_alexnet_gn_u128_ranger	ExploringObjects	SECTORS	EarlyV	7	conv_block_2.3	MaxPool2d	voxelwise_pred_rdm	85	[0 2 5 7 9]	group1	0.703702	rep0	ipcl
	doGroupHalves_eRSA	ipcl_alpha_alexnet_gn_u128_ranger	ExploringObjects	SECTORS	EarlyV	7	conv_block_2.3	MaxPool2d	voxelwise_pred_rdm	85	[1 3 4 6 8]	group2	0.674064	rep0	ipcl
	doGroupHalves_eRSA	ipcl_alpha_alexnet_gn_u128_ranger	ExploringObjects	SECTORS	EarlyV	7	conv_block_2.3	MaxPool2d	voxelwise_pred_rdm	86	[0 2 5 8 9]	group1	0.714351	rep0	ipcl
	doGroupHalves_eRSA	ipcl_alpha_alexnet_gn_u128_ranger	ExploringObjects	SECTORS	EarlyV	7	conv_block_2.3	MaxPool2d	voxelwise_pred_rdm	86	[1 3 4 6 7]	group2	0.676283	rep0	ipcl
	doGroupHalves_eRSA	ipcl_alpha_alexnet_gn_u128_ranger	ExploringObjects	SECTORS	EarlyV	7	conv_block_2.3	MaxPool2d	voxelwise_pred_rdm	87	[0 2 6 7 8]	group1	0.706415	rep0	ipcl
	doGroupHalves_eRSA	ipcl_alpha_alexnet_gn_u128_ranger	ExploringObjects	SECTORS	EarlyV	7	conv_block_2.3	MaxPool2d	voxelwise_pred_rdm	87	[1 3 4 5 9]	group2	0.679468	rep0	ipcl
	doGroupHalves_eRSA	ipcl_alpha_alexnet_gn_u128_ranger	ExploringObjects	SECTORS	EarlyV	7	conv_block_2.3	MaxPool2d	voxelwise_pred_rdm	88	[0 2 6 7 9]	group1	0.705664	rep0	ipcl
	doGroupHalves_eRSA	ipcl_alpha_alexnet_gn_u128_ranger	ExploringObjects	SECTORS	EarlyV	7	conv_block_2.3	MaxPool2d	voxelwise_pred_rdm	88	[1 3 4 5 8]	group2	0.684421	rep0	ipcl
	doGroupHalves_eRSA	ipcl_alpha_alexnet_gn_u128_ranger	ExploringObjects	SECTORS	EarlyV	7	conv_block_2.3	MaxPool2d	voxelwise_pred_rdm	89	[0 2 6 8 9]	group1	0.706681	rep0	ipcl
	doGroupHalves_eRSA	ipcl_alpha_alexnet_gn_u128_ranger	ExploringObjects	SECTORS	EarlyV	7	conv_block_2.3	MaxPool2d	voxelwise_pred_rdm	89	[1 3 4 5 7]	group2	0.677617	rep0	ipcl
	doGroupHalves_eRSA	ipcl_alpha_alexnet_gn_u128_ranger	ExploringObjects	SECTORS	EarlyV	7	conv_block_2.3	MaxPool2d	voxelwise_pred_rdm	90	[0 2 7 8 9]	group1	0.692975	rep0	ipcl
	doGroupHalves_eRSA	ipcl_alpha_alexnet_gn_u128_ranger	ExploringObjects	SECTORS	EarlyV	7	conv_block_2.3	MaxPool2d	voxelwise_pred_rdm	90	[1 3 4 5 6]	group2	0.69112	rep0	ipcl
	doGroupHalves_eRSA	ipcl_alpha_alexnet_gn_u128_ranger	ExploringObjects	SECTORS	EarlyV	7	conv_block_2.3	MaxPool2d	voxelwise_pred_rdm	91	[0 3 4 5 6]	group1	0.721063	rep0	ipcl
	doGroupHalves_eRSA	ipcl_alpha_alexnet_gn_u128_ranger	ExploringObjects	SECTORS	EarlyV	7	conv_block_2.3	MaxPool2d	voxelwise_pred_rdm	91	[1 2 7 8 9]	group2	0.665161	rep0	ipcl
	doGroupHalves_eRSA	ipcl_alpha_alexnet_gn_u128_ranger	ExploringObjects	SECTORS	EarlyV	7	conv_block_2.3	MaxPool2d	voxelwise_pred_rdm	92	[0 3 4 5 7]	group1	0.716574	rep0	ipcl
	doGroupHalves_eRSA	ipcl_alpha_alexnet_gn_u128_ranger	ExploringObjects	SECTORS	EarlyV	7	conv_block_2.3	MaxPool2d	voxelwise_pred_rdm	92	[1 2 6 8 9]	group2	0.687903	rep0	ipcl
	doGroupHalves_eRSA	ipcl_alpha_alexnet_gn_u128_ranger	ExploringObjects	SECTORS	EarlyV	7	conv_block_2.3	MaxPool2d	voxelwise_pred_rdm	93	[0 3 4 5 8]	group1	0.718053	rep0	ipcl
	doGroupHalves_eRSA	ipcl_alpha_alexnet_gn_u128_ranger	ExploringObjects	SECTORS	EarlyV	7	conv_block_2.3	MaxPool2d	voxelwise_pred_rdm	93	[1 2 6 7 9]	group2	0.682012	rep0	ipcl
	doGroupHalves_eRSA	ipcl_alpha_alexnet_gn_u128_ranger	ExploringObjects	SECTORS	EarlyV	7	conv_block_2.3	MaxPool2d	voxelwise_pred_rdm	94	[0 3 4 5 9]	group1	0.715207	rep0	ipcl
	doGroupHalves_eRSA	ipcl_alpha_alexnet_gn_u128_ranger	ExploringObjects	SECTORS	EarlyV	7	conv_block_2.3	MaxPool2d	voxelwise_pred_rdm	94	[1 2 6 7 8]	group2	0.684489	rep0	ipcl
	doGroupHalves_eRSA	ipcl_alpha_alexnet_gn_u128_ranger	ExploringObjects	SECTORS	EarlyV	7	conv_block_2.3	MaxPool2d	voxelwise_pred_rdm	95	[0 3 4 6 7]	group1	0.708181	rep0	ipcl
	doGroupHalves_eRSA	ipcl_alpha_alexnet_gn_u128_ranger	ExploringObjects	SECTORS	EarlyV	7	conv_block_2.3	MaxPool2d	voxelwise_pred_rdm	95	[1 2 5 8 9]	group2	0.688747	rep0	ipcl
	doGroupHalves_eRSA	ipcl_alpha_alexnet_gn_u128_ranger	ExploringObjects	SECTORS	EarlyV	7	conv_block_2.3	MaxPool2d	voxelwise_pred_rdm	96	[0 3 4 6 8]	group1	0.700891	rep0	ipcl
	doGroupHalves_eRSA	ipcl_alpha_alexnet_gn_u128_ranger	ExploringObjects	SECTORS	EarlyV	7	conv_block_2.3	MaxPool2d	voxelwise_pred_rdm	96	[1 2 5 7 9]	group2	0.672881	rep0	ipcl
	doGroupHalves_eRSA	ipcl_alpha_alexnet_gn_u128_ranger	ExploringObjects	SECTORS	EarlyV	7	conv_block_2.3	MaxPool2d	voxelwise_pred_rdm	97	[0 3 4 6 9]	group1	0.704242	rep0	ipcl
	doGroupHalves_eRSA	ipcl_alpha_alexnet_gn_u128_ranger	ExploringObjects	SECTORS	EarlyV	7	conv_block_2.3	MaxPool2d	voxelwise_pred_rdm	97	[1 2 5 7 8]	group2	0.681922	rep0	ipcl
	doGroupHalves_eRSA	ipcl_alpha_alexnet_gn_u128_ranger	ExploringObjects	SECTORS	EarlyV	7	conv_block_2.3	MaxPool2d	voxelwise_pred_rdm	98	[0 3 4 7 8]	group1	0.702005	rep0	ipcl
	doGroupHalves_eRSA	ipcl_alpha_alexnet_gn_u128_ranger	ExploringObjects	SECTORS	EarlyV	7	conv_block_2.3	MaxPool2d	voxelwise_pred_rdm	98	[1 2 5 6 9]	group2	0.701958	rep0	ipcl
	doGroupHalves_eRSA	ipcl_alpha_alexnet_gn_u128_ranger	ExploringObjects	SECTORS	EarlyV	7	conv_block_2.3	MaxPool2d	voxelwise_pred_rdm	99	[0 3 4 7 9]	group1	0.699673	rep0	ipcl
	doGroupHalves_eRSA	ipcl_alpha_alexnet_gn_u128_ranger	ExploringObjects	SECTORS	EarlyV	7	conv_block_2.3	MaxPool2d	voxelwise_pred_rdm	99	[1 2 5 6 8]	group2	0.705333	rep0	ipcl
	doGroupHalves_eRSA	ipcl_alpha_alexnet_gn_u128_ranger	ExploringObjects	SECTORS	EarlyV	7	conv_block_2.3	MaxPool2d	voxelwise_pred_rdm	100	[0 3 4 8 9]	group1	0.700526	rep0	ipcl
	doGroupHalves_eRSA	ipcl_alpha_alexnet_gn_u128_ranger	ExploringObjects	SECTORS	EarlyV	7	conv_block_2.3	MaxPool2d	voxelwise_pred_rdm	100	[1 2 5 6 7]	group2	0.698342	rep0	ipcl
	doGroupHalves_eRSA	ipcl_alpha_alexnet_gn_u128_ranger	ExploringObjects	SECTORS	EarlyV	7	conv_block_2.3	MaxPool2d	voxelwise_pred_rdm	101	[0 3 5 6 7]	group1	0.712899	rep0	ipcl
	doGroupHalves_eRSA	ipcl_alpha_alexnet_gn_u128_ranger	ExploringObjects	SECTORS	EarlyV	7	conv_block_2.3	MaxPool2d	voxelwise_pred_rdm	101	[1 2 4 8 9]	group2	0.675675	rep0	ipcl
	doGroupHalves_eRSA	ipcl_alpha_alexnet_gn_u128_ranger	ExploringObjects	SECTORS	EarlyV	7	conv_block_2.3	MaxPool2d	voxelwise_pred_rdm	102	[0 3 5 6 8]	group1	0.712446	rep0	ipcl
	doGroupHalves_eRSA	ipcl_alpha_alexnet_gn_u128_ranger	ExploringObjects	SECTORS	EarlyV	7	conv_block_2.3	MaxPool2d	voxelwise_pred_rdm	102	[1 2 4 7 9]	group2	0.665772	rep0	ipcl
	doGroupHalves_eRSA	ipcl_alpha_alexnet_gn_u128_ranger	ExploringObjects	SECTORS	EarlyV	7	conv_block_2.3	MaxPool2d	voxelwise_pred_rdm	103	[0 3 5 6 9]	group1	0.712335	rep0	ipcl
	doGroupHalves_eRSA	ipcl_alpha_alexnet_gn_u128_ranger	ExploringObjects	SECTORS	EarlyV	7	conv_block_2.3	MaxPool2d	voxelwise_pred_rdm	103	[1 2 4 7 8]	group2	0.672273	rep0	ipcl
	doGroupHalves_eRSA	ipcl_alpha_alexnet_gn_u128_ranger	ExploringObjects	SECTORS	EarlyV	7	conv_block_2.3	MaxPool2d	voxelwise_pred_rdm	104	[0 3 5 7 8]	group1	0.706581	rep0	ipcl
	doGroupHalves_eRSA	ipcl_alpha_alexnet_gn_u128_ranger	ExploringObjects	SECTORS	EarlyV	7	conv_block_2.3	MaxPool2d	voxelwise_pred_rdm	104	[1 2 4 6 9]	group2	0.688978	rep0	ipcl
	doGroupHalves_eRSA	ipcl_alpha_alexnet_gn_u128_ranger	ExploringObjects	SECTORS	EarlyV	7	conv_block_2.3	MaxPool2d	voxelwise_pred_rdm	105	[0 3 5 7 9]	group1	0.700979	rep0	ipcl
	doGroupHalves_eRSA	ipcl_alpha_alexnet_gn_u128_ranger	ExploringObjects	SECTORS	EarlyV	7	conv_block_2.3	MaxPool2d	voxelwise_pred_rdm	105	[1 2 4 6 8]	group2	0.689406	rep0	ipcl
	doGroupHalves_eRSA	ipcl_alpha_alexnet_gn_u128_ranger	ExploringObjects	SECTORS	EarlyV	7	conv_block_2.3	MaxPool2d	voxelwise_pred_rdm	106	[0 3 5 8 9]	group1	0.708645	rep0	ipcl
	doGroupHalves_eRSA	ipcl_alpha_alexnet_gn_u128_ranger	ExploringObjects	SECTORS	EarlyV	7	conv_block_2.3	MaxPool2d	voxelwise_pred_rdm	106	[1 2 4 6 7]	group2	0.68858	rep0	ipcl
	doGroupHalves_eRSA	ipcl_alpha_alexnet_gn_u128_ranger	ExploringObjects	SECTORS	EarlyV	7	conv_block_2.3	MaxPool2d	voxelwise_pred_rdm	107	[0 3 6 7 8]	group1	0.695895	rep0	ipcl
	doGroupHalves_eRSA	ipcl_alpha_alexnet_gn_u128_ranger	ExploringObjects	SECTORS	EarlyV	7	conv_block_2.3	MaxPool2d	voxelwise_pred_rdm	107	[1 2 4 5 9]	group2	0.685638	rep0	ipcl
	doGroupHalves_eRSA	ipcl_alpha_alexnet_gn_u128_ranger	ExploringObjects	SECTORS	EarlyV	7	conv_block_2.3	MaxPool2d	voxelwise_pred_rdm	108	[0 3 6 7 9]	group1	0.696694	rep0	ipcl
	doGroupHalves_eRSA	ipcl_alpha_alexnet_gn_u128_ranger	ExploringObjects	SECTORS	EarlyV	7	conv_block_2.3	MaxPool2d	voxelwise_pred_rdm	108	[1 2 4 5 8]	group2	0.692679	rep0	ipcl
	doGroupHalves_eRSA	ipcl_alpha_alexnet_gn_u128_ranger	ExploringObjects	SECTORS	EarlyV	7	conv_block_2.3	MaxPool2d	voxelwise_pred_rdm	109	[0 3 6 8 9]	group1	0.695143	rep0	ipcl
	doGroupHalves_eRSA	ipcl_alpha_alexnet_gn_u128_ranger	ExploringObjects	SECTORS	EarlyV	7	conv_block_2.3	MaxPool2d	voxelwise_pred_rdm	109	[1 2 4 5 7]	group2	0.681972	rep0	ipcl
	doGroupHalves_eRSA	ipcl_alpha_alexnet_gn_u128_ranger	ExploringObjects	SECTORS	EarlyV	7	conv_block_2.3	MaxPool2d	voxelwise_pred_rdm	110	[0 3 7 8 9]	group1	0.689896	rep0	ipcl
	doGroupHalves_eRSA	ipcl_alpha_alexnet_gn_u128_ranger	ExploringObjects	SECTORS	EarlyV	7	conv_block_2.3	MaxPool2d	voxelwise_pred_rdm	110	[1 2 4 5 6]	group2	0.705227	rep0	ipcl
	doGroupHalves_eRSA	ipcl_alpha_alexnet_gn_u128_ranger	ExploringObjects	SECTORS	EarlyV	7	conv_block_2.3	MaxPool2d	voxelwise_pred_rdm	111	[0 4 5 6 7]	group1	0.739153	rep0	ipcl
	doGroupHalves_eRSA	ipcl_alpha_alexnet_gn_u128_ranger	ExploringObjects	SECTORS	EarlyV	7	conv_block_2.3	MaxPool2d	voxelwise_pred_rdm	111	[1 2 3 8 9]	group2	0.650958	rep0	ipcl
	doGroupHalves_eRSA	ipcl_alpha_alexnet_gn_u128_ranger	ExploringObjects	SECTORS	EarlyV	7	conv_block_2.3	MaxPool2d	voxelwise_pred_rdm	112	[0 4 5 6 8]	group1	0.738903	rep0	ipcl
	doGroupHalves_eRSA	ipcl_alpha_alexnet_gn_u128_ranger	ExploringObjects	SECTORS	EarlyV	7	conv_block_2.3	MaxPool2d	voxelwise_pred_rdm	112	[1 2 3 7 9]	group2	0.643168	rep0	ipcl
	doGroupHalves_eRSA	ipcl_alpha_alexnet_gn_u128_ranger	ExploringObjects	SECTORS	EarlyV	7	conv_block_2.3	MaxPool2d	voxelwise_pred_rdm	113	[0 4 5 6 9]	group1	0.73847	rep0	ipcl
	doGroupHalves_eRSA	ipcl_alpha_alexnet_gn_u128_ranger	ExploringObjects	SECTORS	EarlyV	7	conv_block_2.3	MaxPool2d	voxelwise_pred_rdm	113	[1 2 3 7 8]	group2	0.647654	rep0	ipcl
	doGroupHalves_eRSA	ipcl_alpha_alexnet_gn_u128_ranger	ExploringObjects	SECTORS	EarlyV	7	conv_block_2.3	MaxPool2d	voxelwise_pred_rdm	114	[0 4 5 7 8]	group1	0.732572	rep0	ipcl
	doGroupHalves_eRSA	ipcl_alpha_alexnet_gn_u128_ranger	ExploringObjects	SECTORS	EarlyV	7	conv_block_2.3	MaxPool2d	voxelwise_pred_rdm	114	[1 2 3 6 9]	group2	0.662971	rep0	ipcl
	doGroupHalves_eRSA	ipcl_alpha_alexnet_gn_u128_ranger	ExploringObjects	SECTORS	EarlyV	7	conv_block_2.3	MaxPool2d	voxelwise_pred_rdm	115	[0 4 5 7 9]	group1	0.725611	rep0	ipcl
	doGroupHalves_eRSA	ipcl_alpha_alexnet_gn_u128_ranger	ExploringObjects	SECTORS	EarlyV	7	conv_block_2.3	MaxPool2d	voxelwise_pred_rdm	115	[1 2 3 6 8]	group2	0.662453	rep0	ipcl
	doGroupHalves_eRSA	ipcl_alpha_alexnet_gn_u128_ranger	ExploringObjects	SECTORS	EarlyV	7	conv_block_2.3	MaxPool2d	voxelwise_pred_rdm	116	[0 4 5 8 9]	group1	0.734524	rep0	ipcl
	doGroupHalves_eRSA	ipcl_alpha_alexnet_gn_u128_ranger	ExploringObjects	SECTORS	EarlyV	7	conv_block_2.3	MaxPool2d	voxelwise_pred_rdm	116	[1 2 3 6 7]	group2	0.662629	rep0	ipcl
[truncated: 187,340 more rows]
[truncated: 5 more columns]

## Sheet: Figure3
Figure 3B
	analysis	eRSA_folder	encoding_folder	model_name	total_layers	dataset	rois	rdm_type	brain_region	split_count	split_num	selected	selected_max_layer	selected_max_layer_depth	selected_max_r	independent	independent_r	model_num	diet
	doPeakModelLayerCrossValidated	doGroupHalves_eRSA	doVoxelwiseEncodingByModelLayerRidge	ipcl_alexnet_gn_u128_imagenet	26	ExploringObjects	SECTORS	voxelwise_pred_rdm	EarlyV	0	0	group1	15	0.576923	0.757172	group2	0.76146	0	Imagenet
	doPeakModelLayerCrossValidated	doGroupHalves_eRSA	doVoxelwiseEncodingByModelLayerRidge	ipcl_alexnet_gn_u128_imagenet	26	ExploringObjects	SECTORS	voxelwise_pred_rdm	EarlyV	1	0	group2	15	0.576923	0.76146	group1	0.757172	0	Imagenet
	doPeakModelLayerCrossValidated	doGroupHalves_eRSA	doVoxelwiseEncodingByModelLayerRidge	ipcl_alexnet_gn_u128_imagenet	26	ExploringObjects	SECTORS	voxelwise_pred_rdm	EarlyV	2	1	group1	15	0.576923	0.772131	group2	0.745263	0	Imagenet
	doPeakModelLayerCrossValidated	doGroupHalves_eRSA	doVoxelwiseEncodingByModelLayerRidge	ipcl_alexnet_gn_u128_imagenet	26	ExploringObjects	SECTORS	voxelwise_pred_rdm	EarlyV	3	1	group2	15	0.576923	0.745263	group1	0.772131	0	Imagenet
	doPeakModelLayerCrossValidated	doGroupHalves_eRSA	doVoxelwiseEncodingByModelLayerRidge	ipcl_alexnet_gn_u128_imagenet	26	ExploringObjects	SECTORS	voxelwise_pred_rdm	EarlyV	4	2	group1	15	0.576923	0.761046	group2	0.757377	0	Imagenet
	doPeakModelLayerCrossValidated	doGroupHalves_eRSA	doVoxelwiseEncodingByModelLayerRidge	ipcl_alexnet_gn_u128_imagenet	26	ExploringObjects	SECTORS	voxelwise_pred_rdm	EarlyV	5	2	group2	15	0.576923	0.757377	group1	0.761046	0	Imagenet
	doPeakModelLayerCrossValidated	doGroupHalves_eRSA	doVoxelwiseEncodingByModelLayerRidge	ipcl_alexnet_gn_u128_imagenet	26	ExploringObjects	SECTORS	voxelwise_pred_rdm	EarlyV	6	3	group1	15	0.576923	0.767435	group2	0.756013	0	Imagenet
	doPeakModelLayerCrossValidated	doGroupHalves_eRSA	doVoxelwiseEncodingByModelLayerRidge	ipcl_alexnet_gn_u128_imagenet	26	ExploringObjects	SECTORS	voxelwise_pred_rdm	EarlyV	7	3	group2	15	0.576923	0.756013	group1	0.767435	0	Imagenet
	doPeakModelLayerCrossValidated	doGroupHalves_eRSA	doVoxelwiseEncodingByModelLayerRidge	ipcl_alexnet_gn_u128_imagenet	26	ExploringObjects	SECTORS	voxelwise_pred_rdm	EarlyV	8	4	group1	16	0.615385	0.757634	group2	0.720911	0	Imagenet
	doPeakModelLayerCrossValidated	doGroupHalves_eRSA	doVoxelwiseEncodingByModelLayerRidge	ipcl_alexnet_gn_u128_imagenet	26	ExploringObjects	SECTORS	voxelwise_pred_rdm	EarlyV	9	4	group2	15	0.576923	0.76845	group1	0.749653	0	Imagenet
	doPeakModelLayerCrossValidated	doGroupHalves_eRSA	doVoxelwiseEncodingByModelLayerRidge	ipcl_alexnet_gn_u128_imagenet	26	ExploringObjects	SECTORS	voxelwise_pred_rdm	EarlyV	10	5	group1	15	0.576923	0.75706	group2	0.760651	0	Imagenet
	doPeakModelLayerCrossValidated	doGroupHalves_eRSA	doVoxelwiseEncodingByModelLayerRidge	ipcl_alexnet_gn_u128_imagenet	26	ExploringObjects	SECTORS	voxelwise_pred_rdm	EarlyV	11	5	group2	15	0.576923	0.760651	group1	0.75706	0	Imagenet
	doPeakModelLayerCrossValidated	doGroupHalves_eRSA	doVoxelwiseEncodingByModelLayerRidge	ipcl_alexnet_gn_u128_imagenet	26	ExploringObjects	SECTORS	voxelwise_pred_rdm	EarlyV	12	6	group1	15	0.576923	0.780818	group2	0.731396	0	Imagenet
	doPeakModelLayerCrossValidated	doGroupHalves_eRSA	doVoxelwiseEncodingByModelLayerRidge	ipcl_alexnet_gn_u128_imagenet	26	ExploringObjects	SECTORS	voxelwise_pred_rdm	EarlyV	13	6	group2	17	0.653846	0.735385	group1	0.743145	0	Imagenet
	doPeakModelLayerCrossValidated	doGroupHalves_eRSA	doVoxelwiseEncodingByModelLayerRidge	ipcl_alexnet_gn_u128_imagenet	26	ExploringObjects	SECTORS	voxelwise_pred_rdm	EarlyV	14	7	group1	15	0.576923	0.765799	group2	0.739654	0	Imagenet
	doPeakModelLayerCrossValidated	doGroupHalves_eRSA	doVoxelwiseEncodingByModelLayerRidge	ipcl_alexnet_gn_u128_imagenet	26	ExploringObjects	SECTORS	voxelwise_pred_rdm	EarlyV	15	7	group2	17	0.653846	0.745364	group1	0.746716	0	Imagenet
	doPeakModelLayerCrossValidated	doGroupHalves_eRSA	doVoxelwiseEncodingByModelLayerRidge	ipcl_alexnet_gn_u128_imagenet	26	ExploringObjects	SECTORS	voxelwise_pred_rdm	EarlyV	16	8	group1	15	0.576923	0.777127	group2	0.743527	0	Imagenet
	doPeakModelLayerCrossValidated	doGroupHalves_eRSA	doVoxelwiseEncodingByModelLayerRidge	ipcl_alexnet_gn_u128_imagenet	26	ExploringObjects	SECTORS	voxelwise_pred_rdm	EarlyV	17	8	group2	15	0.576923	0.743527	group1	0.777127	0	Imagenet
	doPeakModelLayerCrossValidated	doGroupHalves_eRSA	doVoxelwiseEncodingByModelLayerRidge	ipcl_alexnet_gn_u128_imagenet	26	ExploringObjects	SECTORS	voxelwise_pred_rdm	EarlyV	18	9	group1	15	0.576923	0.760845	group2	0.758012	0	Imagenet
	doPeakModelLayerCrossValidated	doGroupHalves_eRSA	doVoxelwiseEncodingByModelLayerRidge	ipcl_alexnet_gn_u128_imagenet	26	ExploringObjects	SECTORS	voxelwise_pred_rdm	EarlyV	19	9	group2	15	0.576923	0.758012	group1	0.760845	0	Imagenet
	doPeakModelLayerCrossValidated	doGroupHalves_eRSA	doVoxelwiseEncodingByModelLayerRidge	ipcl_alexnet_gn_u128_imagenet	26	ExploringObjects	SECTORS	voxelwise_pred_rdm	EarlyV	20	10	group1	15	0.576923	0.767196	group2	0.749637	0	Imagenet
	doPeakModelLayerCrossValidated	doGroupHalves_eRSA	doVoxelwiseEncodingByModelLayerRidge	ipcl_alexnet_gn_u128_imagenet	26	ExploringObjects	SECTORS	voxelwise_pred_rdm	EarlyV	21	10	group2	17	0.653846	0.752142	group1	0.728907	0	Imagenet
	doPeakModelLayerCrossValidated	doGroupHalves_eRSA	doVoxelwiseEncodingByModelLayerRidge	ipcl_alexnet_gn_u128_imagenet	26	ExploringObjects	SECTORS	voxelwise_pred_rdm	EarlyV	22	11	group1	15	0.576923	0.786338	group2	0.728308	0	Imagenet
	doPeakModelLayerCrossValidated	doGroupHalves_eRSA	doVoxelwiseEncodingByModelLayerRidge	ipcl_alexnet_gn_u128_imagenet	26	ExploringObjects	SECTORS	voxelwise_pred_rdm	EarlyV	23	11	group2	17	0.653846	0.735196	group1	0.76164	0	Imagenet
	doPeakModelLayerCrossValidated	doGroupHalves_eRSA	doVoxelwiseEncodingByModelLayerRidge	ipcl_alexnet_gn_u128_imagenet	26	ExploringObjects	SECTORS	voxelwise_pred_rdm	EarlyV	24	12	group1	15	0.576923	0.78825	group2	0.722562	0	Imagenet
	doPeakModelLayerCrossValidated	doGroupHalves_eRSA	doVoxelwiseEncodingByModelLayerRidge	ipcl_alexnet_gn_u128_imagenet	26	ExploringObjects	SECTORS	voxelwise_pred_rdm	EarlyV	25	12	group2	15	0.576923	0.722562	group1	0.78825	0	Imagenet
	doPeakModelLayerCrossValidated	doGroupHalves_eRSA	doVoxelwiseEncodingByModelLayerRidge	ipcl_alexnet_gn_u128_imagenet	26	ExploringObjects	SECTORS	voxelwise_pred_rdm	EarlyV	26	13	group1	15	0.576923	0.778822	group2	0.743642	0	Imagenet
	doPeakModelLayerCrossValidated	doGroupHalves_eRSA	doVoxelwiseEncodingByModelLayerRidge	ipcl_alexnet_gn_u128_imagenet	26	ExploringObjects	SECTORS	voxelwise_pred_rdm	EarlyV	27	13	group2	15	0.576923	0.743642	group1	0.778822	0	Imagenet
	doPeakModelLayerCrossValidated	doGroupHalves_eRSA	doVoxelwiseEncodingByModelLayerRidge	ipcl_alexnet_gn_u128_imagenet	26	ExploringObjects	SECTORS	voxelwise_pred_rdm	EarlyV	28	14	group1	15	0.576923	0.780693	group2	0.730145	0	Imagenet
	doPeakModelLayerCrossValidated	doGroupHalves_eRSA	doVoxelwiseEncodingByModelLayerRidge	ipcl_alexnet_gn_u128_imagenet	26	ExploringObjects	SECTORS	voxelwise_pred_rdm	EarlyV	29	14	group2	17	0.653846	0.732398	group1	0.736652	0	Imagenet
	doPeakModelLayerCrossValidated	doGroupHalves_eRSA	doVoxelwiseEncodingByModelLayerRidge	ipcl_alexnet_gn_u128_imagenet	26	ExploringObjects	SECTORS	voxelwise_pred_rdm	EarlyV	30	15	group1	15	0.576923	0.779818	group2	0.737709	0	Imagenet
	doPeakModelLayerCrossValidated	doGroupHalves_eRSA	doVoxelwiseEncodingByModelLayerRidge	ipcl_alexnet_gn_u128_imagenet	26	ExploringObjects	SECTORS	voxelwise_pred_rdm	EarlyV	31	15	group2	15	0.576923	0.737709	group1	0.779818	0	Imagenet
	doPeakModelLayerCrossValidated	doGroupHalves_eRSA	doVoxelwiseEncodingByModelLayerRidge	ipcl_alexnet_gn_u128_imagenet	26	ExploringObjects	SECTORS	voxelwise_pred_rdm	EarlyV	32	16	group1	15	0.576923	0.766469	group2	0.756005	0	Imagenet
	doPeakModelLayerCrossValidated	doGroupHalves_eRSA	doVoxelwiseEncodingByModelLayerRidge	ipcl_alexnet_gn_u128_imagenet	26	ExploringObjects	SECTORS	voxelwise_pred_rdm	EarlyV	33	16	group2	15	0.576923	0.756005	group1	0.766469	0	Imagenet
	doPeakModelLayerCrossValidated	doGroupHalves_eRSA	doVoxelwiseEncodingByModelLayerRidge	ipcl_alexnet_gn_u128_imagenet	26	ExploringObjects	SECTORS	voxelwise_pred_rdm	EarlyV	34	17	group1	15	0.576923	0.774532	group2	0.74885	0	Imagenet
	doPeakModelLayerCrossValidated	doGroupHalves_eRSA	doVoxelwiseEncodingByModelLayerRidge	ipcl_alexnet_gn_u128_imagenet	26	ExploringObjects	SECTORS	voxelwise_pred_rdm	EarlyV	35	17	group2	17	0.653846	0.750819	group1	0.745632	0	Imagenet
	doPeakModelLayerCrossValidated	doGroupHalves_eRSA	doVoxelwiseEncodingByModelLayerRidge	ipcl_alexnet_gn_u128_imagenet	26	ExploringObjects	SECTORS	voxelwise_pred_rdm	EarlyV	36	18	group1	15	0.576923	0.772026	group2	0.753352	0	Imagenet
	doPeakModelLayerCrossValidated	doGroupHalves_eRSA	doVoxelwiseEncodingByModelLayerRidge	ipcl_alexnet_gn_u128_imagenet	26	ExploringObjects	SECTORS	voxelwise_pred_rdm	EarlyV	37	18	group2	15	0.576923	0.753352	group1	0.772026	0	Imagenet
	doPeakModelLayerCrossValidated	doGroupHalves_eRSA	doVoxelwiseEncodingByModelLayerRidge	ipcl_alexnet_gn_u128_imagenet	26	ExploringObjects	SECTORS	voxelwise_pred_rdm	EarlyV	38	19	group1	15	0.576923	0.774375	group2	0.740306	0	Imagenet
	doPeakModelLayerCrossValidated	doGroupHalves_eRSA	doVoxelwiseEncodingByModelLayerRidge	ipcl_alexnet_gn_u128_imagenet	26	ExploringObjects	SECTORS	voxelwise_pred_rdm	EarlyV	39	19	group2	15	0.576923	0.740306	group1	0.774375	0	Imagenet
	doPeakModelLayerCrossValidated	doGroupHalves_eRSA	doVoxelwiseEncodingByModelLayerRidge	ipcl_alexnet_gn_u128_imagenet	26	ExploringObjects	SECTORS	voxelwise_pred_rdm	EarlyV	40	20	group1	15	0.576923	0.764053	group2	0.761604	0	Imagenet
	doPeakModelLayerCrossValidated	doGroupHalves_eRSA	doVoxelwiseEncodingByModelLayerRidge	ipcl_alexnet_gn_u128_imagenet	26	ExploringObjects	SECTORS	voxelwise_pred_rdm	EarlyV	41	20	group2	15	0.576923	0.761604	group1	0.764053	0	Imagenet
	doPeakModelLayerCrossValidated	doGroupHalves_eRSA	doVoxelwiseEncodingByModelLayerRidge	ipcl_alexnet_gn_u128_imagenet	26	ExploringObjects	SECTORS	voxelwise_pred_rdm	EarlyV	42	21	group1	15	0.576923	0.778561	group2	0.746194	0	Imagenet
	doPeakModelLayerCrossValidated	doGroupHalves_eRSA	doVoxelwiseEncodingByModelLayerRidge	ipcl_alexnet_gn_u128_imagenet	26	ExploringObjects	SECTORS	voxelwise_pred_rdm	EarlyV	43	21	group2	15	0.576923	0.746194	group1	0.778561	0	Imagenet
	doPeakModelLayerCrossValidated	doGroupHalves_eRSA	doVoxelwiseEncodingByModelLayerRidge	ipcl_alexnet_gn_u128_imagenet	26	ExploringObjects	SECTORS	voxelwise_pred_rdm	EarlyV	44	22	group1	15	0.576923	0.761004	group2	0.753694	0	Imagenet
	doPeakModelLayerCrossValidated	doGroupHalves_eRSA	doVoxelwiseEncodingByModelLayerRidge	ipcl_alexnet_gn_u128_imagenet	26	ExploringObjects	SECTORS	voxelwise_pred_rdm	EarlyV	45	22	group2	15	0.576923	0.753694	group1	0.761004	0	Imagenet
	doPeakModelLayerCrossValidated	doGroupHalves_eRSA	doVoxelwiseEncodingByModelLayerRidge	ipcl_alexnet_gn_u128_imagenet	26	ExploringObjects	SECTORS	voxelwise_pred_rdm	EarlyV	46	23	group1	15	0.576923	0.772997	group2	0.757017	0	Imagenet
	doPeakModelLayerCrossValidated	doGroupHalves_eRSA	doVoxelwiseEncodingByModelLayerRidge	ipcl_alexnet_gn_u128_imagenet	26	ExploringObjects	SECTORS	voxelwise_pred_rdm	EarlyV	47	23	group2	15	0.576923	0.757017	group1	0.772997	0	Imagenet
	doPeakModelLayerCrossValidated	doGroupHalves_eRSA	doVoxelwiseEncodingByModelLayerRidge	ipcl_alexnet_gn_u128_imagenet	26	ExploringObjects	SECTORS	voxelwise_pred_rdm	EarlyV	48	24	group1	15	0.576923	0.753542	group2	0.76878	0	Imagenet
	doPeakModelLayerCrossValidated	doGroupHalves_eRSA	doVoxelwiseEncodingByModelLayerRidge	ipcl_alexnet_gn_u128_imagenet	26	ExploringObjects	SECTORS	voxelwise_pred_rdm	EarlyV	49	24	group2	15	0.576923	0.76878	group1	0.753542	0	Imagenet
	doPeakModelLayerCrossValidated	doGroupHalves_eRSA	doVoxelwiseEncodingByModelLayerRidge	ipcl_alexnet_gn_u128_imagenet	26	ExploringObjects	SECTORS	voxelwise_pred_rdm	EarlyV	50	25	group1	15	0.576923	0.763557	group2	0.763384	0	Imagenet
	doPeakModelLayerCrossValidated	doGroupHalves_eRSA	doVoxelwiseEncodingByModelLayerRidge	ipcl_alexnet_gn_u128_imagenet	26	ExploringObjects	SECTORS	voxelwise_pred_rdm	EarlyV	51	25	group2	15	0.576923	0.763384	group1	0.763557	0	Imagenet
	doPeakModelLayerCrossValidated	doGroupHalves_eRSA	doVoxelwiseEncodingByModelLayerRidge	ipcl_alexnet_gn_u128_imagenet	26	ExploringObjects	SECTORS	voxelwise_pred_rdm	EarlyV	52	26	group1	15	0.576923	0.778779	group2	0.738978	0	Imagenet
	doPeakModelLayerCrossValidated	doGroupHalves_eRSA	doVoxelwiseEncodingByModelLayerRidge	ipcl_alexnet_gn_u128_imagenet	26	ExploringObjects	SECTORS	voxelwise_pred_rdm	EarlyV	53	26	group2	15	0.576923	0.738978	group1	0.778779	0	Imagenet
	doPeakModelLayerCrossValidated	doGroupHalves_eRSA	doVoxelwiseEncodingByModelLayerRidge	ipcl_alexnet_gn_u128_imagenet	26	ExploringObjects	SECTORS	voxelwise_pred_rdm	EarlyV	54	27	group1	15	0.576923	0.780464	group2	0.733565	0	Imagenet
	doPeakModelLayerCrossValidated	doGroupHalves_eRSA	doVoxelwiseEncodingByModelLayerRidge	ipcl_alexnet_gn_u128_imagenet	26	ExploringObjects	SECTORS	voxelwise_pred_rdm	EarlyV	55	27	group2	15	0.576923	0.733565	group1	0.780464	0	Imagenet
	doPeakModelLayerCrossValidated	doGroupHalves_eRSA	doVoxelwiseEncodingByModelLayerRidge	ipcl_alexnet_gn_u128_imagenet	26	ExploringObjects	SECTORS	voxelwise_pred_rdm	EarlyV	56	28	group1	15	0.576923	0.768453	group2	0.751432	0	Imagenet
	doPeakModelLayerCrossValidated	doGroupHalves_eRSA	doVoxelwiseEncodingByModelLayerRidge	ipcl_alexnet_gn_u128_imagenet	26	ExploringObjects	SECTORS	voxelwise_pred_rdm	EarlyV	57	28	group2	15	0.576923	0.751432	group1	0.768453	0	Imagenet
	doPeakModelLayerCrossValidated	doGroupHalves_eRSA	doVoxelwiseEncodingByModelLayerRidge	ipcl_alexnet_gn_u128_imagenet	26	ExploringObjects	SECTORS	voxelwise_pred_rdm	EarlyV	58	29	group1	15	0.576923	0.773358	group2	0.741456	0	Imagenet
	doPeakModelLayerCrossValidated	doGroupHalves_eRSA	doVoxelwiseEncodingByModelLayerRidge	ipcl_alexnet_gn_u128_imagenet	26	ExploringObjects	SECTORS	voxelwise_pred_rdm	EarlyV	59	29	group2	15	0.576923	0.741456	group1	0.773358	0	Imagenet
	doPeakModelLayerCrossValidated	doGroupHalves_eRSA	doVoxelwiseEncodingByModelLayerRidge	ipcl_alexnet_gn_u128_imagenet	26	ExploringObjects	SECTORS	voxelwise_pred_rdm	EarlyV	60	30	group1	15	0.576923	0.770203	group2	0.747066	0	Imagenet
	doPeakModelLayerCrossValidated	doGroupHalves_eRSA	doVoxelwiseEncodingByModelLayerRidge	ipcl_alexnet_gn_u128_imagenet	26	ExploringObjects	SECTORS	voxelwise_pred_rdm	EarlyV	61	30	group2	15	0.576923	0.747066	group1	0.770203	0	Imagenet
	doPeakModelLayerCrossValidated	doGroupHalves_eRSA	doVoxelwiseEncodingByModelLayerRidge	ipcl_alexnet_gn_u128_imagenet	26	ExploringObjects	SECTORS	voxelwise_pred_rdm	EarlyV	62	31	group1	17	0.653846	0.756501	group2	0.738051	0	Imagenet
	doPeakModelLayerCrossValidated	doGroupHalves_eRSA	doVoxelwiseEncodingByModelLayerRidge	ipcl_alexnet_gn_u128_imagenet	26	ExploringObjects	SECTORS	voxelwise_pred_rdm	EarlyV	63	31	group2	15	0.576923	0.761599	group1	0.754693	0	Imagenet
	doPeakModelLayerCrossValidated	doGroupHalves_eRSA	doVoxelwiseEncodingByModelLayerRidge	ipcl_alexnet_gn_u128_imagenet	26	ExploringObjects	SECTORS	voxelwise_pred_rdm	EarlyV	64	32	group1	15	0.576923	0.765453	group2	0.758266	0	Imagenet
	doPeakModelLayerCrossValidated	doGroupHalves_eRSA	doVoxelwiseEncodingByModelLayerRidge	ipcl_alexnet_gn_u128_imagenet	26	ExploringObjects	SECTORS	voxelwise_pred_rdm	EarlyV	65	32	group2	15	0.576923	0.758266	group1	0.765453	0	Imagenet
	doPeakModelLayerCrossValidated	doGroupHalves_eRSA	doVoxelwiseEncodingByModelLayerRidge	ipcl_alexnet_gn_u128_imagenet	26	ExploringObjects	SECTORS	voxelwise_pred_rdm	EarlyV	66	33	group1	16	0.615385	0.767158	group2	0.710909	0	Imagenet
	doPeakModelLayerCrossValidated	doGroupHalves_eRSA	doVoxelwiseEncodingByModelLayerRidge	ipcl_alexnet_gn_u128_imagenet	26	ExploringObjects	SECTORS	voxelwise_pred_rdm	EarlyV	67	33	group2	15	0.576923	0.759319	group1	0.760174	0	Imagenet
	doPeakModelLayerCrossValidated	doGroupHalves_eRSA	doVoxelwiseEncodingByModelLayerRidge	ipcl_alexnet_gn_u128_imagenet	26	ExploringObjects	SECTORS	voxelwise_pred_rdm	EarlyV	68	34	group1	15	0.576923	0.765659	group2	0.749745	0	Imagenet
	doPeakModelLayerCrossValidated	doGroupHalves_eRSA	doVoxelwiseEncodingByModelLayerRidge	ipcl_alexnet_gn_u128_imagenet	26	ExploringObjects	SECTORS	voxelwise_pred_rdm	EarlyV	69	34	group2	15	0.576923	0.749745	group1	0.765659	0	Imagenet
	doPeakModelLayerCrossValidated	doGroupHalves_eRSA	doVoxelwiseEncodingByModelLayerRidge	ipcl_alexnet_gn_u128_imagenet	26	ExploringObjects	SECTORS	voxelwise_pred_rdm	EarlyV	70	35	group1	15	0.576923	0.752279	group2	0.768147	0	Imagenet
	doPeakModelLayerCrossValidated	doGroupHalves_eRSA	doVoxelwiseEncodingByModelLayerRidge	ipcl_alexnet_gn_u128_imagenet	26	ExploringObjects	SECTORS	voxelwise_pred_rdm	EarlyV	71	35	group2	15	0.576923	0.768147	group1	0.752279	0	Imagenet
	doPeakModelLayerCrossValidated	doGroupHalves_eRSA	doVoxelwiseEncodingByModelLayerRidge	ipcl_alexnet_gn_u128_imagenet	26	ExploringObjects	SECTORS	voxelwise_pred_rdm	EarlyV	72	36	group1	15	0.576923	0.785558	group2	0.724532	0	Imagenet
	doPeakModelLayerCrossValidated	doGroupHalves_eRSA	doVoxelwiseEncodingByModelLayerRidge	ipcl_alexnet_gn_u128_imagenet	26	ExploringObjects	SECTORS	voxelwise_pred_rdm	EarlyV	73	36	group2	17	0.653846	0.737358	group1	0.754278	0	Imagenet
	doPeakModelLayerCrossValidated	doGroupHalves_eRSA	doVoxelwiseEncodingByModelLayerRidge	ipcl_alexnet_gn_u128_imagenet	26	ExploringObjects	SECTORS	voxelwise_pred_rdm	EarlyV	74	37	group1	15	0.576923	0.793865	group2	0.722825	0	Imagenet
	doPeakModelLayerCrossValidated	doGroupHalves_eRSA	doVoxelwiseEncodingByModelLayerRidge	ipcl_alexnet_gn_u128_imagenet	26	ExploringObjects	SECTORS	voxelwise_pred_rdm	EarlyV	75	37	group2	17	0.653846	0.727417	group1	0.756929	0	Imagenet
	doPeakModelLayerCrossValidated	doGroupHalves_eRSA	doVoxelwiseEncodingByModelLayerRidge	ipcl_alexnet_gn_u128_imagenet	26	ExploringObjects	SECTORS	voxelwise_pred_rdm	EarlyV	76	38	group1	15	0.576923	0.783039	group2	0.742982	0	Imagenet
	doPeakModelLayerCrossValidated	doGroupHalves_eRSA	doVoxelwiseEncodingByModelLayerRidge	ipcl_alexnet_gn_u128_imagenet	26	ExploringObjects	SECTORS	voxelwise_pred_rdm	EarlyV	77	38	group2	15	0.576923	0.742982	group1	0.783039	0	Imagenet
	doPeakModelLayerCrossValidated	doGroupHalves_eRSA	doVoxelwiseEncodingByModelLayerRidge	ipcl_alexnet_gn_u128_imagenet	26	ExploringObjects	SECTORS	voxelwise_pred_rdm	EarlyV	78	39	group1	15	0.576923	0.787063	group2	0.732214	0	Imagenet
	doPeakModelLayerCrossValidated	doGroupHalves_eRSA	doVoxelwiseEncodingByModelLayerRidge	ipcl_alexnet_gn_u128_imagenet	26	ExploringObjects	SECTORS	voxelwise_pred_rdm	EarlyV	79	39	group2	17	0.653846	0.74307	group1	0.737037	0	Imagenet
	doPeakModelLayerCrossValidated	doGroupHalves_eRSA	doVoxelwiseEncodingByModelLayerRidge	ipcl_alexnet_gn_u128_imagenet	26	ExploringObjects	SECTORS	voxelwise_pred_rdm	EarlyV	80	40	group1	15	0.576923	0.778329	group2	0.73363	0	Imagenet
	doPeakModelLayerCrossValidated	doGroupHalves_eRSA	doVoxelwiseEncodingByModelLayerRidge	ipcl_alexnet_gn_u128_imagenet	26	ExploringObjects	SECTORS	voxelwise_pred_rdm	EarlyV	81	40	group2	17	0.653846	0.736607	group1	0.757154	0	Imagenet
	doPeakModelLayerCrossValidated	doGroupHalves_eRSA	doVoxelwiseEncodingByModelLayerRidge	ipcl_alexnet_gn_u128_imagenet	26	ExploringObjects	SECTORS	voxelwise_pred_rdm	EarlyV	82	41	group1	15	0.576923	0.764463	group2	0.750057	0	Imagenet
	doPeakModelLayerCrossValidated	doGroupHalves_eRSA	doVoxelwiseEncodingByModelLayerRidge	ipcl_alexnet_gn_u128_imagenet	26	ExploringObjects	SECTORS	voxelwise_pred_rdm	EarlyV	83	41	group2	15	0.576923	0.750057	group1	0.764463	0	Imagenet
	doPeakModelLayerCrossValidated	doGroupHalves_eRSA	doVoxelwiseEncodingByModelLayerRidge	ipcl_alexnet_gn_u128_imagenet	26	ExploringObjects	SECTORS	voxelwise_pred_rdm	EarlyV	84	42	group1	15	0.576923	0.775085	group2	0.745316	0	Imagenet
	doPeakModelLayerCrossValidated	doGroupHalves_eRSA	doVoxelwiseEncodingByModelLayerRidge	ipcl_alexnet_gn_u128_imagenet	26	ExploringObjects	SECTORS	voxelwise_pred_rdm	EarlyV	85	42	group2	17	0.653846	0.754925	group1	0.74074	0	Imagenet
	doPeakModelLayerCrossValidated	doGroupHalves_eRSA	doVoxelwiseEncodingByModelLayerRidge	ipcl_alexnet_gn_u128_imagenet	26	ExploringObjects	SECTORS	voxelwise_pred_rdm	EarlyV	86	43	group1	15	0.576923	0.775502	group2	0.752449	0	Imagenet
	doPeakModelLayerCrossValidated	doGroupHalves_eRSA	doVoxelwiseEncodingByModelLayerRidge	ipcl_alexnet_gn_u128_imagenet	26	ExploringObjects	SECTORS	voxelwise_pred_rdm	EarlyV	87	43	group2	15	0.576923	0.752449	group1	0.775502	0	Imagenet
	doPeakModelLayerCrossValidated	doGroupHalves_eRSA	doVoxelwiseEncodingByModelLayerRidge	ipcl_alexnet_gn_u128_imagenet	26	ExploringObjects	SECTORS	voxelwise_pred_rdm	EarlyV	88	44	group1	15	0.576923	0.780102	group2	0.742073	0	Imagenet
	doPeakModelLayerCrossValidated	doGroupHalves_eRSA	doVoxelwiseEncodingByModelLayerRidge	ipcl_alexnet_gn_u128_imagenet	26	ExploringObjects	SECTORS	voxelwise_pred_rdm	EarlyV	89	44	group2	17	0.653846	0.745801	group1	0.742921	0	Imagenet
	doPeakModelLayerCrossValidated	doGroupHalves_eRSA	doVoxelwiseEncodingByModelLayerRidge	ipcl_alexnet_gn_u128_imagenet	26	ExploringObjects	SECTORS	voxelwise_pred_rdm	EarlyV	90	45	group1	15	0.576923	0.768719	group2	0.762247	0	Imagenet
	doPeakModelLayerCrossValidated	doGroupHalves_eRSA	doVoxelwiseEncodingByModelLayerRidge	ipcl_alexnet_gn_u128_imagenet	26	ExploringObjects	SECTORS	voxelwise_pred_rdm	EarlyV	91	45	group2	15	0.576923	0.762247	group1	0.768719	0	Imagenet
	doPeakModelLayerCrossValidated	doGroupHalves_eRSA	doVoxelwiseEncodingByModelLayerRidge	ipcl_alexnet_gn_u128_imagenet	26	ExploringObjects	SECTORS	voxelwise_pred_rdm	EarlyV	92	46	group1	15	0.576923	0.792125	group2	0.714486	0	Imagenet
	doPeakModelLayerCrossValidated	doGroupHalves_eRSA	doVoxelwiseEncodingByModelLayerRidge	ipcl_alexnet_gn_u128_imagenet	26	ExploringObjects	SECTORS	voxelwise_pred_rdm	EarlyV	93	46	group2	17	0.653846	0.722239	group1	0.768988	0	Imagenet
	doPeakModelLayerCrossValidated	doGroupHalves_eRSA	doVoxelwiseEncodingByModelLayerRidge	ipcl_alexnet_gn_u128_imagenet	26	ExploringObjects	SECTORS	voxelwise_pred_rdm	EarlyV	94	47	group1	15	0.576923	0.784981	group2	0.737635	0	Imagenet
	doPeakModelLayerCrossValidated	doGroupHalves_eRSA	doVoxelwiseEncodingByModelLayerRidge	ipcl_alexnet_gn_u128_imagenet	26	ExploringObjects	SECTORS	voxelwise_pred_rdm	EarlyV	95	47	group2	15	0.576923	0.737635	group1	0.784981	0	Imagenet
	doPeakModelLayerCrossValidated	doGroupHalves_eRSA	doVoxelwiseEncodingByModelLayerRidge	ipcl_alexnet_gn_u128_imagenet	26	ExploringObjects	SECTORS	voxelwise_pred_rdm	EarlyV	96	48	group1	15	0.576923	0.7904	group2	0.728423	0	Imagenet
	doPeakModelLayerCrossValidated	doGroupHalves_eRSA	doVoxelwiseEncodingByModelLayerRidge	ipcl_alexnet_gn_u128_imagenet	26	ExploringObjects	SECTORS	voxelwise_pred_rdm	EarlyV	97	48	group2	17	0.653846	0.743052	group1	0.754908	0	Imagenet
	doPeakModelLayerCrossValidated	doGroupHalves_eRSA	doVoxelwiseEncodingByModelLayerRidge	ipcl_alexnet_gn_u128_imagenet	26	ExploringObjects	SECTORS	voxelwise_pred_rdm	EarlyV	98	49	group1	15	0.576923	0.786474	group2	0.730432	0	Imagenet
	doPeakModelLayerCrossValidated	doGroupHalves_eRSA	doVoxelwiseEncodingByModelLayerRidge	ipcl_alexnet_gn_u128_imagenet	26	ExploringObjects	SECTORS	voxelwise_pred_rdm	EarlyV	99	49	group2	15	0.576923	0.730432	group1	0.786474	0	Imagenet
	doPeakModelLayerCrossValidated	doGroupHalves_eRSA	doVoxelwiseEncodingByModelLayerRidge	ipcl_alexnet_gn_u128_imagenet	26	ExploringObjects	SECTORS	voxelwise_pred_rdm	EarlyV	100	50	group1	15	0.576923	0.785703	group2	0.715881	0	Imagenet
	doPeakModelLayerCrossValidated	doGroupHalves_eRSA	doVoxelwiseEncodingByModelLayerRidge	ipcl_alexnet_gn_u128_imagenet	26	ExploringObjects	SECTORS	voxelwise_pred_rdm	EarlyV	101	50	group2	17	0.653846	0.723116	group1	0.746438	0	Imagenet
	doPeakModelLayerCrossValidated	doGroupHalves_eRSA	doVoxelwiseEncodingByModelLayerRidge	ipcl_alexnet_gn_u128_imagenet	26	ExploringObjects	SECTORS	voxelwise_pred_rdm	EarlyV	102	51	group1	15	0.576923	0.781534	group2	0.74209	0	Imagenet
	doPeakModelLayerCrossValidated	doGroupHalves_eRSA	doVoxelwiseEncodingByModelLayerRidge	ipcl_alexnet_gn_u128_imagenet	26	ExploringObjects	SECTORS	voxelwise_pred_rdm	EarlyV	103	51	group2	15	0.576923	0.74209	group1	0.781534	0	Imagenet
	doPeakModelLayerCrossValidated	doGroupHalves_eRSA	doVoxelwiseEncodingByModelLayerRidge	ipcl_alexnet_gn_u128_imagenet	26	ExploringObjects	SECTORS	voxelwise_pred_rdm	EarlyV	104	52	group1	15	0.576923	0.774835	group2	0.744106	0	Imagenet
	doPeakModelLayerCrossValidated	doGroupHalves_eRSA	doVoxelwiseEncodingByModelLayerRidge	ipcl_alexnet_gn_u128_imagenet	26	ExploringObjects	SECTORS	voxelwise_pred_rdm	EarlyV	105	52	group2	15	0.576923	0.744106	group1	0.774835	0	Imagenet
	doPeakModelLayerCrossValidated	doGroupHalves_eRSA	doVoxelwiseEncodingByModelLayerRidge	ipcl_alexnet_gn_u128_imagenet	26	ExploringObjects	SECTORS	voxelwise_pred_rdm	EarlyV	106	53	group1	15	0.576923	0.780906	group2	0.735201	0	Imagenet
	doPeakModelLayerCrossValidated	doGroupHalves_eRSA	doVoxelwiseEncodingByModelLayerRidge	ipcl_alexnet_gn_u128_imagenet	26	ExploringObjects	SECTORS	voxelwise_pred_rdm	EarlyV	107	53	group2	17	0.653846	0.738834	group1	0.753681	0	Imagenet
	doPeakModelLayerCrossValidated	doGroupHalves_eRSA	doVoxelwiseEncodingByModelLayerRidge	ipcl_alexnet_gn_u128_imagenet	26	ExploringObjects	SECTORS	voxelwise_pred_rdm	EarlyV	108	54	group1	15	0.576923	0.772584	group2	0.759177	0	Imagenet
	doPeakModelLayerCrossValidated	doGroupHalves_eRSA	doVoxelwiseEncodingByModelLayerRidge	ipcl_alexnet_gn_u128_imagenet	26	ExploringObjects	SECTORS	voxelwise_pred_rdm	EarlyV	109	54	group2	15	0.576923	0.759177	group1	0.772584	0	Imagenet
	doPeakModelLayerCrossValidated	doGroupHalves_eRSA	doVoxelwiseEncodingByModelLayerRidge	ipcl_alexnet_gn_u128_imagenet	26	ExploringObjects	SECTORS	voxelwise_pred_rdm	EarlyV	110	55	group1	15	0.576923	0.771812	group2	0.749091	0	Imagenet
	doPeakModelLayerCrossValidated	doGroupHalves_eRSA	doVoxelwiseEncodingByModelLayerRidge	ipcl_alexnet_gn_u128_imagenet	26	ExploringObjects	SECTORS	voxelwise_pred_rdm	EarlyV	111	55	group2	15	0.576923	0.749091	group1	0.771812	0	Imagenet
	doPeakModelLayerCrossValidated	doGroupHalves_eRSA	doVoxelwiseEncodingByModelLayerRidge	ipcl_alexnet_gn_u128_imagenet	26	ExploringObjects	SECTORS	voxelwise_pred_rdm	EarlyV	112	56	group1	15	0.576923	0.768648	group2	0.749367	0	Imagenet
	doPeakModelLayerCrossValidated	doGroupHalves_eRSA	doVoxelwiseEncodingByModelLayerRidge	ipcl_alexnet_gn_u128_imagenet	26	ExploringObjects	SECTORS	voxelwise_pred_rdm	EarlyV	113	56	group2	15	0.576923	0.749367	group1	0.768648	0	Imagenet
	doPeakModelLayerCrossValidated	doGroupHalves_eRSA	doVoxelwiseEncodingByModelLayerRidge	ipcl_alexnet_gn_u128_imagenet	26	ExploringObjects	SECTORS	voxelwise_pred_rdm	EarlyV	114	57	group1	15	0.576923	0.749855	group2	0.75414	0	Imagenet
	doPeakModelLayerCrossValidated	doGroupHalves_eRSA	doVoxelwiseEncodingByModelLayerRidge	ipcl_alexnet_gn_u128_imagenet	26	ExploringObjects	SECTORS	voxelwise_pred_rdm	EarlyV	115	57	group2	15	0.576923	0.75414	group1	0.749855	0	Imagenet
	doPeakModelLayerCrossValidated	doGroupHalves_eRSA	doVoxelwiseEncodingByModelLayerRidge	ipcl_alexnet_gn_u128_imagenet	26	ExploringObjects	SECTORS	voxelwise_pred_rdm	EarlyV	116	58	group1	17	0.653846	0.768713	group2	0.741045	0	Imagenet
	doPeakModelLayerCrossValidated	doGroupHalves_eRSA	doVoxelwiseEncodingByModelLayerRidge	ipcl_alexnet_gn_u128_imagenet	26	ExploringObjects	SECTORS	voxelwise_pred_rdm	EarlyV	117	58	group2	15	0.576923	0.761571	group1	0.764638	0	Imagenet
	doPeakModelLayerCrossValidated	doGroupHalves_eRSA	doVoxelwiseEncodingByModelLayerRidge	ipcl_alexnet_gn_u128_imagenet	26	ExploringObjects	SECTORS	voxelwise_pred_rdm	EarlyV	118	59	group1	17	0.653846	0.753141	group2	0.738336	0	Imagenet
	doPeakModelLayerCrossValidated	doGroupHalves_eRSA	doVoxelwiseEncodingByModelLayerRidge	ipcl_alexnet_gn_u128_imagenet	26	ExploringObjects	SECTORS	voxelwise_pred_rdm	EarlyV	119	59	group2	15	0.576923	0.764629	group1	0.737516	0	Imagenet
	doPeakModelLayerCrossValidated	doGroupHalves_eRSA	doVoxelwiseEncodingByModelLayerRidge	ipcl_alexnet_gn_u128_imagenet	26	ExploringObjects	SECTORS	voxelwise_pred_rdm	EarlyV	120	60	group1	15	0.576923	0.749038	group2	0.762219	0	Imagenet
	doPeakModelLayerCrossValidated	doGroupHalves_eRSA	doVoxelwiseEncodingByModelLayerRidge	ipcl_alexnet_gn_u128_imagenet	26	ExploringObjects	SECTORS	voxelwise_pred_rdm	EarlyV	121	60	group2	15	0.576923	0.762219	group1	0.749038	0	Imagenet
	doPeakModelLayerCrossValidated	doGroupHalves_eRSA	doVoxelwiseEncodingByModelLayerRidge	ipcl_alexnet_gn_u128_imagenet	26	ExploringObjects	SECTORS	voxelwise_pred_rdm	EarlyV	122	61	group1	15	0.576923	0.772312	group2	0.744915	0	Imagenet
	doPeakModelLayerCrossValidated	doGroupHalves_eRSA	doVoxelwiseEncodingByModelLayerRidge	ipcl_alexnet_gn_u128_imagenet	26	ExploringObjects	SECTORS	voxelwise_pred_rdm	EarlyV	123	61	group2	15	0.576923	0.744915	group1	0.772312	0	Imagenet
	doPeakModelLayerCrossValidated	doGroupHalves_eRSA	doVoxelwiseEncodingByModelLayerRidge	ipcl_alexnet_gn_u128_imagenet	26	ExploringObjects	SECTORS	voxelwise_pred_rdm	EarlyV	124	62	group1	15	0.576923	0.777712	group2	0.742707	0	Imagenet
	doPeakModelLayerCrossValidated	doGroupHalves_eRSA	doVoxelwiseEncodingByModelLayerRidge	ipcl_alexnet_gn_u128_imagenet	26	ExploringObjects	SECTORS	voxelwise_pred_rdm	EarlyV	125	62	group2	15	0.576923	0.742707	group1	0.777712	0	Imagenet
	doPeakModelLayerCrossValidated	doGroupHalves_eRSA	doVoxelwiseEncodingByModelLayerRidge	ipcl_alexnet_gn_u128_imagenet	26	ExploringObjects	SECTORS	voxelwise_pred_rdm	EarlyV	126	63	group1	17	0.653846	0.764802	group2	0.723023	0	Imagenet
	doPeakModelLayerCrossValidated	doGroupHalves_eRSA	doVoxelwiseEncodingByModelLayerRidge	ipcl_alexnet_gn_u128_imagenet	26	ExploringObjects	SECTORS	voxelwise_pred_rdm	EarlyV	127	63	group2	15	0.576923	0.75248	group1	0.757343	0	Imagenet
	doPeakModelLayerCrossValidated	doGroupHalves_eRSA	doVoxelwiseEncodingByModelLayerRidge	ipcl_alexnet_gn_u128_imagenet	26	ExploringObjects	SECTORS	voxelwise_pred_rdm	EarlyV	128	64	group1	15	0.576923	0.764416	group2	0.74496	0	Imagenet
	doPeakModelLayerCrossValidated	doGroupHalves_eRSA	doVoxelwiseEncodingByModelLayerRidge	ipcl_alexnet_gn_u128_imagenet	26	ExploringObjects	SECTORS	voxelwise_pred_rdm	EarlyV	129	64	group2	15	0.576923	0.74496	group1	0.764416	0	Imagenet
	doPeakModelLayerCrossValidated	doGroupHalves_eRSA	doVoxelwiseEncodingByModelLayerRidge	ipcl_alexnet_gn_u128_imagenet	26	ExploringObjects	SECTORS	voxelwise_pred_rdm	EarlyV	130	65	group1	15	0.576923	0.765339	group2	0.754471	0	Imagenet
	doPeakModelLayerCrossValidated	doGroupHalves_eRSA	doVoxelwiseEncodingByModelLayerRidge	ipcl_alexnet_gn_u128_imagenet	26	ExploringObjects	SECTORS	voxelwise_pred_rdm	EarlyV	131	65	group2	15	0.576923	0.754471	group1	0.765339	0	Imagenet
	doPeakModelLayerCrossValidated	doGroupHalves_eRSA	doVoxelwiseEncodingByModelLayerRidge	ipcl_alexnet_gn_u128_imagenet	26	ExploringObjects	SECTORS	voxelwise_pred_rdm	EarlyV	132	66	group1	17	0.653846	0.753838	group2	0.719239	0	Imagenet
	doPeakModelLayerCrossValidated	doGroupHalves_eRSA	doVoxelwiseEncodingByModelLayerRidge	ipcl_alexnet_gn_u128_imagenet	26	ExploringObjects	SECTORS	voxelwise_pred_rdm	EarlyV	133	66	group2	15	0.576923	0.760834	group1	0.741555	0	Imagenet
	doPeakModelLayerCrossValidated	doGroupHalves_eRSA	doVoxelwiseEncodingByModelLayerRidge	ipcl_alexnet_gn_u128_imagenet	26	ExploringObjects	SECTORS	voxelwise_pred_rdm	EarlyV	134	67	group1	15	0.576923	0.754199	group2	0.760318	0	Imagenet
	doPeakModelLayerCrossValidated	doGroupHalves_eRSA	doVoxelwiseEncodingByModelLayerRidge	ipcl_alexnet_gn_u128_imagenet	26	ExploringObjects	SECTORS	voxelwise_pred_rdm	EarlyV	135	67	group2	15	0.576923	0.760318	group1	0.754199	0	Imagenet
	doPeakModelLayerCrossValidated	doGroupHalves_eRSA	doVoxelwiseEncodingByModelLayerRidge	ipcl_alexnet_gn_u128_imagenet	26	ExploringObjects	SECTORS	voxelwise_pred_rdm	EarlyV	136	68	group1	17	0.653846	0.770747	group2	0.725587	0	Imagenet
	doPeakModelLayerCrossValidated	doGroupHalves_eRSA	doVoxelwiseEncodingByModelLayerRidge	ipcl_alexnet_gn_u128_imagenet	26	ExploringObjects	SECTORS	voxelwise_pred_rdm	EarlyV	137	68	group2	15	0.576923	0.761588	group1	0.750766	0	Imagenet
	doPeakModelLayerCrossValidated	doGroupHalves_eRSA	doVoxelwiseEncodingByModelLayerRidge	ipcl_alexnet_gn_u128_imagenet	26	ExploringObjects	SECTORS	voxelwise_pred_rdm	EarlyV	138	69	group1	15	0.576923	0.758159	group2	0.7547	0	Imagenet
	doPeakModelLayerCrossValidated	doGroupHalves_eRSA	doVoxelwiseEncodingByModelLayerRidge	ipcl_alexnet_gn_u128_imagenet	26	ExploringObjects	SECTORS	voxelwise_pred_rdm	EarlyV	139	69	group2	15	0.576923	0.7547	group1	0.758159	0	Imagenet
	doPeakModelLayerCrossValidated	doGroupHalves_eRSA	doVoxelwiseEncodingByModelLayerRidge	ipcl_alexnet_gn_u128_imagenet	26	ExploringObjects	SECTORS	voxelwise_pred_rdm	EarlyV	140	70	group1	17	0.653846	0.749676	group2	0.739746	0	Imagenet
	doPeakModelLayerCrossValidated	doGroupHalves_eRSA	doVoxelwiseEncodingByModelLayerRidge	ipcl_alexnet_gn_u128_imagenet	26	ExploringObjects	SECTORS	voxelwise_pred_rdm	EarlyV	141	70	group2	15	0.576923	0.764109	group1	0.737354	0	Imagenet
	doPeakModelLayerCrossValidated	doGroupHalves_eRSA	doVoxelwiseEncodingByModelLayerRidge	ipcl_alexnet_gn_u128_imagenet	26	ExploringObjects	SECTORS	voxelwise_pred_rdm	EarlyV	142	71	group1	15	0.576923	0.776424	group2	0.72657	0	Imagenet
	doPeakModelLayerCrossValidated	doGroupHalves_eRSA	doVoxelwiseEncodingByModelLayerRidge	ipcl_alexnet_gn_u128_imagenet	26	ExploringObjects	SECTORS	voxelwise_pred_rdm	EarlyV	143	71	group2	15	0.576923	0.72657	group1	0.776424	0	Imagenet
	doPeakModelLayerCrossValidated	doGroupHalves_eRSA	doVoxelwiseEncodingByModelLayerRidge	ipcl_alexnet_gn_u128_imagenet	26	ExploringObjects	SECTORS	voxelwise_pred_rdm	EarlyV	144	72	group1	15	0.576923	0.787427	group2	0.728977	0	Imagenet
	doPeakModelLayerCrossValidated	doGroupHalves_eRSA	doVoxelwiseEncodingByModelLayerRidge	ipcl_alexnet_gn_u128_imagenet	26	ExploringObjects	SECTORS	voxelwise_pred_rdm	EarlyV	145	72	group2	15	0.576923	0.728977	group1	0.787427	0	Imagenet
	doPeakModelLayerCrossValidated	doGroupHalves_eRSA	doVoxelwiseEncodingByModelLayerRidge	ipcl_alexnet_gn_u128_imagenet	26	ExploringObjects	SECTORS	voxelwise_pred_rdm	EarlyV	146	73	group1	15	0.576923	0.768201	group2	0.740973	0	Imagenet
	doPeakModelLayerCrossValidated	doGroupHalves_eRSA	doVoxelwiseEncodingByModelLayerRidge	ipcl_alexnet_gn_u128_imagenet	26	ExploringObjects	SECTORS	voxelwise_pred_rdm	EarlyV	147	73	group2	15	0.576923	0.740973	group1	0.768201	0	Imagenet
	doPeakModelLayerCrossValidated	doGroupHalves_eRSA	doVoxelwiseEncodingByModelLayerRidge	ipcl_alexnet_gn_u128_imagenet	26	ExploringObjects	SECTORS	voxelwise_pred_rdm	EarlyV	148	74	group1	15	0.576923	0.774445	group2	0.732752	0	Imagenet
	doPeakModelLayerCrossValidated	doGroupHalves_eRSA	doVoxelwiseEncodingByModelLayerRidge	ipcl_alexnet_gn_u128_imagenet	26	ExploringObjects	SECTORS	voxelwise_pred_rdm	EarlyV	149	74	group2	17	0.653846	0.738475	group1	0.747645	0	Imagenet
	doPeakModelLayerCrossValidated	doGroupHalves_eRSA	doVoxelwiseEncodingByModelLayerRidge	ipcl_alexnet_gn_u128_imagenet	26	ExploringObjects	SECTORS	voxelwise_pred_rdm	EarlyV	150	75	group1	15	0.576923	0.770584	group2	0.737333	0	Imagenet
	doPeakModelLayerCrossValidated	doGroupHalves_eRSA	doVoxelwiseEncodingByModelLayerRidge	ipcl_alexnet_gn_u128_imagenet	26	ExploringObjects	SECTORS	voxelwise_pred_rdm	EarlyV	151	75	group2	15	0.576923	0.737333	group1	0.770584	0	Imagenet
	doPeakModelLayerCrossValidated	doGroupHalves_eRSA	doVoxelwiseEncodingByModelLayerRidge	ipcl_alexnet_gn_u128_imagenet	26	ExploringObjects	SECTORS	voxelwise_pred_rdm	EarlyV	152	76	group1	15	0.576923	0.748504	group2	0.745616	0	Imagenet
	doPeakModelLayerCrossValidated	doGroupHalves_eRSA	doVoxelwiseEncodingByModelLayerRidge	ipcl_alexnet_gn_u128_imagenet	26	ExploringObjects	SECTORS	voxelwise_pred_rdm	EarlyV	153	76	group2	15	0.576923	0.745616	group1	0.748504	0	Imagenet
	doPeakModelLayerCrossValidated	doGroupHalves_eRSA	doVoxelwiseEncodingByModelLayerRidge	ipcl_alexnet_gn_u128_imagenet	26	ExploringObjects	SECTORS	voxelwise_pred_rdm	EarlyV	154	77	group1	15	0.576923	0.760933	group2	0.743657	0	Imagenet
	doPeakModelLayerCrossValidated	doGroupHalves_eRSA	doVoxelwiseEncodingByModelLayerRidge	ipcl_alexnet_gn_u128_imagenet	26	ExploringObjects	SECTORS	voxelwise_pred_rdm	EarlyV	155	77	group2	15	0.576923	0.743657	group1	0.760933	0	Imagenet
	doPeakModelLayerCrossValidated	doGroupHalves_eRSA	doVoxelwiseEncodingByModelLayerRidge	ipcl_alexnet_gn_u128_imagenet	26	ExploringObjects	SECTORS	voxelwise_pred_rdm	EarlyV	156	78	group1	17	0.653846	0.765467	group2	0.729459	0	Imagenet
	doPeakModelLayerCrossValidated	doGroupHalves_eRSA	doVoxelwiseEncodingByModelLayerRidge	ipcl_alexnet_gn_u128_imagenet	26	ExploringObjects	SECTORS	voxelwise_pred_rdm	EarlyV	157	78	group2	15	0.576923	0.751926	group1	0.76224	0	Imagenet
	doPeakModelLayerCrossValidated	doGroupHalves_eRSA	doVoxelwiseEncodingByModelLayerRidge	ipcl_alexnet_gn_u128_imagenet	26	ExploringObjects	SECTORS	voxelwise_pred_rdm	EarlyV	158	79	group1	15	0.576923	0.768803	group2	0.744333	0	Imagenet
	doPeakModelLayerCrossValidated	doGroupHalves_eRSA	doVoxelwiseEncodingByModelLayerRidge	ipcl_alexnet_gn_u128_imagenet	26	ExploringObjects	SECTORS	voxelwise_pred_rdm	EarlyV	159	79	group2	15	0.576923	0.744333	group1	0.768803	0	Imagenet
	doPeakModelLayerCrossValidated	doGroupHalves_eRSA	doVoxelwiseEncodingByModelLayerRidge	ipcl_alexnet_gn_u128_imagenet	26	ExploringObjects	SECTORS	voxelwise_pred_rdm	EarlyV	160	80	group1	15	0.576923	0.749905	group2	0.755383	0	Imagenet
	doPeakModelLayerCrossValidated	doGroupHalves_eRSA	doVoxelwiseEncodingByModelLayerRidge	ipcl_alexnet_gn_u128_imagenet	26	ExploringObjects	SECTORS	voxelwise_pred_rdm	EarlyV	161	80	group2	15	0.576923	0.755383	group1	0.749905	0	Imagenet
	doPeakModelLayerCrossValidated	doGroupHalves_eRSA	doVoxelwiseEncodingByModelLayerRidge	ipcl_alexnet_gn_u128_imagenet	26	ExploringObjects	SECTORS	voxelwise_pred_rdm	EarlyV	162	81	group1	15	0.576923	0.789257	group2	0.723483	0	Imagenet
	doPeakModelLayerCrossValidated	doGroupHalves_eRSA	doVoxelwiseEncodingByModelLayerRidge	ipcl_alexnet_gn_u128_imagenet	26	ExploringObjects	SECTORS	voxelwise_pred_rdm	EarlyV	163	81	group2	15	0.576923	0.723483	group1	0.789257	0	Imagenet
[truncated: 11,428 more rows]

## Sheet: Figure4
brain_dataset	brain_region	rdm_type	model_name	arch	task	cv_maxr	lower_r	upper_r	top1
[truncated: 168 more rows]

## Sheet: Supp-Figure1
AlexNet(
[truncated: 44 more rows]

## Sheet: Supp-Figure2
analysis	model_name	dataset	rois	brain_region	layer_num	layer_name	layer_type	rdm_type	split_num	split_idxs	group	pearsonr	norm_type	task
[truncated: 150,696 more rows]

[truncated: 5 more sheets: Supp-Figure3, Supp-Figure4, Supp-Table1, Supp-Table2, Supp-Table3]
